# Supplementary material for: The Application of Gaussian Mixture Models for Signal Quantification in MALDI-ToF Mass Spectrometry of Peptides
Source: PLoS One. 2014 Nov 5;9(11):e111016. doi: 10.1371/journal.pone.0111016 (PMC4221630; doi:10.1371/journal.pone.0111016)
Supplement: Table S1 — Contains the raw fit results from the GMM analysis of data in materials S1 (single peptide spectra), an expanded LS means table, the results of the peak intensity and Riemann sum analysis of the single peptide samples, and individual peptide ratio calculations. (ZIP) [file pone.0111016.s002.zip]

Archive with 1 entries (1 files):
- pone.0111016.s002.ods
