# Supplementary material for: The Application of Gaussian Mixture Models for Signal Quantification in MALDI-ToF Mass Spectrometry of Peptides
Source: PLoS One. 2014 Nov 5;9(11):e111016. doi: 10.1371/journal.pone.0111016 (PMC4221630; doi:10.1371/journal.pone.0111016)
Supplement: Table S1 — Contains the raw fit results from the GMM analysis of data in materials S1 (single peptide spectra), an expanded LS means table, the results of the peak intensity and Riemann sum analysis of the single peptide samples, and individual peptide ratio calculations. (ZIP) [file pone.0111016.s002.zip › pone.0111016.s002.ods]

## Sheet: Gaussian_Estimation
Single peaks
Peptide	Sequence	Mass	mzError	Sigma	Area	NoiseAdjustSlope	NoiseAdjustIntercept	Rsq	ResidualMean	ResidualVariance
AQUA AngII	DRVYIHPF	1052.593781	0.0498	0.0948	40.26004063	-2.126941657	2281.050925	0.950172504	3.63382196639591e-13	16.98145523
AngII	DRVYIHPF	1046.541791	0.0883	0.1076	179.3131043	-2.472865262	2640.212785	0.954221223	2.41089912344101e-13	234.057859
AQUA AngII	DRVYIHPF	1052.593781	0.0294	0.0731	41.36412002	-1.322137277	1429.343162	0.982175861	-1.51930535528851e-13	7.556856677
AngII	DRVYIHPF	1046.541791	0.064	0.0794	164.9608639	-1.790386793	1918.060468	0.991374244	-9.49569215256922e-14	50.10339644
AQUA AngII	DRVYIHPF	1052.593781	0.0491	0.1367	27.19254718	-0.991866399	1082.473989	0.936920619	9.92665783253826e-14	6.388691966
AngII	DRVYIHPF	1046.541791	0.0832	0.1387	106.6312974	-0.770562811	848.9810477	0.94521373	1.55178531845278e-14	72.40046029
AQUA AngII	DRVYIHPF	1052.593781	0.0863	0.0876	23.83021928	-2.233031744	2396.227383	0.905335411	2.56029929492542e-13	14.90912252
AngII	DRVYIHPF	1046.541791	0.1228	0.0977	92.24831611	-3.478030775	3700.102385	0.907388255	-1.08489241465168e-13	158.6713156
AQUA AngII	DRVYIHPF	1052.593781	0.0727	0.0985	35.74548658	-0.799743767	875.6358666	0.972007769	3.20527360588392e-14	6.326935047
AngII	DRVYIHPF	1046.541791	0.1069	0.1046	133.7231454	-1.027403693	1112.345449	0.985808438	-5.51974476963464e-14	39.55927545
AQUA AngII	DRVYIHPF	1052.593781	0.0498	0.0732	21.66602743	-0.593105467	656.0621772	0.976070601	2.78175505251061e-15	2.76142803
AngII	DRVYIHPF	1046.541791	0.0813	0.0787	87.67632608	-0.868496134	943.274004	0.987504423	-2.63576436003851e-14	20.73816154
AQUA AngII	DRVYIHPF	1052.593781	0.0734	0.2375	203.4001098	-6.141753083	6576.095942	0.95996486	-6.56414757044806e-13	116.4976225
AngII	DRVYIHPF	1046.541791	0.1307	0.2377	716.7022147	-2.487132909	2738.913811	0.958671842	8.81307766756486e-14	1179.451121
AQUA AngII	DRVYIHPF	1052.593781	0.2608	0.3174	88.37232945	-2.874770074	3102.780698	0.970108072	5.51974625443357e-14	12.37487155
AngII	DRVYIHPF	1046.541791	0.3094	0.318	308.9465761	-0.247315229	345.1950923	0.950034536	1.99578469049369e-14	183.1631446
AQUA AngII	DRVYIHPF	1052.593781	0.0793	0.1794	41.51554197	-1.747597158	1885.816749	0.878382358	2.48271464246738e-13	23.75738583
AngII	DRVYIHPF	1046.541791	0.1151	0.1809	145.3510998	-1.498004812	1622.573758	0.878304119	2.02479259136721e-13	234.2952779
AQUA Ang-2-10	RVYIHPFHL	1187.709814	0.3417	0.1434	104.5808214	-1.470691915	1778.49126	0.987113304	3.79933247002523e-14	13.81828196
Ang-2-10	RVYIHPFHL	1181.657824	0.3795	0.1468	107.99775	-0.566682012	700.3720039	0.992454441	-3.38895578266829e-14	8.035688482
AQUA Ang-2-10	RVYIHPFHL	1187.709814	0.2727	0.1144	122.1399016	-1.970258981	2369.548512	0.980002713	-3.82828218166186e-13	39.01099944
Ang-2-10	RVYIHPFHL	1181.657824	0.3103	0.1161	125.5121159	-0.786217132	956.8326872	0.984647589	-7.37188088351104e-14	29.91525163
AQUA Ang-2-10	RVYIHPFHL	1187.709814	0.191	0.1129	92.61577899	-1.434272026	1731.496039	0.981679872	-7.75464829876904e-14	20.85077204
Ang-2-10	RVYIHPFHL	1181.657824	0.2281	0.1137	94.71751245	-0.731627663	892.0051388	0.987183524	1.55750412567102e-13	14.63444685
AQUA Ang-2-10	RVYIHPFHL	1187.709814	0.2068	0.1514	120.1926723	-1.396536821	1688.241514	0.984114506	-1.25237198062991e-13	20.99769807
Ang-2-10	RVYIHPFHL	1181.657824	0.2439	0.1525	123.6325446	-0.415147724	518.9108252	0.988769371	-1.70141678523805e-14	14.8985846
AQUA Ang-2-10	RVYIHPFHL	1187.709814	0.2418	0.1327	129.7325941	-1.94318889	2339.406607	0.985171145	-5.68182846734568e-13	27.16400907
Ang-2-10	RVYIHPFHL	1181.657824	0.2795	0.1341	133.4570127	-0.723752646	885.1986671	0.989957485	2.12746487093796e-14	18.40168926
AQUA Ang-2-10	RVYIHPFHL	1187.709814	0.0759	0.1249	111.18886	-1.807427477	2174.499062	0.97151226	7.09006400022822e-14	42.3037261
Ang-2-10	RVYIHPFHL	1181.657824	0.1169	0.127	113.967998	-0.757680006	922.1837687	0.975196606	3.79418718665647e-14	36.26417668
AQUA Ang-2-10	RVYIHPFHL	1187.709814	0.1328	0.1219	85.57863935	-1.528007544	1841.139222	0.978357323	5.73730001756112e-14	19.52753174
Ang-2-10	RVYIHPFHL	1181.657824	0.1726	0.1242	88.31838696	-0.643073028	785.1076827	0.983006317	-4.82669459955787e-14	15.22870743
AQUA Ang-2-10	RVYIHPFHL	1187.709814	0.1374	0.1263	143.0457053	-2.332561011	2800.134417	0.960792288	-2.54248610182735e-13	95.92819873
Ang-2-10	RVYIHPFHL	1181.657824	0.1793	0.1295	147.8308457	-1.029605288	1244.68659	0.966593471	-6.98047305722205e-15	80.94674804
AQUA Ang-2-10	RVYIHPFHL	1187.709814	0.1436	0.2644	246.3071124	-0.674842756	827.5880144	0.927995366	4.24928253667789e-14	190.0353154
Ang-2-10	RVYIHPFHL	1181.657824	0.1885	0.2669	50.43410019	0.467105781	-526.8671924	0.905949817	-1.04444231041612e-13	9.442244651
AQUA Ang-2-10	RVYIHPFHL	1187.709814	0.1853	0.303	259.8130063	-0.121308056	170.6701728	0.937843696	-1.36572557712144e-15	149.5464161
Ang-2-10	RVYIHPFHL	1181.657824	0.2289	0.3022	52.27296342	0.626351891	-713.1603111	0.921346534	-2.57432963834958e-14	6.914341903
AQUA Ang-2-10	RVYIHPFHL	1187.709814	0.214	0.2239	142.9805458	-1.167061464	1412.193751	0.989128728	-5.79598282154762e-15	11.82762285
Ang-2-10	RVYIHPFHL	1181.657824	0.2461	0.2241	27.93428297	0.135262821	-135.8757267	0.97636597	1.46549439250521e-14	0.904850488
AQUA Ang-2-10	RVYIHPFHL	1187.709814	0.1669	0.1901	93.76195596	-1.066908826	1291.973432	0.957231364	-7.76998980202744e-14	26.40522808
Ang-2-10	RVYIHPFHL	1181.657824	0.1963	0.1896	18.53755388	0.067201925	-57.1914756	0.932175005	-3.1641356201817e-15	1.540042676
AQUA Ang-2-10	RVYIHPFHL	1187.709814	-0.0092	0.1468	389.2100125	-3.990885634	4774.393455	0.985126801	1.80964897206748e-13	214.3187816
Ang-2-10	RVYIHPFHL	1181.657824	0.0399	0.1529	83.04893283	0.988825699	-1144.68717	0.944066324	-1.1531053889513e-13	32.651373
AQUA Ang-2-10	RVYIHPFHL	1187.709814	0.2022	0.2644	93.82837451	-0.452851082	564.4319938	0.96648721	-3.30056362823361e-14	12.54964796
Ang-2-10	RVYIHPFHL	1181.657824	0.2259	0.2475	16.04877682	-0.128314295	178.6102769	0.926471189	5.27355936696949e-16	0.939754414
AQUA Ang-2-10	RVYIHPFHL	1187.709814	0.3929	0.3143	126.3788565	-1.142028719	1386.022111	0.95320265	-1.0006208994554e-13	27.32676709
Ang-2-10	RVYIHPFHL	1181.657824	0.4082	0.3227	22.83781347	0.128448881	-123.7235461	0.921987709	1.45439216225896e-14	1.30517125
AQUA Ang-2-10	RVYIHPFHL	1187.709814	0.0589	0.1574	73.16735119	-1.052239489	1274.975673	0.963070015	1.32634712036924e-14	17.98890935
Ang-2-10	RVYIHPFHL	1181.657824	0.0912	0.1581	14.84842077	0.123238985	-123.3292912	0.921198726	-1.27536869953815e-14	1.464157976
AQUA Ang-2-10	RVYIHPFHL	1187.709814	0.0875	0.134	14.53988	-0.2715824	346.0167	0.9664223	-1.426668e-14	0.7973885
Ang-2-10	RVYIHPFHL	1181.657824	0.1306	0.1307	80.85562	-0.9042613	1095.5801	0.9772845	2.004508e-13	16.3976939
Convolved peaks
Peptide	Sequence	Mass	mzError	Sigma	Area	NoiseAdjustSlope	NoiseAdjustIntercept	Rsq	ResidualMean	ResidualVariance
AQUA Ang-1-9	DRVYIHPFH	1189.652693	0.326	0.144	67.89361708	-1.179426093	1434.678646	0.982176555	1.67040753826355e-13	23.63093672
AQUA Ang-2-10	RVYIHPFHL	1187.709814	0.326	0.144	107.3533702	-1.179426093	1434.678646	0.982176555	1.67040753826355e-13	23.63093672
Ang-2-10	RVYIHPFHL	1181.657824	0.367	0.147	108.5358203	-0.420530498	528.2329429	0.983864286	-9.0224428894834e-14	17.43795961
AQUA Ang-1-9	DRVYIHPFH	1189.652693	0.283	0.126	53.59254534	-1.246635995	1513.970226	0.972489423	-1.82762231623311e-13	26.88659814
AQUA Ang-2-10	RVYIHPFHL	1187.709814	0.283	0.126	82.94157136	-1.246635995	1513.970226	0.972489423	-1.82762231623311e-13	26.88659814
Ang-2-10	RVYIHPFHL	1181.657824	0.323	0.129	85.14497347	-0.649752705	797.9439708	0.975990772	1.36953403921152e-13	19.23680002
AQUA Ang-1-9	DRVYIHPFH	1189.652693	0.118	0.107	84.10500229	-1.384121036	1672.764521	0.98616956	2.07432370175915e-13	29.93515525
AQUA Ang-2-10	RVYIHPFHL	1187.709814	0.118	0.107	104.9931065	-1.384121036	1672.764521	0.98616956	2.07432370175915e-13	29.93515525
Ang-2-10	RVYIHPFHL	1181.657824	0.159	0.108	105.8864876	-0.670598515	818.1205658	0.986885687	-5.55200765536127e-14	19.90114873
AQUA Ang-1-9	DRVYIHPFH	1189.652693	0.263	0.181	48.12022586	-0.624284959	769.8449253	0.982729948	2.04067529372854e-14	9.215393682
AQUA Ang-2-10	RVYIHPFHL	1187.709814	0.263	0.181	81.77339769	-0.624284959	769.8449253	0.982729948	2.04067529372854e-14	9.215393682
Ang-2-10	RVYIHPFHL	1181.657824	0.304	0.18	81.47211354	-0.151097146	205.5779823	0.986575426	3.42714223353788e-15	6.17430141
AQUA Ang-1-9	DRVYIHPFH	1189.652693	0.106	0.106	52.19647631	-1.4286161	1727.749492	0.980376028	-1.64739918703524e-14	24.18416421
AQUA Ang-2-10	RVYIHPFHL	1187.709814	0.106	0.106	85.054852	-1.4286161	1727.749492	0.980376028	-1.64739918703524e-14	24.18416421
Ang-2-10	RVYIHPFHL	1181.657824	0.146	0.109	87.20754749	-0.873437313	1060.450264	0.97941359	8.42761216205347e-14	21.37255177
AQUA Ang-1-9	DRVYIHPFH	1189.652693	0.019	0.069	62.40051361	-0.234482452	302.3355903	0.943310352	-2.47623172290124e-14	52.24140857
AQUA Ang-2-10	RVYIHPFHL	1187.709814	0.019	0.069	8.389077943	-0.234482452	302.3355903	0.943310352	-2.47623172290124e-14	52.24140857
Ang-1-9	DRVYIHPFH	1183.600703	0.019	0.069	69.05038593	-0.234482452	302.3355903	0.943310352	-2.47623172290124e-14	52.24140857
Ang-2-10	RVYIHPFHL	1181.657824	0.019	0.069	3.411941502	-0.234482452	302.3355903	0.943310352	-2.47623172290124e-14	52.24140857
AQUA Ang-1-9	DRVYIHPFH	1189.652693	0.209	0.147	141.012788	-0.508373916	643.0578408	0.943102217	7.47766614092138e-14	111.2200077
AQUA Ang-2-10	RVYIHPFHL	1187.709814	0.209	0.147	25.18892639	-0.508373916	643.0578408	0.943102217	7.47766614092138e-14	111.2200077
Ang-1-9	DRVYIHPFH	1183.600703	0.209	0.147	157.1555958	-0.508373916	643.0578408	0.943102217	7.47766614092138e-14	111.2200077
Ang-2-10	RVYIHPFHL	1181.657824	0.209	0.147	2.228160539	-0.508373916	643.0578408	0.943102217	7.47766614092138e-14	111.2200077
AQUA Ang-1-9	DRVYIHPFH	1189.652693	0.011	0.065	36.27643485	-0.048190306	74.80517935	0.937045697	3.02425996447239e-16	21.65236967
AQUA Ang-2-10	RVYIHPFHL	1187.709814	0.011	0.065	7.023042295	-0.048190306	74.80517935	0.937045697	3.02425996447239e-16	21.65236967
Ang-1-9	DRVYIHPFH	1183.600703	0.011	0.065	40.63498776	-0.048190306	74.80517935	0.937045697	3.02425996447239e-16	21.65236967
Ang-2-10	RVYIHPFHL	1181.657824	0.011	0.065	3.148873526	-0.048190306	74.80517935	0.937045697	3.02425996447239e-16	21.65236967
AQUA Ang-1-9	DRVYIHPFH	1189.652693	0.148	0.128	108.1514971	-0.184415307	242.9922017	0.924352687	-2.61201514831931e-14	105.5262
AQUA Ang-2-10	RVYIHPFHL	1187.709814	0.148	0.128	17.93659049	-0.184415307	242.9922017	0.924352687	-2.61201514831931e-14	105.5262
Ang-1-9	DRVYIHPFH	1183.600703	0.148	0.128	120.896704	-0.184415307	242.9922017	0.924352687	-2.61201514831931e-14	105.5262
Ang-2-10	RVYIHPFHL	1181.657824	0.148	0.128	2.975409348	-0.184415307	242.9922017	0.924352687	-2.61201514831931e-14	105.5262
AQUA Ang-1-9	DRVYIHPFH	1189.652693	0.037	0.062	92.67909834	-0.127097544	173.2475002	0.928077131	-7.05240124911568e-15	167.2412898
AQUA Ang-2-10	RVYIHPFHL	1187.709814	0.037	0.062	11.6260059	-0.127097544	173.2475002	0.928077131	-7.05240124911568e-15	167.2412898
Ang-1-9	DRVYIHPFH	1183.600703	0.037	0.062	102.9527041	-0.127097544	173.2475002	0.928077131	-7.05240124911568e-15	167.2412898
Ang-2-10	RVYIHPFHL	1181.657824	0.037	0.062	6.024232816	-0.127097544	173.2475002	0.928077131	-7.05240124911568e-15	167.2412898
AQUA Ang-1-9	DRVYIHPFH	1189.652693	0.04	0.086	101.8906452	-0.089655855	129.2035967	0.949222783	1.37044023248071e-14	95.58821329
AQUA Ang-2-10	RVYIHPFHL	1187.709814	0.04	0.086	10.04641625	-0.089655855	129.2035967	0.949222783	1.37044023248071e-14	95.58821329
Ang-1-9	DRVYIHPFH	1183.600703	0.04	0.086	112.398363	-0.089655855	129.2035967	0.949222783	1.37044023248071e-14	95.58821329
Ang-2-10	RVYIHPFHL	1181.657824	0.04	0.086	4.569031695	-0.089655855	129.2035967	0.949222783	1.37044023248071e-14	95.58821329

## Sheet: LSMeans
Table 3: Analysis of Single Peak Ratio Estimations using Least Squares Means
A.Type 3 Tests of Fixed Effects
Effect	Num DF	Den DF	F value	Pr>F
meth	2	65	2.2	0.1188
pep	1	65	23.64	<0.0001
meth*pep	2	65	2.2	0.1188
B. Least Squares Means
Effect	meth	pep	Estimate	Standard Error	DF	t Value	Pr>|t|	Alpha	Lower	Upper
meth	Peak Sum		0.07181	0.01159	65	6.2	<0.0001	0.05	0.04866	0.09495
meth	AUC Sum		0.08999	0.01159	65	7.77	<0.0001	0.05	0.06685	0.1131
meth	Gaussian		0.05562	0.01159	65	4.8	<0.0001	0.05	0.03248	0.07876
pep		AngII	0.105	0.01082	65	9.7	<0.0001	0.05	0.08339	0.1266
pep		Ang-2-10	0.03994	0.007872	65	5.07	<0.0001	0.05	0.02422	0.05566
C. Differences of Least Squares Means
Effect	meth	pep	_meth	_pep	Estimate	Standard Error	DF	t Value	Pr>|t|	Alpha	Lower	Upper
meth	Peak Sum		AUC Sum		-0.01818	0.01639	65	-1.11	0.2712	0.05	-0.05091	0.01454
meth	Peak Sum		Gaussian		0.01619	0.01639	65	0.99	0.327	0.05	-0.01654	0.04891
meth	AUC Sum		Gaussian		0.03437	0.01639	65	2.1	0.0399	0.05	0.001641	0.0671
pep		AngII		Ang-2-10	0.06506	0.01338	65	4.86	<0.0001	0.05	0.03834	0.09178

## Sheet: Intesity_and_AUC
	SpectraFile	Peptide	Peak1	Peak2	Peak3	Sum	AUCMinusBaseline1	AUCMinusBaseline2	AUCMinusBaseline3	AUCTotal	Baseline
1	HEKAT1 1uM AngII + 100uM AMA TP0 R1 032113.mzXML	AQUA AngII	105.2256467	61.67564668	19.07564668	185.97694	29.01029249	15.96662826	4.005419388	48.98234014	36.97435332
2	HEKAT1 1uM AngII + 100uM AMA TP0 R1 032113.mzXML	AngII	394.4487061	248.4987061	82.59870611	725.5461183	106.8938502	64.64575371	19.86074042	191.4003443	46.10129389
3	HEKAT1 1uM AngII + 100uM AMA TP0 R2 032113.mzXML	AQUA AngII	130.5653304	70.41533037	20.41533037	221.3959911	27.09603142	14.29127137	3.54710161	44.9344044	34.63466963
4	HEKAT1 1uM AngII + 100uM AMA TP0 R2 032113.mzXML	AngII	455.7454778	283.6954778	96.84547775	836.2864333	95.87005202	57.61849646	18.17051812	171.6590666	40.10452225
5	HEKAT1 1uM AngII + 100uM AMA TP0 R3 032113.mzXML	AQUA AngII	50.8060926	29.7060926	7.506092601	88.0182778	17.90795202	9.947914708	2.763944771	30.6198115	35.7939074
6	HEKAT1 1uM AngII + 100uM AMA TP0 R3 032113.mzXML	AngII	185.2649997	114.0149997	38.81499975	338.0949992	59.95971288	37.14519201	12.10405066	109.2089555	40.48500025
7	HEKAT1 1uM AngII + 400mM Sucrose TP0 R1 032113.mzXML	AQUA AngII	68.96237895	37.21237895	7.962378945	114.1371368	20.94573504	12.32783337	2.151600399	35.4251688	40.18762106
8	HEKAT1 1uM AngII + 400mM Sucrose TP0 R1 032113.mzXML	AngII	216.9685064	133.9685064	42.16850637	393.1055191	63.98101009	43.37016014	11.38016983	118.7313401	51.58149363
9	HEKAT1 1uM AngII + 400mM Sucrose TP0 R2 032113.mzXML	AQUA AngII	84.73263454	47.48263454	11.78263454	143.9979036	22.67837308	11.75708775	2.959723954	37.39518478	31.91736546
10	HEKAT1 1uM AngII + 400mM Sucrose TP0 R2 032113.mzXML	AngII	284.8603173	175.5103173	58.16031731	518.5309519	76.51784842	45.82118438	14.23409225	136.573125	34.63968269
11	HEKAT1 1uM AngII + 400mM Sucrose TP0 R3 032113.mzXML	AQUA AngII	70.50762722	37.85762722	8.307627223	116.6728817	14.07860061	7.319464317	1.717361398	23.11542632	30.39237278
12	HEKAT1 1uM AngII + 400mM Sucrose TP0 R3 032113.mzXML	AngII	252.2286845	156.6286845	50.47868452	459.3360536	51.04056675	30.59247994	8.697937829	90.33098452	32.32131548
13	HEKAT1 1uM AngII TP0 R1 032113.mzXML	AQUA AngII	218.1895148	131.6395148	44.38951485	394.2185445	120.6518687	80.92166641	29.51928752	231.0928226	91.66048515
14	HEKAT1 1uM AngII TP0 R1 032113.mzXML	AngII	657.6523898	435.2023898	150.7023898	1243.55717	355.4785882	257.8471986	93.8251481	707.1509349	128.2976102
15	HEKAT1 1uM AngII TP0 R2 032113.mzXML	AQUA AngII	72.32343898	49.27343898	19.17343898	140.7703169	49.19181035	35.26705068	13.23020604	97.68906706	67.62656102
16	HEKAT1 1uM AngII TP0 R2 032113.mzXML	AngII	212.3394091	154.4394091	61.88940906	428.6682272	140.2499777	109.0382856	42.68092999	291.9691932	85.61059094
17	HEKAT1 1uM AngII TP0 R3 032113.mzXML	AQUA AngII	74.03530404	42.73530404	13.58530404	130.3559121	27.91453021	18.04436617	6.388759023	52.34765541	40.61469596
18	HEKAT1 1uM AngII TP0 R3 032113.mzXML	AngII	220.8685859	144.7685859	49.76858592	415.4057578	79.5972747	56.76127992	19.39226981	155.7508244	50.13141408
19	Ang210 11 R1 071013.mzXML	AQUA Ang-2-10	152.1901666	98.54016656	32.39016656	283.1204997	56.35821012	36.63549749	11.88454421	104.8782518	27.97983344
20	Ang210 11 R1 071013.mzXML	Ang-2-10	145.2258555	102.7058555	36.76585551	284.6975665	54.10803446	38.79202842	13.62521669	106.5252796	29.34414449
21	Ang210 11 R2 071013.mzXML	AQUA Ang-2-10	221.4521438	143.4721438	47.90214382	412.8264314	67.46928153	43.63518796	14.03580348	125.140273	24.62785618
22	Ang210 11 R2 071013.mzXML	Ang-2-10	212.7884104	154.4684104	55.35841039	422.6152312	64.29710636	46.42446377	15.95528413	126.6768543	25.92158961
23	Ang210 11 R3 071013.mzXML	AQUA Ang-2-10	166.8580778	107.9780778	36.25807779	311.0942334	50.63165748	32.83635552	10.57494465	94.04295766	24.49192221
24	Ang210 11 R3 071013.mzXML	Ang-2-10	161.7097212	115.3997212	40.97972119	318.0891636	48.7808906	34.54689998	11.8899619	95.21775248	25.70027881
25	Ang210 11 R4 071013.mzXML	AQUA Ang-2-10	159.3078654	103.4878654	35.11786544	297.9135963	63.29891399	41.71837941	14.26592512	119.2832185	25.84213456
26	Ang210 11 R4 071013.mzXML	Ang-2-10	155.0716308	110.6816308	39.59163075	305.3448923	60.98947717	43.83738369	15.72396303	120.5508239	27.20836925
27	Ang210 11 R5 071013.mzXML	AQUA Ang-2-10	202.4663901	131.3963901	44.01639014	377.8791704	70.64637481	46.10999972	14.96861982	131.7249944	26.53360986
28	Ang210 11 R5 071013.mzXML	Ang-2-10	197.0607279	139.9007279	50.88072795	387.8421838	67.71039092	48.51118305	17.0568569	133.2784309	28.08927205
31	Ang210_11_Old_R2_071113.mzXML	AQUA Ang-2-10	185.914029	121.394029	42.15402902	349.4620871	61.55442886	40.28375863	13.49921555	115.337403	23.11597098
32	Ang210_11_Old_R2_071113.mzXML	Ang-2-10	178.1480861	127.0780861	46.62808608	351.8542582	58.64561404	41.97339592	14.48426649	115.1032764	24.87191392
33	Ang210_11_Old_R3_071113.mzXML	AQUA Ang-2-10	144.9017899	92.40178987	31.98178987	269.2853696	47.42810978	31.00545519	10.45173053	88.8852955	22.41821013
34	Ang210_11_Old_R3_071113.mzXML	Ang-2-10	139.0384842	98.67848423	36.51848423	274.2354527	45.61163725	32.46183861	11.48846256	89.56193842	23.57151577
35	Ang210_11_Old_R4_071113.mzXML	AQUA Ang-2-10	239.4807129	156.1307129	53.76071288	449.3721386	79.07365316	51.59516269	16.89856692	147.5673828	23.76928712
36	Ang210_11_Old_R4_071113.mzXML	Ang-2-10	230.851881	164.121881	60.67188096	455.6456429	76.1238362	54.41474105	18.97218155	149.5107588	25.31811904
37	Ang210_15_R1_071113.mzXML	AQUA Ang-2-10	207.1877625	145.4577625	53.75776247	406.4032874	112.6948145	85.27848053	32.52952812	230.5028232	23.90223753
38	Ang210_15_R1_071113.mzXML	Ang-2-10	39.80418028	27.89418028	11.06418028	78.76254083	21.61724958	16.37559205	6.052189671	44.0450313	26.45581972
39	Ang210_15_R2_071113.mzXML	AQUA Ang-2-10	175.1243735	135.2143735	54.35437349	364.6931205	110.9401853	90.94737848	36.18226491	238.0698287	26.23562651
40	Ang210_15_R2_071113.mzXML	Ang-2-10	32.95984297	26.24984297	10.50984297	69.71952891	20.55866024	17.30402325	6.648116878	44.51080037	28.87015703
41	Ang210_15_R3_071113.mzXML	AQUA Ang-2-10	127.6780576	84.99805764	29.24805764	241.9241729	71.44418897	49.16939668	17.92855719	138.5421428	22.54194236
42	Ang210_15_R3_071113.mzXML	Ang-2-10	24.02398711	17.03398711	5.693987113	46.75196134	12.84893419	9.315341351	3.265725805	25.43000135	24.32601289
43	Ang210_15_R4_071113.mzXML	AQUA Ang-2-10	106.5159604	70.29596039	23.71596039	200.5278812	48.91312632	33.04710766	11.59816754	93.55840153	21.64403961
44	Ang210_15_R4_071113.mzXML	Ang-2-10	20.17025253	14.06025253	6.980252528	41.21075758	8.79641722	6.283940629	2.473060502	17.55341835	22.36974747
45	Ang210_15_R5_071113.mzXML	AQUA Ang-2-10	522.8880894	344.1980894	119.3680894	986.4542683	205.0721191	136.3728734	47.60980205	389.0547945	23.27191056
46	Ang210_15_R5_071113.mzXML	Ang-2-10	101.5870714	69.53707144	24.61707144	195.7412143	38.83039158	26.83966833	8.583638943	74.25369885	26.29292856
47	Ang210_15_R6_071113.mzXML	AQUA Ang-2-10	70.77371005	48.19371005	17.49371005	136.4611301	43.71867075	32.47200664	12.53822929	88.72890668	25.17628995
48	Ang210_15_R6_071113.mzXML	Ang-2-10	13.83173828	9.241738279	4.161738279	27.23521484	7.704363086	5.810420182	2.092513588	15.60729686	26.55826172
49	Ang210_15_R7_071113.mzXML	AQUA Ang-2-10	90.2862803	59.4262803	22.9162803	172.6288409	61.0472185	41.88577966	15.06755594	118.0005541	26.6137197
50	Ang210_15_R7_071113.mzXML	Ang-2-10	15.44731451	10.78731451	5.03731451	31.27194353	10.04350791	7.125663744	2.672662389	19.84183404	28.47268549
51	Ang210_15_R8_071113.mzXML	AQUA Ang-2-10	95.4456345	62.4956345	20.9356345	178.8769035	39.68426989	26.20518763	9.071345546	74.96080306	22.2543655
52	Ang210_15_R8_071113.mzXML	Ang-2-10	17.87046541	12.90046541	5.350465406	36.12139622	7.011102364	5.065028408	1.819240579	13.89537135	22.59953459
53	Ang210_51_R8_071113.mzXML	AQUA Ang-2-10	22.567001	15.077001	6.317001	43.961003	8.038262571	5.269597776	2.302546897	15.61040724	22.732999
54	Ang210_51_R8_071113.mzXML	Ang-2-10	124.1774726	87.76747264	31.41747264	243.3624179	42.50225425	30.42419515	10.50718346	83.43363286	24.72252736

## Sheet: Data_Summary
Table 1: Single Peptide with AQUA peptide Comparison
A. Peak Height with baseline Method								B. Riemann Sum with baseline Method								C. Gaussian Mixture Method
Replicate	Peptide	Known Amount (nm)	Native to Labeled Ratio	Sum Peak Intensities	Estimated Ratio	Percent Error		Replicate	Peptide	Known Amount (nm)	Native to Labeled Ratio	Estimated Area	Estimated Ratio	Percent Error		Replicate	Peptide	Known Amount	Native to Labeled Ratio	Estimated Area	Estimated Ratio	Percent Error
1	AQUA AngII	250	4	185.97694	3.90127	0.02468		1	AQUA AngII	250	4	48.98234	3.90754	0.02312		1	AQUA AngII	250	4	40.26004	4.45387	0.11347
	AngII	1000		725.54612					AngII	1000		191.40034					AngII	1000		179.31310
1	AQUA AngII	250	4	221.39599	3.77733	0.05567		1	AQUA AngII	250	4	44.93440	3.82021	0.04495		1	AQUA AngII	250	4	41.36412	3.98802	0.00300
	AngII	1000		836.28643					AngII	1000		171.65907					AngII	1000		164.96086
1	AQUA AngII	250	4	88.01828	3.84119	0.03970		1	AQUA AngII	250	4	30.61981	3.56661	0.10835		1	AQUA AngII	250	4	27.19255	3.92134	0.01966
	AngII	1000		338.09500					AngII	1000		109.20896					AngII	1000		106.63130
2	AQUA AngII	250	4	114.13714	3.44415	0.13896		2	AQUA AngII	250	4	35.42517	3.35161	0.16210		2	AQUA AngII	250	4	23.83022	3.87106	0.03223
	AngII	1000		393.10552					AngII	1000		118.73134					AngII	1000		92.24832
2	AQUA AngII	250	4	143.99790	3.60096	0.09976		2	AQUA AngII	250	4	37.39518	3.65216	0.08696		2	AQUA AngII	250	4	35.74549	3.74098	0.06476
	AngII	1000		518.53095					AngII	1000		136.57313					AngII	1000		133.72315
2	AQUA AngII	250	4	116.67288	3.93696	0.01576		2	AQUA AngII	250	4	23.11543	3.90782	0.02304		2	AQUA AngII	250	4	21.66603	4.04672	0.01168
	AngII	1000		459.33605					AngII	1000		90.33098					AngII	1000		87.67633
3	AQUA AngII	250	4	394.21854	3.15449	0.21138		3	AQUA AngII	250	4	231.09282	3.06003	0.23499		3	AQUA AngII	250	4	203.40011	3.52361	0.11910
	AngII	1000		1243.55717					AngII	1000		707.15093					AngII	1000		716.70221
3	AQUA AngII	250	4	140.77032	3.04516	0.23871		3	AQUA AngII	250	4	97.68907	2.98876	0.25281		3	AQUA AngII	250	4	88.37233	3.49597	0.12601
	AngII	1000		428.66823					AngII	1000		291.96919					AngII	1000		308.94658
3	AQUA AngII	250	4	130.35591	3.18670	0.20332		3	AQUA AngII	250	4	52.34766	2.97532	0.25617		3	AQUA AngII	250	4	41.51554	3.50112	0.12472
	AngII	1000		415.40576					AngII	1000		155.75082					AngII	1000		145.35110
4	AQUA Ang-2-10	250	1	283.12050	1.00557	0.00557		4	AQUA Ang-2-10	250	1	104.87825	1.01570	0.01570		4	AQUA Ang-2-10	250	1	104.58082	1.03267	0.03267
	Ang-2-10	250		284.69757					Ang-2-10	250		106.52528					Ang-2-10	250		107.99775
4	AQUA Ang-2-10	250	1	412.82643	1.02371	0.02371		4	AQUA Ang-2-10	250	1	125.14027	1.01228	0.01228		4	AQUA Ang-2-10	250	1	122.13990	1.02761	0.02761
	Ang-2-10	250		422.61523					Ang-2-10	250		126.67685					Ang-2-10	250		125.51212
4	AQUA Ang-2-10	250	1	311.09423	1.02248	0.02248		4	AQUA Ang-2-10	250	1	94.04296	1.01249	0.01249		4	AQUA Ang-2-10	250	1	92.61578	1.02269	0.02269
	Ang-2-10	250		318.08916					Ang-2-10	250		95.21775					Ang-2-10	250		94.71751
4	AQUA Ang-2-10	250	1	297.91360	1.02494	0.02494		4	AQUA Ang-2-10	250	1	119.28322	1.01063	0.01063		4	AQUA Ang-2-10	250	1	120.19267	1.02862	0.02862
	Ang-2-10	250		305.34489					Ang-2-10	250		120.55082					Ang-2-10	250		123.63254
4	AQUA Ang-2-10	250	1	377.87917	1.02637	0.02637		4	AQUA Ang-2-10	250	1	131.72499	1.01179	0.01179		4	AQUA Ang-2-10	250	1	129.73259	1.02871	0.02871
	Ang-2-10	250		387.84218					Ang-2-10	250		133.27843					Ang-2-10	250		133.45701
5	AQUA Ang-2-10	250	1	349.46209	1.00685	0.00685		5	AQUA Ang-2-10	250	1	115.33740	0.99797	0.00203		5	AQUA Ang-2-10	250	1	111.18886	1.02499	0.02499
	Ang-2-10	250		351.85426					Ang-2-10	250		115.10328					Ang-2-10	250		113.96800
5	AQUA Ang-2-10	250	1	269.28537	1.01838	0.01838		5	AQUA Ang-2-10	250	1	88.88530	0.99797	0.00203		5	AQUA Ang-2-10	250	1	85.57864	1.02499	0.02499
	Ang-2-10	250		274.23545					Ang-2-10	250		89.56194					Ang-2-10	250		88.31839
5	AQUA Ang-2-10	250	1	449.37214	1.01396	0.01396		5	AQUA Ang-2-10	250	1	147.56738	1.00761	0.00761		5	AQUA Ang-2-10	250	1	143.04571	1.03201	0.03201
	Ang-2-10	250		455.64564					Ang-2-10	250		149.51076					Ang-2-10	250		147.83085
6	AQUA Ang-2-10	250	0.2	406.40329	0.19380	0.03098		6	AQUA Ang-2-10	250	0.2	230.50282	1.01317	4.06585		6	AQUA Ang-2-10	250	0.2	246.30711	1.03345	4.16726
	Ang-2-10	50		78.76254					Ang-2-10	50		44.04503					Ang-2-10	50		50.43410
6	AQUA Ang-2-10	250	0.2	364.69312	0.19117	0.04413		6	AQUA Ang-2-10	250	0.2	238.06983	0.19108	0.04459		6	AQUA Ang-2-10	250	0.2	259.81301	0.20476	0.02381
	Ang-2-10	50		69.71953					Ang-2-10	50		44.51080					Ang-2-10	50		52.27296
6	AQUA Ang-2-10	250	0.2	241.92417	0.19325	0.03375		6	AQUA Ang-2-10	250	0.2	138.54214	0.18697	0.06517		6	AQUA Ang-2-10	250	0.2	142.98055	0.20119	0.00597
	Ang-2-10	50		46.75196					Ang-2-10	50		25.43000					Ang-2-10	50		27.93428
6	AQUA Ang-2-10	250	0.2	200.52788	0.20551	0.02756		6	AQUA Ang-2-10	250	0.2	93.55840	0.18355	0.08223		6	AQUA Ang-2-10	250	0.2	93.76196	0.19537	0.02314
	Ang-2-10	50		41.21076					Ang-2-10	50		17.55342					Ang-2-10	50		18.53755
6	AQUA Ang-2-10	250	0.2	986.45427	0.19843	0.00785		6	AQUA Ang-2-10	250	0.2	389.05479	0.18762	0.06190		6	AQUA Ang-2-10	250	0.2	389.21001	0.19771	0.01146
	Ang-2-10	50		195.74121					Ang-2-10	50		74.25370					Ang-2-10	50		83.04893
6	AQUA Ang-2-10	250	0.2	136.46113	0.19958	0.00209		6	AQUA Ang-2-10	250	0.2	88.72891	0.19086	0.04572		6	AQUA Ang-2-10	250	0.2	93.82837	0.21338	0.06689
	Ang-2-10	50		27.23521					Ang-2-10	50		15.60730					Ang-2-10	50		16.04878
6	AQUA Ang-2-10	250	0.2	172.62884	0.18115	0.09424		6	AQUA Ang-2-10	250	0.2	118.00055	0.17590	0.12051		6	AQUA Ang-2-10	250	0.2	126.37886	0.17104	0.14478
	Ang-2-10	50		31.27194					Ang-2-10	50		19.84183					Ang-2-10	50		22.83781
6	AQUA Ang-2-10	250	0.2	178.87690	0.20193	0.00967		6	AQUA Ang-2-10	250	0.2	74.96080	0.16815	0.15925		6	AQUA Ang-2-10	250	0.2	73.16735	0.18071	0.09645
	Ang-2-10	50		36.12140					Ang-2-10	50		13.89537					Ang-2-10	50		14.84842
7	AQUA Ang-2-10	50	5	43.96100	5.53587	0.10717		7	AQUA Ang-2-10	50	5	15.61041	0.18537	0.96293		7	AQUA Ang-2-10	50	5	14.53988	0.20294	0.95941
	Ang-2-10	250		243.36242					Ang-2-10	250		83.43363					Ang-2-10	250		80.85562

## Sheet: Data_Summary_2
Table 4: Convolved peptide estimations using Gaussian Mixture Models
A.Angiotensin 2-10, AQUA Angiotensin-2-10, and AQUA Angiotensin 1-9 Comparison
Replicate	Peptide	Known Amount (nm)	Ratio	Estimated Area	Estimated Ratio	Percent Error
1	Ang-2-10	1000	1	108.53582	1.01101	0.01101
	AQUA Ang-2-10	1000		107.35337
	AQUA Ang-1-9	600		67.89362
2	Ang-2-10	1000	1	85.14497	1.02657	0.02657
	AQUA Ang-2-10	1000		82.94157
	AQUA Ang-1-9	600		53.59255
3	Ang-2-10	1000	1	105.88649	1.00851	0.00851
	AQUA Ang-2-10	1000		104.99311
	AQUA Ang-1-9	600		84.10500
4	Ang-2-10	1000	1	81.47211	0.99632	0.00368
	AQUA Ang-2-10	1000		81.77340
	AQUA Ang-1-9	600		48.12023
5	Ang-2-10	1000	1	87.20755	1.02531	0.02531
	AQUA Ang-2-10	1000		85.05485
	AQUA Ang-1-9	600		52.19648
B.Angiotensin 2-10, Angiotensin 1-9, and AQUAs Comparison
Replicate	Peptide	Known Amount (nm)	Ratio	Estimated Area	Estimated Ratio	Percent Error
1	AQUA Ang-1-9	200		62.40051
	AQUA Ang-2-10	20		8.38908
	Ang-1-9	200	1	69.05039	1.10657	0.10657
	Ang-2-10	20		3.41194
2	AQUA Ang-1-9	200		141.01279
	AQUA Ang-2-10	20		25.18893
	Ang-1-9	200	1	157.15560	1.11448	0.11448
	Ang-2-10	20		2.22816
3	AQUA Ang-1-9	200		36.27643
	AQUA Ang-2-10	20		7.02304
	Ang-1-9	200	1	40.63499	1.12015	0.12015
	Ang-2-10	20		3.14887
4	AQUA Ang-1-9	200		108.15150
	AQUA Ang-2-10	20		17.93659
	Ang-1-9	200	1	120.89670	1.11785	0.11785
	Ang-2-10	20		2.97541
5	AQUA Ang-1-9	200		92.67910
	AQUA Ang-2-10	20		11.62601
	Ang-1-9	200	1	102.95270	1.11085	0.11085
	Ang-2-10	20		6.02423
6	AQUA Ang-1-9	200		101.89065
	AQUA Ang-2-10	20		10.04642
	Ang-1-9	200	1	112.39836	1.10313	0.10313
	Ang-2-10	20		4.56903
