# Supplementary material for: The Application of Gaussian Mixture Models for Signal Quantification in MALDI-ToF Mass Spectrometry of Peptides
Source: PLoS One. 2014 Nov 5;9(11):e111016. doi: 10.1371/journal.pone.0111016 (PMC4221630; doi:10.1371/journal.pone.0111016)
Supplement: Table S2 — Contains the raw fit results from the GMM analysis of data in materials S2 (convolved peptide data). (CSV) [file pone.0111016.s003.csv]

	Peptide	Sequence	Mass	Spectra	SpectraCount	Cluster	mzError	Sigma	Area	NoiseAdjustSlope	NoiseAdjustIntercept	Rsq	ResidualMean	ResidualVariance	TIC	NormalizedArea
4	AQUA Ang-(1-9)	DRVYIHPFH	1189.65269257	C:/Users/Zerthimon21/Desktop/1-9DataSet/SupplementalData2.csv	1	1	-0.186	0.069	32636.0925371337	134.545249940591	-153341.931891807	0.941479838598867	-8.29838530829328e-12	33087703.0943898	3522.17651016701	NA
3	AQUA Ang-(2-10)	RVYIHPFHL	1187.709813524	C:/Users/Zerthimon21/Desktop/1-9DataSet/SupplementalData2.csv	1	1	-0.186	0.069	34492.6014049436	134.545249940591	-153341.931891807	0.941479838598867	-8.29838530829328e-12	33087703.0943898	3522.17651016701	NA
2	Ang-(1-9)	DRVYIHPFH	1183.600703074	C:/Users/Zerthimon21/Desktop/1-9DataSet/SupplementalData2.csv	1	2	-0.145	0.069	33691.8220564017	842.750030217495	-989907.399349119	0.927122233155003	4.23475864304213e-11	42803640.2076721	3522.17651016701	NA
11	Ang-(2-10)	RVYIHPFHL	1181.657824028	C:/Users/Zerthimon21/Desktop/1-9DataSet/SupplementalData2.csv	1	2	-0.145	0.069	34532.8346700572	842.750030217495	-989907.399349119	0.927122233155003	4.23475864304213e-11	42803640.2076721	3522.17651016701	NA
41	AQUA Ang-(1-9)	DRVYIHPFH	1189.65269257	C:/Users/Zerthimon21/Desktop/1-9DataSet/SupplementalData2.csv	2	1	-0.2	0.075	27061.7831919775	-9.53968642543941	16717.9352508308	0.956287113700337	-1.36751819832494e-12	14514443.4625265	3453.50271013771	NA
31	AQUA Ang-(2-10)	RVYIHPFHL	1187.709813524	C:/Users/Zerthimon21/Desktop/1-9DataSet/SupplementalData2.csv	2	1	-0.2	0.075	27269.6535067898	-9.53968642543941	16717.9352508308	0.956287113700337	-1.36751819832494e-12	14514443.4625265	3453.50271013771	NA
21	Ang-(1-9)	DRVYIHPFH	1183.600703074	C:/Users/Zerthimon21/Desktop/1-9DataSet/SupplementalData2.csv	2	2	-0.164	0.074	27691.7995268144	480.474458413365	-562643.487029517	0.950601274196443	-2.80378147806862e-11	17195445.4383578	3453.50271013771	NA
12	Ang-(2-10)	RVYIHPFHL	1181.657824028	C:/Users/Zerthimon21/Desktop/1-9DataSet/SupplementalData2.csv	2	2	-0.164	0.074	27633.8534112632	480.474458413365	-562643.487029517	0.950601274196443	-2.80378147806862e-11	17195445.4383578	3453.50271013771	NA
42	AQUA Ang-(1-9)	DRVYIHPFH	1189.65269257	C:/Users/Zerthimon21/Desktop/1-9DataSet/SupplementalData2.csv	3	1	-0.2	0.077	5011.13214345516	-66.5206381999951	80014.1393089731	0.860041919879138	-1.03455022326671e-11	1354203.06120899	750.478617711691	NA
32	AQUA Ang-(2-10)	RVYIHPFHL	1187.709813524	C:/Users/Zerthimon21/Desktop/1-9DataSet/SupplementalData2.csv	3	1	-0.2	0.077	3794.80872113457	-66.5206381999951	80014.1393089731	0.860041919879138	-1.03455022326671e-11	1354203.06120899	750.478617711691	NA
22	Ang-(1-9)	DRVYIHPFH	1183.600703074	C:/Users/Zerthimon21/Desktop/1-9DataSet/SupplementalData2.csv	3	2	-0.194	0.063	4825.66408870594	27.543545421408	-31604.0882033474	0.98000890612575	2.21489783763598e-12	204211.470389681	750.478617711691	NA
13	Ang-(2-10)	RVYIHPFHL	1181.657824028	C:/Users/Zerthimon21/Desktop/1-9DataSet/SupplementalData2.csv	3	2	-0.194	0.063	3875.05908338103	27.543545421408	-31604.0882033474	0.98000890612575	2.21489783763598e-12	204211.470389681	750.478617711691	NA
43	AQUA Ang-(1-9)	DRVYIHPFH	1189.65269257	C:/Users/Zerthimon21/Desktop/1-9DataSet/SupplementalData2.csv	4	1	-0.2	0.078	2111.55795811749	-32.3773624139801	39067.0993453895	0.877711461742492	-4.61805761681812e-13	188013.675609348	578.240265660709	NA
33	AQUA Ang-(2-10)	RVYIHPFHL	1187.709813524	C:/Users/Zerthimon21/Desktop/1-9DataSet/SupplementalData2.csv	4	1	-0.2	0.078	1430.36441843741	-32.3773624139801	39067.0993453895	0.877711461742492	-4.61805761681812e-13	188013.675609348	578.240265660709	NA
23	Ang-(1-9)	DRVYIHPFH	1183.600703074	C:/Users/Zerthimon21/Desktop/1-9DataSet/SupplementalData2.csv	4	2	-0.189	0.068	2102.63959178691	18.0880386755329	-20788.8191498988	0.974175380548111	-1.72629267067155e-12	43253.6774160613	578.240265660709	NA
14	Ang-(2-10)	RVYIHPFHL	1181.657824028	C:/Users/Zerthimon21/Desktop/1-9DataSet/SupplementalData2.csv	4	2	-0.189	0.068	1545.2453458424	18.0880386755329	-20788.8191498988	0.974175380548111	-1.72629267067155e-12	43253.6774160613	578.240265660709	NA
44	AQUA Ang-(1-9)	DRVYIHPFH	1189.65269257	C:/Users/Zerthimon21/Desktop/1-9DataSet/SupplementalData2.csv	5	1	-0.2	0.068	3104.44266861728	-36.146157570614	43639.5417195273	0.975702332845882	2.57817695974722e-12	96240.0895121737	565.810240111339	NA
34	AQUA Ang-(2-10)	RVYIHPFHL	1187.709813524	C:/Users/Zerthimon21/Desktop/1-9DataSet/SupplementalData2.csv	5	1	-0.2	0.068	2516.37261661601	-36.146157570614	43639.5417195273	0.975702332845882	2.57817695974722e-12	96240.0895121737	565.810240111339	NA
24	Ang-(1-9)	DRVYIHPFH	1183.600703074	C:/Users/Zerthimon21/Desktop/1-9DataSet/SupplementalData2.csv	5	2	-0.164	0.07	3234.02482896238	21.9783425448338	-25327.1602395838	0.974469431548726	-2.46887715157532e-12	105937.435550366	565.810240111339	NA
15	Ang-(2-10)	RVYIHPFHL	1181.657824028	C:/Users/Zerthimon21/Desktop/1-9DataSet/SupplementalData2.csv	5	2	-0.164	0.07	2638.5229505804	21.9783425448338	-25327.1602395838	0.974469431548726	-2.46887715157532e-12	105937.435550366	565.810240111339	NA
45	AQUA Ang-(1-9)	DRVYIHPFH	1189.65269257	C:/Users/Zerthimon21/Desktop/1-9DataSet/SupplementalData2.csv	6	1	-0.171	0.076	35874.2843128297	142.095441403259	-161889.183123155	0.947739769788781	-2.54192760158217e-11	30241444.4681352	4436.47401582186	NA
35	AQUA Ang-(2-10)	RVYIHPFHL	1187.709813524	C:/Users/Zerthimon21/Desktop/1-9DataSet/SupplementalData2.csv	6	1	-0.171	0.076	36187.7608048875	142.095441403259	-161889.183123155	0.947739769788781	-2.54192760158217e-11	30241444.4681352	4436.47401582186	NA
25	Ang-(1-9)	DRVYIHPFH	1183.600703074	C:/Users/Zerthimon21/Desktop/1-9DataSet/SupplementalData2.csv	6	2	-0.13	0.076	37078.3925100254	863.156233797838	-1013556.19118437	0.932413414485577	3.64800388478641e-12	41180963.2459112	4436.47401582186	NA
16	Ang-(2-10)	RVYIHPFHL	1181.657824028	C:/Users/Zerthimon21/Desktop/1-9DataSet/SupplementalData2.csv	6	2	-0.13	0.076	36587.8877640867	863.156233797838	-1013556.19118437	0.932413414485577	3.64800388478641e-12	41180963.2459112	4436.47401582186	NA
46	AQUA Ang-(1-9)	DRVYIHPFH	1189.65269257	C:/Users/Zerthimon21/Desktop/1-9DataSet/SupplementalData2.csv	7	1	-0.18	0.063	22475.2312659649	-106.66300152913	130810.091568494	0.981258532007937	2.44970038718366e-12	4835117.76360184	2647.51044192792	NA
36	AQUA Ang-(2-10)	RVYIHPFHL	1187.709813524	C:/Users/Zerthimon21/Desktop/1-9DataSet/SupplementalData2.csv	7	1	-0.18	0.063	21389.2203423332	-106.66300152913	130810.091568494	0.981258532007937	2.44970038718366e-12	4835117.76360184	2647.51044192792	NA
26	Ang-(1-9)	DRVYIHPFH	1183.600703074	C:/Users/Zerthimon21/Desktop/1-9DataSet/SupplementalData2.csv	7	2	-0.139	0.063	23386.4139414662	210.035856083795	-244285.238691598	0.977132498412172	4.34845555938411e-11	6236830.34900954	2647.51044192792	NA
17	Ang-(2-10)	RVYIHPFHL	1181.657824028	C:/Users/Zerthimon21/Desktop/1-9DataSet/SupplementalData2.csv	7	2	-0.139	0.063	21773.6947818477	210.035856083795	-244285.238691598	0.977132498412172	4.34845555938411e-11	6236830.34900954	2647.51044192792	NA
47	AQUA Ang-(1-9)	DRVYIHPFH	1189.65269257	C:/Users/Zerthimon21/Desktop/1-9DataSet/SupplementalData2.csv	8	1	-0.17	0.076	32074.9703048421	264.840698917591	-307823.841191211	0.942089733734907	1.18555019498647e-11	26523678.8992334	4600.62438177556	NA
37	AQUA Ang-(2-10)	RVYIHPFHL	1187.709813524	C:/Users/Zerthimon21/Desktop/1-9DataSet/SupplementalData2.csv	8	1	-0.17	0.076	31926.9747498845	264.840698917591	-307823.841191211	0.942089733734907	1.18555019498647e-11	26523678.8992334	4600.62438177556	NA
27	Ang-(1-9)	DRVYIHPFH	1183.600703074	C:/Users/Zerthimon21/Desktop/1-9DataSet/SupplementalData2.csv	8	2	-0.129	0.077	33280.9323412105	939.641996646958	-1104190.28561562	0.92724138552502	1.16176827023832e-10	34601184.1078647	4600.62438177556	NA
18	Ang-(2-10)	RVYIHPFHL	1181.657824028	C:/Users/Zerthimon21/Desktop/1-9DataSet/SupplementalData2.csv	8	2	-0.129	0.077	32154.101031432	939.641996646958	-1104190.28561562	0.92724138552502	1.16176827023832e-10	34601184.1078647	4600.62438177556	NA
48	AQUA Ang-(1-9)	DRVYIHPFH	1189.65269257	C:/Users/Zerthimon21/Desktop/1-9DataSet/SupplementalData2.csv	9	1	-0.193	0.072	4609.21544984512	-33.481207477281	40799.5703997364	0.969788137338301	9.62047069133844e-12	299125.485445582	721.157733228831	NA
38	AQUA Ang-(2-10)	RVYIHPFHL	1187.709813524	C:/Users/Zerthimon21/Desktop/1-9DataSet/SupplementalData2.csv	9	1	-0.193	0.072	4593.48506205286	-33.481207477281	40799.5703997364	0.969788137338301	9.62047069133844e-12	299125.485445582	721.157733228831	NA
28	Ang-(1-9)	DRVYIHPFH	1183.600703074	C:/Users/Zerthimon21/Desktop/1-9DataSet/SupplementalData2.csv	9	2	-0.152	0.073	4711.29168072852	44.7399221587806	-51898.0558250132	0.966214280572942	-1.90671835773798e-12	352253.500289913	721.157733228831	NA
19	Ang-(2-10)	RVYIHPFHL	1181.657824028	C:/Users/Zerthimon21/Desktop/1-9DataSet/SupplementalData2.csv	9	2	-0.152	0.073	4833.0444530423	44.7399221587806	-51898.0558250132	0.966214280572942	-1.90671835773798e-12	352253.500289913	721.157733228831	NA
49	AQUA Ang-(1-9)	DRVYIHPFH	1189.65269257	C:/Users/Zerthimon21/Desktop/1-9DataSet/SupplementalData2.csv	10	1	-0.17	0.07	18588.8780257656	14.5125892629387	-13826.9148595262	0.964468829570412	-4.01255146151945e-13	6022260.0228947	2056.56232329329	NA
39	AQUA Ang-(2-10)	RVYIHPFHL	1187.709813524	C:/Users/Zerthimon21/Desktop/1-9DataSet/SupplementalData2.csv	10	1	-0.17	0.07	18884.2998914882	14.5125892629387	-13826.9148595262	0.964468829570412	-4.01255146151945e-13	6022260.0228947	2056.56232329329	NA
29	Ang-(1-9)	DRVYIHPFH	1183.600703074	C:/Users/Zerthimon21/Desktop/1-9DataSet/SupplementalData2.csv	10	2	-0.129	0.07	19046.1685891174	319.056106773939	-373800.929568182	0.954364767160054	-3.48206255003911e-11	8051284.17164325	2056.56232329329	NA
110	Ang-(2-10)	RVYIHPFHL	1181.657824028	C:/Users/Zerthimon21/Desktop/1-9DataSet/SupplementalData2.csv	10	2	-0.129	0.07	19132.507793986	319.056106773939	-373800.929568182	0.954364767160054	-3.48206255003911e-11	8051284.17164325	2056.56232329329	NA
410	AQUA Ang-(1-9)	DRVYIHPFH	1189.65269257	C:/Users/Zerthimon21/Desktop/1-9DataSet/SupplementalData2.csv	11	1	-0.124	0.049	20910.992854468	-64.4070774116847	79607.9104513129	0.978980536514108	-7.43943301584496e-12	5675265.44737038	1616.59125862877	NA
310	AQUA Ang-(2-10)	RVYIHPFHL	1187.709813524	C:/Users/Zerthimon21/Desktop/1-9DataSet/SupplementalData2.csv	11	1	-0.124	0.049	18275.1150261047	-64.4070774116847	79607.9104513129	0.978980536514108	-7.43943301584496e-12	5675265.44737038	1616.59125862877	NA
210	Ang-(1-9)	DRVYIHPFH	1183.600703074	C:/Users/Zerthimon21/Desktop/1-9DataSet/SupplementalData2.csv	11	2	-0.08	0.055	22181.4701799135	15.7340698604425	-15039.7493172687	0.966357402467958	2.71511674451502e-12	13585135.8049623	1616.59125862877	NA
111	Ang-(2-10)	RVYIHPFHL	1181.657824028	C:/Users/Zerthimon21/Desktop/1-9DataSet/SupplementalData2.csv	11	2	-0.08	0.055	28254.0368906877	15.7340698604425	-15039.7493172687	0.966357402467958	2.71511674451502e-12	13585135.8049623	1616.59125862877	NA
411	AQUA Ang-(1-9)	DRVYIHPFH	1189.65269257	C:/Users/Zerthimon21/Desktop/1-9DataSet/SupplementalData2.csv	12	1	-0.146	0.064	5701.24494536042	-9.53222187546639	12216.9912814753	0.963562527813733	5.45941504736052e-13	554429.208523047	511.041800685614	NA
311	AQUA Ang-(2-10)	RVYIHPFHL	1187.709813524	C:/Users/Zerthimon21/Desktop/1-9DataSet/SupplementalData2.csv	12	1	-0.146	0.064	4931.73865624361	-9.53222187546639	12216.9912814753	0.963562527813733	5.45941504736052e-13	554429.208523047	511.041800685614	NA
211	Ang-(1-9)	DRVYIHPFH	1183.600703074	C:/Users/Zerthimon21/Desktop/1-9DataSet/SupplementalData2.csv	12	2	-0.102	0.069	5719.34539383311	21.2640174345864	-24113.8671475695	0.956031806435356	-5.5523827753816e-12	1039032.10376197	511.041800685614	NA
112	Ang-(2-10)	RVYIHPFHL	1181.657824028	C:/Users/Zerthimon21/Desktop/1-9DataSet/SupplementalData2.csv	12	2	-0.102	0.069	7962.90340173594	21.2640174345864	-24113.8671475695	0.956031806435356	-5.5523827753816e-12	1039032.10376197	511.041800685614	NA
412	AQUA Ang-(1-9)	DRVYIHPFH	1189.65269257	C:/Users/Zerthimon21/Desktop/1-9DataSet/SupplementalData2.csv	13	1	-0.146	0.055	5866.93442440059	-22.677667533767	27975.9647606061	0.978556993922656	2.36404272986221e-12	394847.72888492	612.063531570466	NA
312	AQUA Ang-(2-10)	RVYIHPFHL	1187.709813524	C:/Users/Zerthimon21/Desktop/1-9DataSet/SupplementalData2.csv	13	1	-0.146	0.055	4981.83816676837	-22.677667533767	27975.9647606061	0.978556993922656	2.36404272986221e-12	394847.72888492	612.063531570466	NA
212	Ang-(1-9)	DRVYIHPFH	1183.600703074	C:/Users/Zerthimon21/Desktop/1-9DataSet/SupplementalData2.csv	13	2	-0.104	0.058	5865.03083810108	-17.0207038069834	21296.7929129483	0.97029136053706	-6.99835185862142e-13	933425.520102854	612.063531570466	NA
113	Ang-(2-10)	RVYIHPFHL	1181.657824028	C:/Users/Zerthimon21/Desktop/1-9DataSet/SupplementalData2.csv	13	2	-0.104	0.058	8508.07137748252	-17.0207038069834	21296.7929129483	0.97029136053706	-6.99835185862142e-13	933425.520102854	612.063531570466	NA
413	AQUA Ang-(1-9)	DRVYIHPFH	1189.65269257	C:/Users/Zerthimon21/Desktop/1-9DataSet/SupplementalData2.csv	14	1	-0.122	0.05	15938.6042174119	12.5431181271819	-12779.2762943414	0.976211499432211	1.15635298884691e-12	3247507.59092449	1150.8758226194	NA
313	AQUA Ang-(2-10)	RVYIHPFHL	1187.709813524	C:/Users/Zerthimon21/Desktop/1-9DataSet/SupplementalData2.csv	14	1	-0.122	0.05	11984.1751320892	12.5431181271819	-12779.2762943414	0.976211499432211	1.15635298884691e-12	3247507.59092449	1150.8758226194	NA
213	Ang-(1-9)	DRVYIHPFH	1183.600703074	C:/Users/Zerthimon21/Desktop/1-9DataSet/SupplementalData2.csv	14	2	-0.079	0.054	16583.7707093458	93.1867852085938	-107817.668154558	0.969808933595088	-9.30224056766689e-13	6037110.73859516	1150.8758226194	NA
114	Ang-(2-10)	RVYIHPFHL	1181.657824028	C:/Users/Zerthimon21/Desktop/1-9DataSet/SupplementalData2.csv	14	2	-0.079	0.054	18815.7082483639	93.1867852085938	-107817.668154558	0.969808933595088	-9.30224056766689e-13	6037110.73859516	1150.8758226194	NA
414	AQUA Ang-(1-9)	DRVYIHPFH	1189.65269257	C:/Users/Zerthimon21/Desktop/1-9DataSet/SupplementalData2.csv	15	1	-0.127	0.049	12144.270018127	-93.0802750156372	112471.210467149	0.984001053999475	-7.14293195568376e-12	1344862.94363928	1087.85119126868	NA
314	AQUA Ang-(2-10)	RVYIHPFHL	1187.709813524	C:/Users/Zerthimon21/Desktop/1-9DataSet/SupplementalData2.csv	15	1	-0.127	0.049	9669.27752055133	-93.0802750156372	112471.210467149	0.984001053999475	-7.14293195568376e-12	1344862.94363928	1087.85119126868	NA
214	Ang-(1-9)	DRVYIHPFH	1183.600703074	C:/Users/Zerthimon21/Desktop/1-9DataSet/SupplementalData2.csv	15	2	-0.085	0.052	12071.3502917699	-49.9193251296219	61218.9511821398	0.977282097024011	1.10511481762356e-12	3181786.74715472	1087.85119126868	NA
115	Ang-(2-10)	RVYIHPFHL	1181.657824028	C:/Users/Zerthimon21/Desktop/1-9DataSet/SupplementalData2.csv	15	2	-0.085	0.052	16758.7750452163	-49.9193251296219	61218.9511821398	0.977282097024011	1.10511481762356e-12	3181786.74715472	1087.85119126868	NA
415	AQUA Ang-(1-9)	DRVYIHPFH	1189.65269257	C:/Users/Zerthimon21/Desktop/1-9DataSet/SupplementalData2.csv	16	1	-0.138	0.045	3556.16665421849	-48.7695563796693	58653.7071629433	0.984591745981914	-7.31163696215301e-13	128274.50649124	501.77228997656	NA
315	AQUA Ang-(2-10)	RVYIHPFHL	1187.709813524	C:/Users/Zerthimon21/Desktop/1-9DataSet/SupplementalData2.csv	16	1	-0.138	0.045	3034.64052306406	-48.7695563796693	58653.7071629433	0.984591745981914	-7.31163696215301e-13	128274.50649124	501.77228997656	NA
215	Ang-(1-9)	DRVYIHPFH	1183.600703074	C:/Users/Zerthimon21/Desktop/1-9DataSet/SupplementalData2.csv	16	2	-0.097	0.046	3559.25899739764	-35.7078755603156	43065.3334991467	0.982487276380514	-1.21675490801878e-11	290009.736825533	501.77228997656	NA
116	Ang-(2-10)	RVYIHPFHL	1181.657824028	C:/Users/Zerthimon21/Desktop/1-9DataSet/SupplementalData2.csv	16	2	-0.097	0.046	5663.99403175392	-35.7078755603156	43065.3334991467	0.982487276380514	-1.21675490801878e-11	290009.736825533	501.77228997656	NA
416	AQUA Ang-(1-9)	DRVYIHPFH	1189.65269257	C:/Users/Zerthimon21/Desktop/1-9DataSet/SupplementalData2.csv	17	1	-0.132	0.054	10380.650183231	-60.5098358730978	73703.7853133475	0.977963288885322	7.26961195866794e-12	1354451.77104364	1004.64323677117	NA
316	AQUA Ang-(2-10)	RVYIHPFHL	1187.709813524	C:/Users/Zerthimon21/Desktop/1-9DataSet/SupplementalData2.csv	17	1	-0.132	0.054	9268.62080942116	-60.5098358730978	73703.7853133475	0.977963288885322	7.26961195866794e-12	1354451.77104364	1004.64323677117	NA
216	Ang-(1-9)	DRVYIHPFH	1183.600703074	C:/Users/Zerthimon21/Desktop/1-9DataSet/SupplementalData2.csv	17	2	-0.09	0.057	10432.2061278948	-26.3775330138311	33355.8764416604	0.969407427404856	2.07211314141148e-12	3038439.43070995	1004.64323677117	NA
117	Ang-(2-10)	RVYIHPFHL	1181.657824028	C:/Users/Zerthimon21/Desktop/1-9DataSet/SupplementalData2.csv	17	2	-0.09	0.057	14870.0946869217	-26.3775330138311	33355.8764416604	0.969407427404856	2.07211314141148e-12	3038439.43070995	1004.64323677117	NA
417	AQUA Ang-(1-9)	DRVYIHPFH	1189.65269257	C:/Users/Zerthimon21/Desktop/1-9DataSet/SupplementalData2.csv	18	1	-0.137	0.048	6855.01773267354	-57.1702437473675	69167.8623430709	0.98530867610158	-9.64477642669877e-12	423845.519125224	843.85005889247	NA
317	AQUA Ang-(2-10)	RVYIHPFHL	1187.709813524	C:/Users/Zerthimon21/Desktop/1-9DataSet/SupplementalData2.csv	18	1	-0.137	0.048	5836.19321181613	-57.1702437473675	69167.8623430709	0.98530867610158	-9.64477642669877e-12	423845.519125224	843.85005889247	NA
217	Ang-(1-9)	DRVYIHPFH	1183.600703074	C:/Users/Zerthimon21/Desktop/1-9DataSet/SupplementalData2.csv	18	2	-0.095	0.05	6948.57521186036	-42.860608484717	52129.2899226509	0.982374000137544	-4.50218270859766e-13	921794.334317662	843.85005889247	NA
118	Ang-(2-10)	RVYIHPFHL	1181.657824028	C:/Users/Zerthimon21/Desktop/1-9DataSet/SupplementalData2.csv	18	2	-0.095	0.05	10273.6142793648	-42.860608484717	52129.2899226509	0.982374000137544	-4.50218270859766e-13	921794.334317662	843.85005889247	NA
418	AQUA Ang-(1-9)	DRVYIHPFH	1189.65269257	C:/Users/Zerthimon21/Desktop/1-9DataSet/SupplementalData2.csv	19	1	-0.129	0.047	6021.4741699449	-65.4941891224989	78944.6773444701	0.984504223654143	-5.31059710836845e-12	348072.447118806	786.033777292704	NA
318	AQUA Ang-(2-10)	RVYIHPFHL	1187.709813524	C:/Users/Zerthimon21/Desktop/1-9DataSet/SupplementalData2.csv	19	1	-0.129	0.047	5041.32221933046	-65.4941891224989	78944.6773444701	0.984504223654143	-5.31059710836845e-12	348072.447118806	786.033777292704	NA
218	Ang-(1-9)	DRVYIHPFH	1183.600703074	C:/Users/Zerthimon21/Desktop/1-9DataSet/SupplementalData2.csv	19	2	-0.088	0.05	6020.81589764008	-66.5198848908158	79974.2470905666	0.981509540940859	4.11044120332687e-12	745581.518282029	786.033777292704	NA
119	Ang-(2-10)	RVYIHPFHL	1181.657824028	C:/Users/Zerthimon21/Desktop/1-9DataSet/SupplementalData2.csv	19	2	-0.088	0.05	9056.34655968883	-66.5198848908158	79974.2470905666	0.981509540940859	4.11044120332687e-12	745581.518282029	786.033777292704	NA
419	AQUA Ang-(1-9)	DRVYIHPFH	1189.65269257	C:/Users/Zerthimon21/Desktop/1-9DataSet/SupplementalData2.csv	20	1	-0.2	0.049	14347.58611474	-175.664072715935	211203.488359846	0.983220955286846	-3.27712181235145e-11	2256076.14648032	1272.60579279226	NA
319	AQUA Ang-(2-10)	RVYIHPFHL	1187.709813524	C:/Users/Zerthimon21/Desktop/1-9DataSet/SupplementalData2.csv	20	1	-0.2	0.049	13343.7297971392	-175.664072715935	211203.488359846	0.983220955286846	-3.27712181235145e-11	2256076.14648032	1272.60579279226	NA
219	Ang-(1-9)	DRVYIHPFH	1183.600703074	C:/Users/Zerthimon21/Desktop/1-9DataSet/SupplementalData2.csv	20	2	-0.147	0.072	20633.0159693304	-344.83990456628	411663.551384216	0.945677722650707	2.16101695246084e-11	25040040.8409589	1272.60579279226	NA
120	Ang-(2-10)	RVYIHPFHL	1181.657824028	C:/Users/Zerthimon21/Desktop/1-9DataSet/SupplementalData2.csv	20	2	-0.147	0.072	38854.1236967937	-344.83990456628	411663.551384216	0.945677722650707	2.16101695246084e-11	25040040.8409589	1272.60579279226	NA
420	AQUA Ang-(1-9)	DRVYIHPFH	1189.65269257	C:/Users/Zerthimon21/Desktop/1-9DataSet/SupplementalData2.csv	21	1	-0.027	0.065	2330.46566313249	-34.4050305836897	41682.1708227381	0.984198078278424	-4.07110545354222e-12	59206.8580142894	867.777662994433	NA
320	AQUA Ang-(2-10)	RVYIHPFHL	1187.709813524	C:/Users/Zerthimon21/Desktop/1-9DataSet/SupplementalData2.csv	21	1	-0.027	0.065	3004.9241667577	-34.4050305836897	41682.1708227381	0.984198078278424	-4.07110545354222e-12	59206.8580142894	867.777662994433	NA
220	Ang-(1-9)	DRVYIHPFH	1183.600703074	C:/Users/Zerthimon21/Desktop/1-9DataSet/SupplementalData2.csv	21	2	0.02	0.081	2185.72625018128	-96.4165270210197	115143.026614355	0.965509495282041	1.95831626131943e-11	989777.853060656	867.777662994433	NA
121	Ang-(2-10)	RVYIHPFHL	1181.657824028	C:/Users/Zerthimon21/Desktop/1-9DataSet/SupplementalData2.csv	21	2	0.02	0.081	11802.6825724304	-96.4165270210197	115143.026614355	0.965509495282041	1.95831626131943e-11	989777.853060656	867.777662994433	NA
421	AQUA Ang-(1-9)	DRVYIHPFH	1189.65269257	C:/Users/Zerthimon21/Desktop/1-9DataSet/SupplementalData2.csv	22	1	-0.021	0.072	6160.13213796697	-72.5442354342529	87854.1096299889	0.973217000472702	1.45628183790307e-11	604426.660166237	1450.99543457369	NA
321	AQUA Ang-(2-10)	RVYIHPFHL	1187.709813524	C:/Users/Zerthimon21/Desktop/1-9DataSet/SupplementalData2.csv	22	1	-0.021	0.072	7665.49989702108	-72.5442354342529	87854.1096299889	0.973217000472702	1.45628183790307e-11	604426.660166237	1450.99543457369	NA
221	Ang-(1-9)	DRVYIHPFH	1183.600703074	C:/Users/Zerthimon21/Desktop/1-9DataSet/SupplementalData2.csv	22	2	0.032	0.096	6533.51226349834	-192.011980412668	229413.111051578	0.948294064464774	3.00457231986281e-11	5520765.60225112	1450.99543457369	NA
122	Ang-(2-10)	RVYIHPFHL	1181.657824028	C:/Users/Zerthimon21/Desktop/1-9DataSet/SupplementalData2.csv	22	2	0.032	0.096	24448.0264963935	-192.011980412668	229413.111051578	0.948294064464774	3.00457231986281e-11	5520765.60225112	1450.99543457369	NA
422	AQUA Ang-(1-9)	DRVYIHPFH	1189.65269257	C:/Users/Zerthimon21/Desktop/1-9DataSet/SupplementalData2.csv	23	1	-0.154	0.054	4170.20754398499	-29.8828741570674	36236.008178394	0.982456244503151	2.03484500898005e-12	186093.680056409	443.588676085555	NA
322	AQUA Ang-(2-10)	RVYIHPFHL	1187.709813524	C:/Users/Zerthimon21/Desktop/1-9DataSet/SupplementalData2.csv	23	1	-0.154	0.054	4020.0695866733	-29.8828741570674	36236.008178394	0.982456244503151	2.03484500898005e-12	186093.680056409	443.588676085555	NA
222	Ang-(1-9)	DRVYIHPFH	1183.600703074	C:/Users/Zerthimon21/Desktop/1-9DataSet/SupplementalData2.csv	23	2	-0.103	0.078	4084.38820052968	-111.30936204443	132737.631322609	0.946280537349211	-1.49989710245119e-12	1846280.27000059	443.588676085555	NA
123	Ang-(2-10)	RVYIHPFHL	1181.657824028	C:/Users/Zerthimon21/Desktop/1-9DataSet/SupplementalData2.csv	23	2	-0.103	0.078	11958.799936894	-111.30936204443	132737.631322609	0.946280537349211	-1.49989710245119e-12	1846280.27000059	443.588676085555	NA
423	AQUA Ang-(1-9)	DRVYIHPFH	1189.65269257	C:/Users/Zerthimon21/Desktop/1-9DataSet/SupplementalData2.csv	24	1	-0.13	0.05	13944.5857877261	-85.1543739547749	103529.295270542	0.978052163933732	9.57775387762677e-12	2585659.2765814	1327.44690958101	NA
323	AQUA Ang-(2-10)	RVYIHPFHL	1187.709813524	C:/Users/Zerthimon21/Desktop/1-9DataSet/SupplementalData2.csv	24	1	-0.13	0.05	12221.7781051038	-85.1543739547749	103529.295270542	0.978052163933732	9.57775387762677e-12	2585659.2765814	1327.44690958101	NA
223	Ang-(1-9)	DRVYIHPFH	1183.600703074	C:/Users/Zerthimon21/Desktop/1-9DataSet/SupplementalData2.csv	24	2	-0.075	0.077	14346.6570699883	-352.770388116379	420582.620428253	0.937475204901738	-5.37644436457528e-12	18305641.3702824	1327.44690958101	NA
124	Ang-(2-10)	RVYIHPFHL	1181.657824028	C:/Users/Zerthimon21/Desktop/1-9DataSet/SupplementalData2.csv	24	2	-0.075	0.077	33360.9690449421	-352.770388116379	420582.620428253	0.937475204901738	-5.37644436457528e-12	18305641.3702824	1327.44690958101	NA
424	AQUA Ang-(1-9)	DRVYIHPFH	1189.65269257	C:/Users/Zerthimon21/Desktop/1-9DataSet/SupplementalData2.csv	25	1	-0.109	0.048	19693.2510062922	-30.3155305199297	39127.2518880105	0.976330777240583	-3.71114919724835e-12	5753457.83019867	1767.56585701729	NA
324	AQUA Ang-(2-10)	RVYIHPFHL	1187.709813524	C:/Users/Zerthimon21/Desktop/1-9DataSet/SupplementalData2.csv	25	1	-0.109	0.048	17108.9292549242	-30.3155305199297	39127.2518880105	0.976330777240583	-3.71114919724835e-12	5753457.83019867	1767.56585701729	NA
224	Ang-(1-9)	DRVYIHPFH	1183.600703074	C:/Users/Zerthimon21/Desktop/1-9DataSet/SupplementalData2.csv	25	2	-0.05	0.075	21180.3619573504	-487.281036410664	580931.213648825	0.935671013408624	3.35725773422692e-12	33965905.8166949	1767.56585701729	NA
125	Ang-(2-10)	RVYIHPFHL	1181.657824028	C:/Users/Zerthimon21/Desktop/1-9DataSet/SupplementalData2.csv	25	2	-0.05	0.075	42959.5741948752	-487.281036410664	580931.213648825	0.935671013408624	3.35725773422692e-12	33965905.8166949	1767.56585701729	NA
425	AQUA Ang-(1-9)	DRVYIHPFH	1189.65269257	C:/Users/Zerthimon21/Desktop/1-9DataSet/SupplementalData2.csv	26	1	-0.124	0.053	16484.501396749	-41.980626213812	52659.687520014	0.974780069919091	-9.87755188910193e-13	4019882.52347498	1514.81358335775	NA
325	AQUA Ang-(2-10)	RVYIHPFHL	1187.709813524	C:/Users/Zerthimon21/Desktop/1-9DataSet/SupplementalData2.csv	26	1	-0.124	0.053	14878.3044290724	-41.980626213812	52659.687520014	0.974780069919091	-9.87755188910193e-13	4019882.52347498	1514.81358335775	NA
225	Ang-(1-9)	DRVYIHPFH	1183.600703074	C:/Users/Zerthimon21/Desktop/1-9DataSet/SupplementalData2.csv	26	2	-0.065	0.082	17557.3375622821	-370.543488578145	442224.128121861	0.931866225729801	-1.32083764729401e-11	25962857.3222572	1514.81358335775	NA
126	Ang-(2-10)	RVYIHPFHL	1181.657824028	C:/Users/Zerthimon21/Desktop/1-9DataSet/SupplementalData2.csv	26	2	-0.065	0.082	39106.9056316217	-370.543488578145	442224.128121861	0.931866225729801	-1.32083764729401e-11	25962857.3222572	1514.81358335775	NA
426	AQUA Ang-(1-9)	DRVYIHPFH	1189.65269257	C:/Users/Zerthimon21/Desktop/1-9DataSet/SupplementalData2.csv	27	1	-0.107	0.048	17640.6306128458	-23.6727212165404	31251.4869455305	0.972992061817473	-2.21345282948666e-14	5494638.14381907	1623.02778200996	NA
326	AQUA Ang-(2-10)	RVYIHPFHL	1187.709813524	C:/Users/Zerthimon21/Desktop/1-9DataSet/SupplementalData2.csv	27	1	-0.107	0.048	15962.1390462847	-23.6727212165404	31251.4869455305	0.972992061817473	-2.21345282948666e-14	5494638.14381907	1623.02778200996	NA
226	Ang-(1-9)	DRVYIHPFH	1183.600703074	C:/Users/Zerthimon21/Desktop/1-9DataSet/SupplementalData2.csv	27	2	-0.048	0.078	19595.2454090094	-473.109062785774	564184.919415824	0.928054723284696	-3.4392740034955e-11	32810917.976378	1623.02778200996	NA
127	Ang-(2-10)	RVYIHPFHL	1181.657824028	C:/Users/Zerthimon21/Desktop/1-9DataSet/SupplementalData2.csv	27	2	-0.048	0.078	40896.504594366	-473.109062785774	564184.919415824	0.928054723284696	-3.4392740034955e-11	32810917.976378	1623.02778200996	NA
427	AQUA Ang-(1-9)	DRVYIHPFH	1189.65269257	C:/Users/Zerthimon21/Desktop/1-9DataSet/SupplementalData2.csv	28	1	-0.12	0.053	15622.7141732579	-24.6706490946912	31878.5389100978	0.972495013030262	-2.12189538379681e-12	3961395.47127118	1375.52860881922	NA
327	AQUA Ang-(2-10)	RVYIHPFHL	1187.709813524	C:/Users/Zerthimon21/Desktop/1-9DataSet/SupplementalData2.csv	28	1	-0.12	0.053	14117.4304755704	-24.6706490946912	31878.5389100978	0.972495013030262	-2.12189538379681e-12	3961395.47127118	1375.52860881922	NA
227	Ang-(1-9)	DRVYIHPFH	1183.600703074	C:/Users/Zerthimon21/Desktop/1-9DataSet/SupplementalData2.csv	28	2	-0.064	0.08	16468.7676530607	-394.956883005701	471085.485813691	0.931512783100455	1.14303680783667e-12	23247898.8998212	1375.52860881922	NA
128	Ang-(2-10)	RVYIHPFHL	1181.657824028	C:/Users/Zerthimon21/Desktop/1-9DataSet/SupplementalData2.csv	28	2	-0.064	0.08	36253.4799280723	-394.956883005701	471085.485813691	0.931512783100455	1.14303680783667e-12	23247898.8998212	1375.52860881922	NA
428	AQUA Ang-(1-9)	DRVYIHPFH	1189.65269257	C:/Users/Zerthimon21/Desktop/1-9DataSet/SupplementalData2.csv	29	1	-0.125	0.046	9635.80707198716	-80.7227746112071	97542.0821080536	0.985719564131802	2.56992746577294e-12	829162.902426149	1079.33804737767	NA
328	AQUA Ang-(2-10)	RVYIHPFHL	1187.709813524	C:/Users/Zerthimon21/Desktop/1-9DataSet/SupplementalData2.csv	29	1	-0.125	0.046	7970.06281930532	-80.7227746112071	97542.0821080536	0.985719564131802	2.56992746577294e-12	829162.902426149	1079.33804737767	NA
228	Ang-(1-9)	DRVYIHPFH	1183.600703074	C:/Users/Zerthimon21/Desktop/1-9DataSet/SupplementalData2.csv	29	2	-0.075	0.067	9194.92561059307	-271.489485860482	323459.904297129	0.947469583534467	-4.05617271449097e-11	10095291.8651077	1079.33804737767	NA
129	Ang-(2-10)	RVYIHPFHL	1181.657824028	C:/Users/Zerthimon21/Desktop/1-9DataSet/SupplementalData2.csv	29	2	-0.075	0.067	25816.3047971403	-271.489485860482	323459.904297129	0.947469583534467	-4.05617271449097e-11	10095291.8651077	1079.33804737767	NA
429	AQUA Ang-(1-9)	DRVYIHPFH	1189.65269257	C:/Users/Zerthimon21/Desktop/1-9DataSet/SupplementalData2.csv	30	1	-0.119	0.042	11190.2799159647	-81.2679338825525	98550.6162958847	0.985143908443434	-7.32684731391325e-12	1290985.03607402	1351.29079167887	NA
329	AQUA Ang-(2-10)	RVYIHPFHL	1187.709813524	C:/Users/Zerthimon21/Desktop/1-9DataSet/SupplementalData2.csv	30	1	-0.119	0.042	9413.24034651057	-81.2679338825525	98550.6162958847	0.985143908443434	-7.32684731391325e-12	1290985.03607402	1351.29079167887	NA
229	Ang-(1-9)	DRVYIHPFH	1183.600703074	C:/Users/Zerthimon21/Desktop/1-9DataSet/SupplementalData2.csv	30	2	-0.066	0.064	11100.4553652825	-341.306470588137	406592.761018727	0.948474281382473	4.55371918266154e-11	14152383.6659984	1351.29079167887	NA
130	Ang-(2-10)	RVYIHPFHL	1181.657824028	C:/Users/Zerthimon21/Desktop/1-9DataSet/SupplementalData2.csv	30	2	-0.066	0.064	29937.682708225	-341.306470588137	406592.761018727	0.948474281382473	4.55371918266154e-11	14152383.6659984	1351.29079167887	NA
