# Supplementary material for: The Application of Gaussian Mixture Models for Signal Quantification in MALDI-ToF Mass Spectrometry of Peptides
Source: PLoS One. 2014 Nov 5;9(11):e111016. doi: 10.1371/journal.pone.0111016 (PMC4221630; doi:10.1371/journal.pone.0111016)
Supplement: Material S1 — Single peptide spectra data. (CSV) [file pone.0111016.s004.csv]

AngII	NA	AngII	NA	AngII	NA	AngII	NA	AngII	NA	AngII	NA	AngII	NA	AngII	NA	AngII	NA	Ang2-10	NA	Ang2-10	NA	Ang2-10	NA	Ang2-10	NA	Ang2-10	NA	Ang2-10	NA	Ang2-10	NA	Ang2-10	NA	Ang2-10	NA	Ang2-10	NA	Ang2-10	NA	Ang2-10	NA	Ang2-10	NA	Ang2-10	NA	Ang2-10	NA	Ang2-10	NA
mz	intensity	mz	intensity	mz	intensity	mz	intensity	mz	intensity	mz	intensity	mz	intensity	mz	intensity	mz	intensity	mz	intensity	mz	intensity	mz	intensity	mz	intensity	mz	intensity	mz	intensity	mz	intensity	mz	intensity	mz	intensity	mz	intensity	mz	intensity	mz	intensity	mz	intensity	mz	intensity	mz	intensity	mz	intensity
500.0070800781	28.95	500.0070800781	32.15	500.0070800781	33.3	500.0070800781	32.4	500.0070800781	27	500.0070800781	26.05	500.0070800781	50.6	500.0070800781	45.85	500.0070800781	36.9	777.3787841797	34.1	777.3787841797	27.31	777.3787841797	27.62	777.3787841797	30.09	777.3787841797	31.08	777.557800293	27.57	777.557800293	28.38	777.557800293	26.61	777.557800293	34.42	777.557800293	39.25	777.557800293	30.12	777.557800293	29.38	777.557800293	24.85	777.557800293	38.37	777.557800293	44.24	777.557800293	29.99
500.0225524902	27.3	500.0225524902	32.2	500.0225524902	31.15	500.0225524902	32.35	500.0225524902	26.45	500.0225524902	26.3	500.0225524902	51.5	500.0225524902	46.9	500.0225524902	35.35	777.3980102539	33.28	777.3980102539	27.25	777.3980102539	26.74	777.3980102539	30.79	777.3980102539	31.13	777.576965332	28.12	777.576965332	28.3	777.576965332	26.91	777.576965332	34.11	777.576965332	39.72	777.576965332	30.56	777.576965332	29.56	777.576965332	24.99	777.576965332	38.63	777.576965332	44.03	777.576965332	30.8
500.0379333496	29.5	500.0379333496	29.8	500.0379333496	32.5	500.0379333496	32.35	500.0379333496	26.85	500.0379333496	26.45	500.0379333496	51.1	500.0379333496	48.4	500.0379333496	36.05	777.417175293	33.51	777.417175293	27.19	777.417175293	28.18	777.417175293	30.53	777.417175293	30.82	777.5963134766	27.47	777.5963134766	28.31	777.5963134766	26.82	777.5963134766	34.79	777.5963134766	39.02	777.5963134766	30.34	777.5963134766	28.68	777.5963134766	25.47	777.5963134766	37.81	777.5963134766	43.95	777.5963134766	29.92
500.0532836914	26.45	500.0532836914	30.5	500.0532836914	31.2	500.0532836914	34.45	500.0532836914	27.65	500.0532836914	26.95	500.0532836914	52.55	500.0532836914	50.15	500.0532836914	35.1	777.4365234375	32.15	777.4365234375	27.77	777.4365234375	27.05	777.4365234375	30.54	777.4365234375	30.96	777.6154785156	27.24	777.6154785156	28.37	777.6154785156	26.52	777.6154785156	34.79	777.6154785156	39.32	777.6154785156	30.65	777.6154785156	29.88	777.6154785156	24.89	777.6154785156	38.54	777.6154785156	44.57	777.6154785156	30.04
500.0687561035	29.7	500.0687561035	29.7	500.0687561035	32.75	500.0687561035	32.4	500.0687561035	27.8	500.0687561035	26.15	500.0687561035	52.35	500.0687561035	49.1	500.0687561035	35.2	777.4556884766	33.06	777.4556884766	26.76	777.4556884766	28.48	777.4556884766	29.87	777.4556884766	30.38	777.6347045898	26.95	777.6347045898	28	777.6347045898	26.97	777.6347045898	34.65	777.6347045898	39.12	777.6347045898	30.88	777.6347045898	29.8	777.6347045898	24.8	777.6347045898	37.78	777.6347045898	44.44	777.6347045898	29.43
500.0841064453	27.45	500.0841064453	30.85	500.0841064453	31	500.0841064453	33.05	500.0841064453	28.1	500.0841064453	25.9	500.0841064453	52.4	500.0841064453	50.2	500.0841064453	35.6	777.4749145508	32.04	777.4749145508	27.66	777.4749145508	27.88	777.4749145508	30.86	777.4749145508	30.63	777.6538696289	27.91	777.6538696289	28.4	777.6538696289	26.42	777.6538696289	34.06	777.6538696289	39.21	777.6538696289	30.79	777.6538696289	30.09	777.6538696289	23.87	777.6538696289	37.81	777.6538696289	44.56	777.6538696289	30.71
500.099609375	28.85	500.099609375	30.9	500.099609375	32.15	500.099609375	32.6	500.099609375	27.1	500.099609375	25.05	500.099609375	52.45	500.099609375	48	500.099609375	35.75	777.494140625	32.25	777.494140625	26.38	777.494140625	27.96	777.494140625	31.02	777.494140625	30.01	777.6730957031	27.32	777.6730957031	28.58	777.6730957031	26.4	777.6730957031	34.6	777.6730957031	39.06	777.6730957031	30.27	777.6730957031	29.34	777.6730957031	24.46	777.6730957031	37.33	777.6730957031	43.41	777.6730957031	29.91
500.1149597168	25.15	500.1149597168	31.75	500.1149597168	32.5	500.1149597168	31.55	500.1149597168	27.8	500.1149597168	26.2	500.1149597168	53.2	500.1149597168	51.2	500.1149597168	35.45	777.5133056641	32.12	777.5133056641	27.3	777.5133056641	26.82	777.5133056641	30.34	777.5133056641	30.46	777.6923828125	27.36	777.6923828125	28.25	777.6923828125	26.61	777.6923828125	33.98	777.6923828125	38.87	777.6923828125	30.1	777.6923828125	29.79	777.6923828125	24.12	777.6923828125	38.29	777.6923828125	44.43	777.6923828125	30.06
500.1304321289	28.25	500.1304321289	29.45	500.1304321289	32.4	500.1304321289	32.05	500.1304321289	27.15	500.1304321289	25.7	500.1304321289	51.75	500.1304321289	48.65	500.1304321289	35.15	777.5326538086	33.14	777.5326538086	26.82	777.5326538086	28.29	777.5326538086	30.12	777.5326538086	30.09	777.7115478516	26.5	777.7115478516	28.52	777.7115478516	27.05	777.7115478516	34.94	777.7115478516	38.98	777.7115478516	30.55	777.7115478516	29.4	777.7115478516	23.85	777.7115478516	37.32	777.7115478516	44.71	777.7115478516	29.73
500.1457824707	25.35	500.1457824707	30.05	500.1457824707	30.65	500.1457824707	32.8	500.1457824707	27.75	500.1457824707	24.6	500.1457824707	51.4	500.1457824707	50.45	500.1457824707	34.4	777.5518188477	32.24	777.5518188477	27.25	777.5518188477	27.02	777.5518188477	30.53	777.5518188477	30.85	777.7307739258	26.06	777.7307739258	27.95	777.7307739258	27	777.7307739258	34.17	777.7307739258	39.31	777.7307739258	30.09	777.7307739258	28.95	777.7307739258	23.82	777.7307739258	37.61	777.7307739258	44.75	777.7307739258	30.11
500.1612854004	28.8	500.1612854004	30.95	500.1612854004	31	500.1612854004	34.15	500.1612854004	27.7	500.1612854004	25.5	500.1612854004	51.3	500.1612854004	46.65	500.1612854004	35.55	777.5710449219	32.78	777.5710449219	26.05	777.5710449219	27.47	777.5710449219	29.56	777.5710449219	30.58	777.7499389648	26.5	777.7499389648	28.34	777.7499389648	26.35	777.7499389648	34.91	777.7499389648	39.34	777.7499389648	29.9	777.7499389648	28.49	777.7499389648	24.73	777.7499389648	37.44	777.7499389648	44.8	777.7499389648	29.38
500.1766357422	25.45	500.1766357422	30.8	500.1766357422	30.35	500.1766357422	34.6	500.1766357422	27.25	500.1766357422	26.5	500.1766357422	50.6	500.1766357422	49.6	500.1766357422	33.9	777.5902099609	31.51	777.5902099609	26.86	777.5902099609	26.19	777.5902099609	30.16	777.5902099609	30.77	777.7692871094	27.03	777.7692871094	28	777.7692871094	25.82	777.7692871094	33.64	777.7692871094	39.33	777.7692871094	29.58	777.7692871094	28.66	777.7692871094	24.42	777.7692871094	37.65	777.7692871094	43.5	777.7692871094	29.43
500.1921081543	28.55	500.1921081543	30.35	500.1921081543	31.05	500.1921081543	33.1	500.1921081543	27	500.1921081543	26.35	500.1921081543	49.4	500.1921081543	47.05	500.1921081543	34.1	777.6095581055	32.81	777.6095581055	25.35	777.6095581055	27.26	777.6095581055	29.75	777.6095581055	30.07	777.7884521484	27.1	777.7884521484	27.8	777.7884521484	26.37	777.7884521484	34.64	777.7884521484	38.22	777.7884521484	29.76	777.7884521484	28.41	777.7884521484	24.24	777.7884521484	37.3	777.7884521484	43.47	777.7884521484	29.31
500.2074890137	26.4	500.2074890137	31.05	500.2074890137	30.2	500.2074890137	32.75	500.2074890137	27.95	500.2074890137	26.3	500.2074890137	49.4	500.2074890137	48.8	500.2074890137	34.4	777.6287841797	31.12	777.6287841797	26.22	777.6287841797	26.63	777.6287841797	29.49	777.6287841797	29.96	777.8076782227	27.82	777.8076782227	27.84	777.8076782227	25.82	777.8076782227	33	777.8076782227	38.9	777.8076782227	30.07	777.8076782227	28.93	777.8076782227	23.23	777.8076782227	37.26	777.8076782227	43.25	777.8076782227	29.41
500.2229614258	29.35	500.2229614258	30.7	500.2229614258	31.1	500.2229614258	30.5	500.2229614258	27.15	500.2229614258	25.75	500.2229614258	49.3	500.2229614258	48.1	500.2229614258	34.9	777.6479492188	31.75	777.6479492188	25.63	777.6479492188	27.37	777.6479492188	29.72	777.6479492188	29.48	777.8268432617	26.9	777.8268432617	27.89	777.8268432617	25.64	777.8268432617	34	777.8268432617	39.19	777.8268432617	29.99	777.8268432617	27.91	777.8268432617	23.73	777.8268432617	36.34	777.8268432617	42.88	777.8268432617	29.46
500.2383117676	26.8	500.2383117676	30.2	500.2383117676	30.8	500.2383117676	32.2	500.2383117676	27.05	500.2383117676	25.6	500.2383117676	49.4	500.2383117676	49.2	500.2383117676	34.2	777.667175293	31.14	777.667175293	26.35	777.667175293	26.72	777.667175293	29.57	777.667175293	30.11	777.8461914063	27.57	777.8461914063	27.53	777.8461914063	26.28	777.8461914063	33.03	777.8461914063	39.06	777.8461914063	29.47	777.8461914063	29.08	777.8461914063	24.21	777.8461914063	37.38	777.8461914063	43.61	777.8461914063	28.91
500.2537841797	28.85	500.2537841797	30.9	500.2537841797	31.95	500.2537841797	32.3	500.2537841797	26.3	500.2537841797	25.85	500.2537841797	50.15	500.2537841797	49.5	500.2537841797	35	777.6864624023	32.02	777.6864624023	26.03	777.6864624023	27.41	777.6864624023	29.38	777.6864624023	29.82	777.8653564453	26.71	777.8653564453	28.04	777.8653564453	25.8	777.8653564453	33.68	777.8653564453	39.11	777.8653564453	29.79	777.8653564453	28.02	777.8653564453	24.13	777.8653564453	37.39	777.8653564453	43.32	777.8653564453	29.16
500.2691650391	26.75	500.2691650391	30.9	500.2691650391	31.05	500.2691650391	34.4	500.2691650391	25.6	500.2691650391	25.4	500.2691650391	50.5	500.2691650391	50.4	500.2691650391	33.1	777.7056884766	31.57	777.7056884766	26.3	777.7056884766	26.51	777.7056884766	29.59	777.7056884766	29.57	777.8845214844	26.37	777.8845214844	27.67	777.8845214844	25.52	777.8845214844	33.24	777.8845214844	38.05	777.8845214844	30.07	777.8845214844	29.03	777.8845214844	23.95	777.8845214844	37.35	777.8845214844	43.45	777.8845214844	29.08
500.2846374512	29.4	500.2846374512	29.25	500.2846374512	32.35	500.2846374512	33	500.2846374512	26.55	500.2846374512	25.8	500.2846374512	49.2	500.2846374512	48.85	500.2846374512	34.1	777.7249145508	32.01	777.7249145508	25.62	777.7249145508	27.26	777.7249145508	29.05	777.7249145508	29.69	777.9038696289	27.15	777.9038696289	27.52	777.9038696289	25.84	777.9038696289	33.27	777.9038696289	38.25	777.9038696289	29.72	777.9038696289	28.44	777.9038696289	23.95	777.9038696289	37.04	777.9038696289	42.99	777.9038696289	28.76
500.299987793	25.15	500.299987793	31.35	500.299987793	30.45	500.299987793	33.95	500.299987793	27.85	500.299987793	25.95	500.299987793	50.55	500.299987793	48.7	500.299987793	33.4	777.7440795898	30.47	777.7440795898	26.54	777.7440795898	26.51	777.7440795898	29.25	777.7440795898	29.22	777.923034668	26.91	777.923034668	27.65	777.923034668	25.12	777.923034668	33.23	777.923034668	38.68	777.923034668	29.3	777.923034668	28.65	777.923034668	23.8	777.923034668	36.8	777.923034668	43.31	777.923034668	29.5
500.3154602051	27.25	500.3154602051	29.9	500.3154602051	32.25	500.3154602051	32.65	500.3154602051	28.35	500.3154602051	25.7	500.3154602051	51.65	500.3154602051	48.3	500.3154602051	33.55	777.7634277344	31.93	777.7634277344	25.32	777.7634277344	26.72	777.7634277344	28.81	777.7634277344	29.39	777.9422607422	27.27	777.9422607422	27.74	777.9422607422	25.51	777.9422607422	33.97	777.9422607422	39.32	777.9422607422	30.54	777.9422607422	28.05	777.9422607422	25.23	777.9422607422	37.02	777.9422607422	43.2	777.9422607422	29.24
500.3308410645	23.9	500.3308410645	29.2	500.3308410645	30.9	500.3308410645	33	500.3308410645	27.15	500.3308410645	24.7	500.3308410645	49.25	500.3308410645	49.35	500.3308410645	35.4	777.7825927734	30.88	777.7825927734	25.9	777.7825927734	25.96	777.7825927734	29.61	777.7825927734	29.79	777.9614257813	26.98	777.9614257813	27.48	777.9614257813	25.33	777.9614257813	33.09	777.9614257813	39.87	777.9614257813	30.51	777.9614257813	29.21	777.9614257813	25.64	777.9614257813	36.76	777.9614257813	43.1	777.9614257813	29.9
500.3463134766	27.95	500.3463134766	30.6	500.3463134766	30.75	500.3463134766	31.85	500.3463134766	27.55	500.3463134766	26.25	500.3463134766	48.45	500.3463134766	47.65	500.3463134766	34.5	777.8018188477	31.87	777.8018188477	24.87	777.8018188477	27.24	777.8018188477	29.04	777.8018188477	29.36	777.9807739258	27.47	777.9807739258	27.95	777.9807739258	25.88	777.9807739258	33.32	777.9807739258	39.78	777.9807739258	30.27	777.9807739258	27.94	777.9807739258	26.07	777.9807739258	36.41	777.9807739258	42.82	777.9807739258	29.56
500.3616638184	26.25	500.3616638184	29.9	500.3616638184	30.4	500.3616638184	34.6	500.3616638184	26.9	500.3616638184	25.85	500.3616638184	47.3	500.3616638184	48.95	500.3616638184	34.45	777.8210449219	30.89	777.8210449219	25.78	777.8210449219	26.02	777.8210449219	28.99	777.8210449219	29.97	777.9999389648	27.09	777.9999389648	27.6	777.9999389648	25.83	777.9999389648	33.18	777.9999389648	39.66	777.9999389648	30.84	777.9999389648	29.36	777.9999389648	25.04	777.9999389648	37.66	777.9999389648	42.8	777.9999389648	30.75
500.377166748	28.15	500.377166748	29.45	500.377166748	30.8	500.377166748	32.55	500.377166748	26.75	500.377166748	25.4	500.377166748	49.45	500.377166748	47.6	500.377166748	34	777.8403320313	31.72	777.8403320313	24.8	777.8403320313	27.08	777.8403320313	28.76	777.8403320313	29.07	778.0191650391	27.26	778.0191650391	27.89	778.0191650391	26.07	778.0191650391	34.26	778.0191650391	39.36	778.0191650391	30.14	778.0191650391	28.71	778.0191650391	24.99	778.0191650391	37.1	778.0191650391	43.3	778.0191650391	30.68
500.3925170898	26.15	500.3925170898	29.5	500.3925170898	31.75	500.3925170898	34.65	500.3925170898	26.85	500.3925170898	24.75	500.3925170898	50.85	500.3925170898	49.15	500.3925170898	35.35	777.8595581055	30.12	777.8595581055	25.77	777.8595581055	25.66	777.8595581055	29.26	777.8595581055	29.25	778.0383300781	27.66	778.0383300781	27.46	778.0383300781	25.69	778.0383300781	34.16	778.0383300781	39.32	778.0383300781	30.27	778.0383300781	29.55	778.0383300781	24.39	778.0383300781	38.16	778.0383300781	42.73	778.0383300781	31.45
500.407989502	27.95	500.407989502	29.05	500.407989502	31.25	500.407989502	31.75	500.407989502	26.55	500.407989502	24.9	500.407989502	50.55	500.407989502	47.4	500.407989502	34.95	777.8787231445	31.47	777.8787231445	25.1	777.8787231445	27.23	777.8787231445	28.69	777.8787231445	28.7	778.0576171875	27.6	778.0576171875	27.52	778.0576171875	26.06	778.0576171875	35.05	778.0576171875	39.47	778.0576171875	30.36	778.0576171875	29.31	778.0576171875	25.38	778.0576171875	37.6	778.0576171875	43.11	778.0576171875	31.23
500.4233398438	25.65	500.4233398438	30.7	500.4233398438	31.25	500.4233398438	32.9	500.4233398438	26.85	500.4233398438	25.1	500.4233398438	49.85	500.4233398438	48.3	500.4233398438	34.4	777.8980712891	31.42	777.8980712891	25.9	777.8980712891	26.42	777.8980712891	29.25	777.8980712891	29.66	778.0768432617	28.03	778.0768432617	27.7	778.0768432617	26.14	778.0768432617	33.89	778.0768432617	39.65	778.0768432617	30.16	778.0768432617	30.07	778.0768432617	24.85	778.0768432617	38.15	778.0768432617	42.96	778.0768432617	31.44
500.4388427734	29.45	500.4388427734	29.45	500.4388427734	31.5	500.4388427734	32.5	500.4388427734	27.15	500.4388427734	26.05	500.4388427734	50.1	500.4388427734	47.2	500.4388427734	35.45	777.9172363281	32.28	777.9172363281	25.38	777.9172363281	27.47	777.9172363281	29.33	777.9172363281	30.15	778.0960083008	28.36	778.0960083008	27.99	778.0960083008	26.5	778.0960083008	35.3	778.0960083008	39.37	778.0960083008	30.4	778.0960083008	28.94	778.0960083008	26.08	778.0960083008	38.51	778.0960083008	43.03	778.0960083008	31.46
500.4541931152	26.25	500.4541931152	29.6	500.4541931152	29.4	500.4541931152	32	500.4541931152	28.15	500.4541931152	26.35	500.4541931152	49.95	500.4541931152	47.65	500.4541931152	34.1	777.9364624023	31.22	777.9364624023	26.18	777.9364624023	26.55	777.9364624023	29.57	777.9364624023	29.95	778.1153564453	28.71	778.1153564453	27.82	778.1153564453	26.31	778.1153564453	35.07	778.1153564453	39.47	778.1153564453	31.29	778.1153564453	30.5	778.1153564453	26.15	778.1153564453	38.57	778.1153564453	43.09	778.1153564453	31.84
500.4696655273	28.15	500.4696655273	30.05	500.4696655273	31.35	500.4696655273	32.65	500.4696655273	27.05	500.4696655273	25.6	500.4696655273	49.45	500.4696655273	46.6	500.4696655273	35.2	777.9556884766	31.67	777.9556884766	25.05	777.9556884766	28	777.9556884766	29.35	777.9556884766	29.88	778.1345214844	28.39	778.1345214844	28.83	778.1345214844	27.63	778.1345214844	36.05	778.1345214844	39.75	778.1345214844	31.21	778.1345214844	29.63	778.1345214844	26.15	778.1345214844	38	778.1345214844	43.64	778.1345214844	31.79
500.4851379395	25.5	500.4851379395	30.6	500.4851379395	31.35	500.4851379395	35.15	500.4851379395	27.35	500.4851379395	27	500.4851379395	50.95	500.4851379395	46.8	500.4851379395	34.4	777.9749755859	31.14	777.9749755859	26.13	777.9749755859	27.19	777.9749755859	29.96	777.9749755859	30.06	778.1537475586	29.5	778.1537475586	28.07	778.1537475586	27.38	778.1537475586	35.1	778.1537475586	39.58	778.1537475586	31.52	778.1537475586	31.11	778.1537475586	25.61	778.1537475586	38.21	778.1537475586	43.44	778.1537475586	31.83
500.5005187988	28.75	500.5005187988	29.95	500.5005187988	31.1	500.5005187988	33	500.5005187988	27.45	500.5005187988	25.55	500.5005187988	49.45	500.5005187988	46.65	500.5005187988	34	777.9942016602	31.95	777.9942016602	25.59	777.9942016602	28.29	777.9942016602	29.73	777.9942016602	30.08	778.1729125977	28.91	778.1729125977	29.17	778.1729125977	27.66	778.1729125977	35.94	778.1729125977	39.34	778.1729125977	31.41	778.1729125977	29.76	778.1729125977	25.84	778.1729125977	37.83	778.1729125977	43.98	778.1729125977	32.18
500.5159912109	25.2	500.5159912109	31.05	500.5159912109	31.3	500.5159912109	34.5	500.5159912109	27.15	500.5159912109	25.85	500.5159912109	48.9	500.5159912109	48.6	500.5159912109	34.3	778.0133666992	31.49	778.0133666992	26.94	778.0133666992	27.89	778.0133666992	30.31	778.0133666992	30.6	778.1922607422	29.03	778.1922607422	29.3	778.1922607422	27.92	778.1922607422	34.98	778.1922607422	40.24	778.1922607422	31.51	778.1922607422	31.36	778.1922607422	25.44	778.1922607422	38.59	778.1922607422	43.87	778.1922607422	32.53
500.5313415527	27.85	500.5313415527	31.15	500.5313415527	31.3	500.5313415527	33.1	500.5313415527	28.75	500.5313415527	25.95	500.5313415527	47.5	500.5313415527	46.1	500.5313415527	34.65	778.0327148438	32.1	778.0327148438	26.54	778.0327148438	28.75	778.0327148438	30.62	778.0327148438	30.7	778.2114257813	29.2	778.2114257813	29.66	778.2114257813	28.22	778.2114257813	36.05	778.2114257813	39.68	778.2114257813	31.28	778.2114257813	31.06	778.2114257813	25.39	778.2114257813	38.35	778.2114257813	42.79	778.2114257813	32.28
500.5468139648	26.85	500.5468139648	30.5	500.5468139648	30.9	500.5468139648	33.85	500.5468139648	27.55	500.5468139648	26.8	500.5468139648	48.6	500.5468139648	48.8	500.5468139648	34.8	778.051940918	31.57	778.051940918	27.08	778.051940918	28.13	778.051940918	30.59	778.051940918	31.07	778.2305908203	28.7	778.2305908203	28.98	778.2305908203	28.64	778.2305908203	34.72	778.2305908203	39.56	778.2305908203	31.23	778.2305908203	30.76	778.2305908203	25.46	778.2305908203	38.46	778.2305908203	42.22	778.2305908203	32.29
500.5621948242	29.85	500.5621948242	29.7	500.5621948242	31.55	500.5621948242	32.1	500.5621948242	27.2	500.5621948242	26.6	500.5621948242	49.7	500.5621948242	48.25	500.5621948242	35.85	778.071105957	32.77	778.071105957	26.89	778.071105957	29.23	778.071105957	30.49	778.071105957	31.33	778.2499389648	28.66	778.2499389648	29.52	778.2499389648	27.87	778.2499389648	35.68	778.2499389648	39.27	778.2499389648	31.35	778.2499389648	30.94	778.2499389648	25.98	778.2499389648	38.03	778.2499389648	42.86	778.2499389648	31.57
500.5776672363	27.15	500.5776672363	30.5	500.5776672363	32.1	500.5776672363	32.45	500.5776672363	28.25	500.5776672363	26.05	500.5776672363	49.9	500.5776672363	49.95	500.5776672363	35.2	778.0903320313	32.04	778.0903320313	28.39	778.0903320313	29.16	778.0903320313	31.28	778.0903320313	31.89	778.2691040039	29.31	778.2691040039	28.96	778.2691040039	28.04	778.2691040039	34.5	778.2691040039	39.37	778.2691040039	31.11	778.2691040039	31.55	778.2691040039	24.71	778.2691040039	38.78	778.2691040039	43.15	778.2691040039	31.79
500.5930175781	28.35	500.5930175781	30.4	500.5930175781	32.85	500.5930175781	33.4	500.5930175781	27.8	500.5930175781	26.25	500.5930175781	49.25	500.5930175781	48.35	500.5930175781	36.15	778.1096191406	33.27	778.1096191406	27.79	778.1096191406	29.66	778.1096191406	30.55	778.1096191406	31.54	778.2883300781	28.33	778.2883300781	30.12	778.2883300781	27.94	778.2883300781	36.12	778.2883300781	39.43	778.2883300781	30.95	778.2883300781	30.12	778.2883300781	24.81	778.2883300781	38.06	778.2883300781	43.75	778.2883300781	31.38
500.6085205078	25.5	500.6085205078	31.3	500.6085205078	30.9	500.6085205078	33	500.6085205078	28.65	500.6085205078	26.15	500.6085205078	48.15	500.6085205078	48.7	500.6085205078	33.85	778.1288452148	32.18	778.1288452148	29	778.1288452148	29.67	778.1288452148	31.11	778.1288452148	32.16	778.3076171875	28.96	778.3076171875	29.3	778.3076171875	27.68	778.3076171875	34.69	778.3076171875	39.69	778.3076171875	32	778.3076171875	30.6	778.3076171875	24.6	778.3076171875	38.26	778.3076171875	43.07	778.3076171875	32.02
500.6238708496	28.55	500.6238708496	30.55	500.6238708496	32.45	500.6238708496	31.9	500.6238708496	28.1	500.6238708496	25.55	500.6238708496	48.45	500.6238708496	48.25	500.6238708496	35.5	778.1480102539	33.49	778.1480102539	28.18	778.1480102539	29.64	778.1480102539	31.07	778.1480102539	32.61	778.3268432617	28.32	778.3268432617	28.96	778.3268432617	27.48	778.3268432617	35.26	778.3268432617	39.25	778.3268432617	31.13	778.3268432617	29.92	778.3268432617	25.58	778.3268432617	39.05	778.3268432617	43.04	778.3268432617	31.49
500.6393432617	25.95	500.6393432617	31.15	500.6393432617	30.2	500.6393432617	33.5	500.6393432617	27.5	500.6393432617	25.6	500.6393432617	49.1	500.6393432617	50.65	500.6393432617	35.95	778.1673583984	32.57	778.1673583984	29.45	778.1673583984	28.62	778.1673583984	30.86	778.1673583984	32.9	778.3460083008	27.98	778.3460083008	28.58	778.3460083008	27.66	778.3460083008	34.61	778.3460083008	38.74	778.3460083008	31.28	778.3460083008	30.77	778.3460083008	25.07	778.3460083008	38.83	778.3460083008	43.47	778.3460083008	31.94
500.6546936035	27.95	500.6546936035	30.4	500.6546936035	31.1	500.6546936035	31.35	500.6546936035	26.75	500.6546936035	26.55	500.6546936035	48.6	500.6546936035	47.15	500.6546936035	35.3	778.1865844727	33.56	778.1865844727	29.04	778.1865844727	29.72	778.1865844727	30.58	778.1865844727	32.08	778.365234375	28.52	778.365234375	29.33	778.365234375	27.84	778.365234375	35.32	778.365234375	38.77	778.365234375	31.21	778.365234375	29.69	778.365234375	24.79	778.365234375	38.63	778.365234375	43.24	778.365234375	30.85
500.6701965332	26.25	500.6701965332	30.6	500.6701965332	32.2	500.6701965332	33.95	500.6701965332	26.95	500.6701965332	25.85	500.6701965332	47.3	500.6701965332	47.4	500.6701965332	34.55	778.2057495117	32.57	778.2057495117	29.49	778.2057495117	28.48	778.2057495117	31.14	778.2057495117	32.13	778.3845214844	28.37	778.3845214844	28.4	778.3845214844	27.42	778.3845214844	34.7	778.3845214844	39.34	778.3845214844	30.62	778.3845214844	30.12	778.3845214844	24.82	778.3845214844	38.94	778.3845214844	43.86	778.3845214844	31.58
500.6856689453	29.35	500.6856689453	30	500.6856689453	31.75	500.6856689453	33.05	500.6856689453	28.85	500.6856689453	25	500.6856689453	47.85	500.6856689453	46.4	500.6856689453	34.05	778.2249755859	33.67	778.2249755859	28.98	778.2249755859	28.98	778.2249755859	30.7	778.2249755859	32.91	778.4036865234	28.52	778.4036865234	28.69	778.4036865234	27.49	778.4036865234	35.5	778.4036865234	39.82	778.4036865234	30.6	778.4036865234	29.74	778.4036865234	25.16	778.4036865234	38.29	778.4036865234	44.41	778.4036865234	31.64
500.7010192871	26.8	500.7010192871	30.5	500.7010192871	31.5	500.7010192871	32.85	500.7010192871	26.4	500.7010192871	26.25	500.7010192871	48.05	500.7010192871	48.35	500.7010192871	34.3	778.2442626953	32.93	778.2442626953	29.16	778.2442626953	27.74	778.2442626953	30.81	778.2442626953	32.84	778.4229125977	28.48	778.4229125977	28.74	778.4229125977	27.15	778.4229125977	34.13	778.4229125977	40.09	778.4229125977	31	778.4229125977	30.46	778.4229125977	24.88	778.4229125977	38.38	778.4229125977	44.36	778.4229125977	31.45
500.7164916992	28.9	500.7164916992	30.7	500.7164916992	32.45	500.7164916992	31.8	500.7164916992	26.3	500.7164916992	25.85	500.7164916992	50.1	500.7164916992	45.5	500.7164916992	34.8	778.2634887695	33.47	778.2634887695	28.66	778.2634887695	27.97	778.2634887695	30.43	778.2634887695	32.67	778.442199707	28.01	778.442199707	28.92	778.442199707	27.33	778.442199707	35.98	778.442199707	39.65	778.442199707	31.22	778.442199707	30.16	778.442199707	24.87	778.442199707	38.18	778.442199707	44.76	778.442199707	31.54
500.7318725586	26.95	500.7318725586	30.7	500.7318725586	30.7	500.7318725586	31.95	500.7318725586	27.75	500.7318725586	25.5	500.7318725586	50.75	500.7318725586	47.85	500.7318725586	33.1	778.2827148438	32.47	778.2827148438	28.77	778.2827148438	26.92	778.2827148438	31.34	778.2827148438	32.31	778.4614257813	28.24	778.4614257813	28.55	778.4614257813	27.41	778.4614257813	34.43	778.4614257813	39.52	778.4614257813	31.28	778.4614257813	30.3	778.4614257813	24.71	778.4614257813	38.77	778.4614257813	44.5	778.4614257813	31.71
500.7473449707	29.7	500.7473449707	32.05	500.7473449707	31.6	500.7473449707	31.15	500.7473449707	27.6	500.7473449707	26	500.7473449707	51.6	500.7473449707	48	500.7473449707	35.75	778.3020019531	33.89	778.3020019531	28.04	778.3020019531	27.39	778.3020019531	30.73	778.3020019531	31.82	778.4805908203	28.62	778.4805908203	28.35	778.4805908203	27.3	778.4805908203	35.57	778.4805908203	39	778.4805908203	31.11	778.4805908203	29.81	778.4805908203	24.82	778.4805908203	38.61	778.4805908203	45.18	778.4805908203	31.24
500.7626953125	26.1	500.7626953125	31.25	500.7626953125	29.85	500.7626953125	34.05	500.7626953125	27.2	500.7626953125	27.65	500.7626953125	50.75	500.7626953125	49.65	500.7626953125	33.8	778.3212280273	33.01	778.3212280273	27.85	778.3212280273	27.24	778.3212280273	30.55	778.3212280273	31.52	778.4999389648	28.21	778.4999389648	28.46	778.4999389648	27.49	778.4999389648	34.81	778.4999389648	39.54	778.4999389648	31.66	778.4999389648	30.45	778.4999389648	25.65	778.4999389648	39.41	778.4999389648	44.77	778.4999389648	31.12
500.7781982422	28.6	500.7781982422	30.75	500.7781982422	32.45	500.7781982422	32.2	500.7781982422	27.3	500.7781982422	27.75	500.7781982422	50.05	500.7781982422	46.95	500.7781982422	36.8	778.3403930664	33.32	778.3403930664	26.81	778.3403930664	28.26	778.3403930664	30.28	778.3403930664	30.84	778.5191040039	28.26	778.5191040039	28.28	778.5191040039	27.26	778.5191040039	35.61	778.5191040039	39.88	778.5191040039	31.22	778.5191040039	30.12	778.5191040039	25.93	778.5191040039	38.11	778.5191040039	45.42	778.5191040039	31.06
500.7936706543	26.7	500.7936706543	31.7	500.7936706543	31.15	500.7936706543	35	500.7936706543	27.8	500.7936706543	26.95	500.7936706543	51.05	500.7936706543	48.55	500.7936706543	35.1	778.3597412109	32	778.3597412109	27.39	778.3597412109	27.73	778.3597412109	30.76	778.3597412109	31.23	778.5383300781	28.07	778.5383300781	28.71	778.5383300781	27.4	778.5383300781	34.18	778.5383300781	40.46	778.5383300781	31.36	778.5383300781	30.85	778.5383300781	24.78	778.5383300781	38.18	778.5383300781	44.73	778.5383300781	31.11
500.8090209961	28.2	500.8090209961	31	500.8090209961	33.05	500.8090209961	33.3	500.8090209961	27.9	500.8090209961	27.3	500.8090209961	51.35	500.8090209961	46.6	500.8090209961	36.95	778.3789672852	33.38	778.3789672852	26.94	778.3789672852	28.14	778.3789672852	30.49	778.3789672852	31.03	778.5576171875	28.11	778.5576171875	28.9	778.5576171875	27.5	778.5576171875	35.95	778.5576171875	39.97	778.5576171875	31.22	778.5576171875	30.01	778.5576171875	24.76	778.5576171875	38.12	778.5576171875	44.71	778.5576171875	30.73
500.8244934082	27.25	500.8244934082	30.7	500.8244934082	31.8	500.8244934082	33.85	500.8244934082	27.85	500.8244934082	26	500.8244934082	50.35	500.8244934082	48.65	500.8244934082	35.05	778.3981323242	32.76	778.3981323242	27.77	778.3981323242	27.89	778.3981323242	30.59	778.3981323242	31.68	778.5767822266	27.9	778.5767822266	28.75	778.5767822266	27.04	778.5767822266	34.78	778.5767822266	39.16	778.5767822266	31.2	778.5767822266	30.54	778.5767822266	23.99	778.5767822266	38.36	778.5767822266	45.34	778.5767822266	31.6
500.8398742676	28.45	500.8398742676	30.2	500.8398742676	31.5	500.8398742676	34.15	500.8398742676	28.5	500.8398742676	26.45	500.8398742676	49.85	500.8398742676	49.45	500.8398742676	36.5	778.4174804688	33.16	778.4174804688	26.72	778.4174804688	28.54	778.4174804688	30.39	778.4174804688	31.16	778.5960083008	27.89	778.5960083008	28.8	778.5960083008	26.78	778.5960083008	35.75	778.5960083008	39.68	778.5960083008	31.28	778.5960083008	30.09	778.5960083008	25.3	778.5960083008	38.22	778.5960083008	44.95	778.5960083008	30.52
500.8553466797	26.45	500.8553466797	30.85	500.8553466797	32.1	500.8553466797	33.6	500.8553466797	28	500.8553466797	25.55	500.8553466797	51.05	500.8553466797	50.85	500.8553466797	36.15	778.4366455078	31.75	778.4366455078	27.99	778.4366455078	27.61	778.4366455078	31.01	778.4366455078	31	778.6152954102	28.04	778.6152954102	28.21	778.6152954102	26.96	778.6152954102	34.8	778.6152954102	39.89	778.6152954102	31.43	778.6152954102	30.88	778.6152954102	25.12	778.6152954102	39.19	778.6152954102	44.16	778.6152954102	31.09
500.8706970215	26.65	500.8706970215	30	500.8706970215	32.65	500.8706970215	32.3	500.8706970215	27.15	500.8706970215	26.35	500.8706970215	50.4	500.8706970215	47.65	500.8706970215	35.2	778.455871582	33.11	778.455871582	27.06	778.455871582	29.1	778.455871582	29.86	778.455871582	31.31	778.6345214844	27.6	778.6345214844	28.22	778.6345214844	27.24	778.6345214844	34.98	778.6345214844	39.95	778.6345214844	30.99	778.6345214844	29.85	778.6345214844	25.26	778.6345214844	38.88	778.6345214844	45.05	778.6345214844	31
500.8861694336	25.35	500.8861694336	30.95	500.8861694336	30.85	500.8861694336	33.05	500.8861694336	27.8	500.8861694336	26.25	500.8861694336	51.85	500.8861694336	48.2	500.8861694336	35.7	778.4751586914	31.25	778.4751586914	26.78	778.4751586914	28.04	778.4751586914	30.26	778.4751586914	31.25	778.6536865234	27.81	778.6536865234	28.53	778.6536865234	27.31	778.6536865234	34.2	778.6536865234	40.01	778.6536865234	30.78	778.6536865234	30.81	778.6536865234	24.58	778.6536865234	38.88	778.6536865234	44.92	778.6536865234	30.94
500.9016723633	28.5	500.9016723633	29.5	500.9016723633	32.05	500.9016723633	32.05	500.9016723633	27.25	500.9016723633	26.85	500.9016723633	52	500.9016723633	47.8	500.9016723633	36.1	778.4943847656	32.9	778.4943847656	26.91	778.4943847656	28.3	778.4943847656	29.82	778.4943847656	30.62	778.673034668	27.72	778.673034668	28.76	778.673034668	27.17	778.673034668	34.86	778.673034668	39.37	778.673034668	30.87	778.673034668	29.77	778.673034668	24.75	778.673034668	37.87	778.673034668	44.34	778.673034668	30.89
500.9170227051	27.4	500.9170227051	27.9	500.9170227051	30.5	500.9170227051	33	500.9170227051	26.7	500.9170227051	26.8	500.9170227051	51.3	500.9170227051	49.65	500.9170227051	35.6	778.5136108398	32.34	778.5136108398	27.54	778.5136108398	28.69	778.5136108398	30.5	778.5136108398	31.44	778.692199707	27.8	778.692199707	28.45	778.692199707	27.18	778.692199707	33.95	778.692199707	38.86	778.692199707	31.22	778.692199707	30.25	778.692199707	24.3	778.692199707	37.61	778.692199707	44.82	778.692199707	30.57
500.9324951172	28.7	500.9324951172	29.05	500.9324951172	31.55	500.9324951172	33	500.9324951172	27.45	500.9324951172	26.5	500.9324951172	54.15	500.9324951172	48.65	500.9324951172	35.15	778.5328979492	33.7	778.5328979492	26.78	778.5328979492	28.94	778.5328979492	30.53	778.5328979492	30.66	778.7113647461	27.01	778.7113647461	28.26	778.7113647461	27.28	778.7113647461	34.64	778.7113647461	39.29	778.7113647461	30.73	778.7113647461	29.86	778.7113647461	25.43	778.7113647461	37.55	778.7113647461	44.91	778.7113647461	30.13
500.9478759766	26.75	500.9478759766	29.7	500.9478759766	29.7	500.9478759766	34.6	500.9478759766	27.2	500.9478759766	26.15	500.9478759766	52.7	500.9478759766	51.35	500.9478759766	34.15	778.5521240234	32.47	778.5521240234	27.71	778.5521240234	28.22	778.5521240234	30.8	778.5521240234	31	778.7307128906	27.29	778.7307128906	27.8	778.7307128906	26.36	778.7307128906	34.2	778.7307128906	39.97	778.7307128906	30.69	778.7307128906	30.79	778.7307128906	24.63	778.7307128906	38.42	778.7307128906	44.71	778.7307128906	30.37
500.9633483887	27.4	500.9633483887	30.95	500.9633483887	30.3	500.9633483887	32.15	500.9633483887	27.5	500.9633483887	26.8	500.9633483887	54	500.9633483887	49.45	500.9633483887	35.55	778.5712890625	33.45	778.5712890625	26.71	778.5712890625	28.8	778.5712890625	29.77	778.5712890625	29.83	778.7498779297	27.71	778.7498779297	28.18	778.7498779297	26.7	778.7498779297	34.99	778.7498779297	39.47	778.7498779297	30.62	778.7498779297	29.52	778.7498779297	24.73	778.7498779297	37.81	778.7498779297	44.4	778.7498779297	30.07
500.9786987305	26.65	500.9786987305	30	500.9786987305	30.9	500.9786987305	33.35	500.9786987305	26.65	500.9786987305	27	500.9786987305	54.4	500.9786987305	49.65	500.9786987305	35.7	778.590637207	31.88	778.590637207	26.76	778.590637207	27.49	778.590637207	30.36	778.590637207	30.87	778.7691040039	27.39	778.7691040039	27.92	778.7691040039	26.33	778.7691040039	33.81	778.7691040039	40.18	778.7691040039	30.91	778.7691040039	29.93	778.7691040039	23.38	778.7691040039	38.56	778.7691040039	44.01	778.7691040039	30.38
500.9941711426	28.9	500.9941711426	30.8	500.9941711426	33.2	500.9941711426	33.05	500.9941711426	28.1	500.9941711426	25.45	500.9941711426	54.35	500.9941711426	48.85	500.9941711426	38.5	778.6098632813	33.13	778.6098632813	26.65	778.6098632813	27.97	778.6098632813	29.85	778.6098632813	31.02	778.7883911133	27.9	778.7883911133	28.45	778.7883911133	27.27	778.7883911133	33.95	778.7883911133	39.54	778.7883911133	30.95	778.7883911133	29.52	778.7883911133	24.08	778.7883911133	38.01	778.7883911133	44.47	778.7883911133	30.19
501.0096740723	25.5	501.0096740723	30.9	501.0096740723	32.1	501.0096740723	33.4	501.0096740723	27.85	501.0096740723	25.95	501.0096740723	55.55	501.0096740723	50.85	501.0096740723	37.3	778.6290283203	32.16	778.6290283203	27.07	778.6290283203	27.35	778.6290283203	30.67	778.6290283203	30.54	778.8076171875	27.16	778.8076171875	27.35	778.8076171875	26.41	778.8076171875	33.61	778.8076171875	39.63	778.8076171875	30.04	778.8076171875	29.12	778.8076171875	24.25	778.8076171875	38.13	778.8076171875	44.42	778.8076171875	29.61
501.0250244141	28.15	501.0250244141	31.15	501.0250244141	32.5	501.0250244141	32.75	501.0250244141	27.7	501.0250244141	25.55	501.0250244141	56.25	501.0250244141	48.65	501.0250244141	38.55	778.6483764648	33.46	778.6483764648	26.37	778.6483764648	27.72	778.6483764648	29.94	778.6483764648	30.52	778.8269042969	27	778.8269042969	27.38	778.8269042969	25.84	778.8269042969	34.46	778.8269042969	38.96	778.8269042969	30.24	778.8269042969	28.98	778.8269042969	24.98	778.8269042969	37.65	778.8269042969	43.78	778.8269042969	29.69
501.0404968262	25.65	501.0404968262	32	501.0404968262	31.05	501.0404968262	33.6	501.0404968262	26.9	501.0404968262	27.5	501.0404968262	56.35	501.0404968262	49.75	501.0404968262	37.35	778.6675415039	32.23	778.6675415039	27.16	778.6675415039	27.57	778.6675415039	30.74	778.6675415039	30.51	778.8461303711	26.91	778.8461303711	27.21	778.8461303711	26.16	778.8461303711	33.89	778.8461303711	38.9	778.8461303711	31	778.8461303711	29.38	778.8461303711	23.41	778.8461303711	38.07	778.8461303711	43.53	778.8461303711	30.04
501.055847168	28.5	501.055847168	31.3	501.055847168	31.95	501.055847168	32.1	501.055847168	26.7	501.055847168	26.7	501.055847168	57.9	501.055847168	48	501.055847168	36.75	778.6867675781	33.07	778.6867675781	25.43	778.6867675781	28.5	778.6867675781	30.21	778.6867675781	30.54	778.8652954102	27.26	778.8652954102	27.33	778.8652954102	26.3	778.8652954102	34.44	778.8652954102	38.9	778.8652954102	30.68	778.8652954102	28.83	778.8652954102	23.32	778.8652954102	37.4	778.8652954102	43.9	778.8652954102	29.52
501.0713500977	26.35	501.0713500977	30.8	501.0713500977	30.8	501.0713500977	34.85	501.0713500977	26.35	501.0713500977	26.45	501.0713500977	58.3	501.0713500977	50.2	501.0713500977	36.1	778.7060546875	31.17	778.7060546875	26.19	778.7060546875	26.92	778.7060546875	30.53	778.7060546875	30.86	778.8845825195	27.33	778.8845825195	27.69	778.8845825195	26.4	778.8845825195	33.69	778.8845825195	38.68	778.8845825195	30.38	778.8845825195	29.91	778.8845825195	23.6	778.8845825195	37.93	778.8845825195	44.04	778.8845825195	30.33
501.0868225098	28.6	501.0868225098	30.35	501.0868225098	31.5	501.0868225098	33.3	501.0868225098	25.75	501.0868225098	25.25	501.0868225098	55.6	501.0868225098	50.7	501.0868225098	36.65	778.7252807617	32.34	778.7252807617	25.46	778.7252807617	27.4	778.7252807617	30	778.7252807617	29.95	778.9038085938	27.3	778.9038085938	27.86	778.9038085938	26.42	778.9038085938	34.46	778.9038085938	39.16	778.9038085938	30.79	778.9038085938	28.6	778.9038085938	23.92	778.9038085938	37.38	778.9038085938	43.62	778.9038085938	29.87
501.1021728516	25.75	501.1021728516	30	501.1021728516	31.1	501.1021728516	34.05	501.1021728516	27.05	501.1021728516	25.45	501.1021728516	55.8	501.1021728516	51.35	501.1021728516	36.75	778.7446289063	31.11	778.7446289063	25.93	778.7446289063	26.71	778.7446289063	30.25	778.7446289063	30.32	778.9229736328	27.2	778.9229736328	27.12	778.9229736328	25.88	778.9229736328	33.22	778.9229736328	38.49	778.9229736328	30.42	778.9229736328	29.93	778.9229736328	24.09	778.9229736328	37.03	778.9229736328	43.63	778.9229736328	30.09
501.1176452637	28.1	501.1176452637	30.35	501.1176452637	32.85	501.1176452637	32.45	501.1176452637	26.7	501.1176452637	25.1	501.1176452637	54.95	501.1176452637	50.5	501.1176452637	37.75	778.7637939453	32	778.7637939453	25.98	778.7637939453	27.44	778.7637939453	29.57	778.7637939453	29.28	778.9423217773	27.6	778.9423217773	27.65	778.9423217773	26.43	778.9423217773	34.59	778.9423217773	38.47	778.9423217773	30.14	778.9423217773	28.99	778.9423217773	24.73	778.9423217773	37.11	778.9423217773	43.82	778.9423217773	29.61
501.1331481934	26	501.1331481934	29.1	501.1331481934	32.25	501.1331481934	33.2	501.1331481934	27.8	501.1331481934	26.9	501.1331481934	54.7	501.1331481934	51.5	501.1331481934	36.05	778.7830200195	31.03	778.7830200195	26.37	778.7830200195	26.66	778.7830200195	30.08	778.7830200195	29.77	778.9614868164	27.92	778.9614868164	27.25	778.9614868164	25.98	778.9614868164	33.3	778.9614868164	38.48	778.9614868164	30.5	778.9614868164	29.12	778.9614868164	24.15	778.9614868164	38.02	778.9614868164	43.53	778.9614868164	30.56
501.1484985352	28.35	501.1484985352	30.2	501.1484985352	32.45	501.1484985352	33.55	501.1484985352	28.25	501.1484985352	26.15	501.1484985352	54.15	501.1484985352	50.9	501.1484985352	36.55	778.8023071289	32.4	778.8023071289	25.54	778.8023071289	26.96	778.8023071289	29.51	778.8023071289	29.57	778.9807128906	27.57	778.9807128906	27.69	778.9807128906	26.11	778.9807128906	34.13	778.9807128906	38.96	778.9807128906	30.75	778.9807128906	28.5	778.9807128906	24.62	778.9807128906	37.17	778.9807128906	43.86	778.9807128906	30.01
501.1639709473	25.95	501.1639709473	29.2	501.1639709473	30.8	501.1639709473	34.55	501.1639709473	27.6	501.1639709473	25.3	501.1639709473	54.1	501.1639709473	49.45	501.1639709473	34.85	778.8215332031	31.63	778.8215332031	25.96	778.8215332031	26.34	778.8215332031	29.57	778.8215332031	30.19	779	27.38	779	27.77	779	25.89	779	32.93	779	38.83	779	30.39	779	29.15	779	24.39	779	37.92	779	43.56	779	30.84
501.1793518066	26.65	501.1793518066	29.95	501.1793518066	31.4	501.1793518066	33.45	501.1793518066	26.75	501.1793518066	25.1	501.1793518066	53.9	501.1793518066	48.15	501.1793518066	36.3	778.8407592773	32.02	778.8407592773	25.43	778.8407592773	26.73	778.8407592773	29.49	778.8407592773	29.1	779.0192260742	27.39	779.0192260742	27.84	779.0192260742	26.07	779.0192260742	34.31	779.0192260742	39.8	779.0192260742	30.9	779.0192260742	28.8	779.0192260742	24.97	779.0192260742	37.63	779.0192260742	44	779.0192260742	30.21
501.1948242188	25.95	501.1948242188	30.55	501.1948242188	30.3	501.1948242188	34.3	501.1948242188	28.15	501.1948242188	25.45	501.1948242188	53.5	501.1948242188	49.55	501.1948242188	36	778.8600463867	31	778.8600463867	25.84	778.8600463867	25.96	778.8600463867	29.55	778.8600463867	29.61	779.0385131836	27.33	779.0385131836	27.72	779.0385131836	26.11	779.0385131836	33.38	779.0385131836	38.97	779.0385131836	30.48	779.0385131836	29.75	779.0385131836	25.02	779.0385131836	37.4	779.0385131836	44.34	779.0385131836	30.52
501.2102966309	26.5	501.2102966309	30.75	501.2102966309	31.35	501.2102966309	32.95	501.2102966309	27.95	501.2102966309	25.5	501.2102966309	52.75	501.2102966309	48.35	501.2102966309	37	778.8792724609	32.13	778.8792724609	25.71	778.8792724609	26.69	778.8792724609	28.65	778.8792724609	28.92	779.0576782227	27.7	779.0576782227	28.26	779.0576782227	26.16	779.0576782227	34.58	779.0576782227	39.35	779.0576782227	30.78	779.0576782227	29.21	779.0576782227	25.78	779.0576782227	37.89	779.0576782227	44.02	779.0576782227	30.77
501.2256469727	25	501.2256469727	30.95	501.2256469727	30.35	501.2256469727	34.5	501.2256469727	25.65	501.2256469727	25.2	501.2256469727	51.55	501.2256469727	51.35	501.2256469727	36.8	778.8984375	31.2	778.8984375	26.07	778.8984375	25.67	778.8984375	29.79	778.8984375	29.86	779.0769042969	28.03	779.0769042969	27.99	779.0769042969	26.27	779.0769042969	34.24	779.0769042969	39.25	779.0769042969	30.47	779.0769042969	30.11	779.0769042969	26.16	779.0769042969	38.54	779.0769042969	44.19	779.0769042969	31.53
501.2411499023	27.7	501.2411499023	29.8	501.2411499023	31.25	501.2411499023	32.35	501.2411499023	26.3	501.2411499023	26.95	501.2411499023	52.35	501.2411499023	49.3	501.2411499023	35.7	778.9177856445	31.87	778.9177856445	25.28	778.9177856445	26.81	778.9177856445	29.39	778.9177856445	29.27	779.0961914063	28.4	779.0961914063	28.21	779.0961914063	26.72	779.0961914063	35.34	779.0961914063	39.69	779.0961914063	30.8	779.0961914063	28.84	779.0961914063	26.74	779.0961914063	38.4	779.0961914063	44.14	779.0961914063	31.94
501.2565002441	25.65	501.2565002441	31.1	501.2565002441	31.25	501.2565002441	32.45	501.2565002441	26.85	501.2565002441	25.7	501.2565002441	52.3	501.2565002441	51.25	501.2565002441	35.95	778.9370117188	31.1	778.9370117188	25.9	778.9370117188	26.78	778.9370117188	30.11	778.9370117188	29.83	779.1154174805	28.41	779.1154174805	27.87	779.1154174805	27.09	779.1154174805	34.83	779.1154174805	39.56	779.1154174805	31.26	779.1154174805	30.31	779.1154174805	26.8	779.1154174805	39.27	779.1154174805	43.65	779.1154174805	31.51
501.2719726563	29.25	501.2719726563	29.35	501.2719726563	31.65	501.2719726563	32.2	501.2719726563	28.55	501.2719726563	26.25	501.2719726563	53	501.2719726563	50.2	501.2719726563	36.75	778.9562988281	32.24	778.9562988281	25.01	778.9562988281	27.79	778.9562988281	29.78	778.9562988281	29.88	779.1347045898	28.45	779.1347045898	29.15	779.1347045898	26.94	779.1347045898	35.68	779.1347045898	39.99	779.1347045898	31.9	779.1347045898	30.4	779.1347045898	26.65	779.1347045898	38.24	779.1347045898	44.08	779.1347045898	31.45
501.2874450684	25.9	501.2874450684	30.3	501.2874450684	30.7	501.2874450684	34.6	501.2874450684	28.4	501.2874450684	25.45	501.2874450684	52.4	501.2874450684	52.55	501.2874450684	35.15	778.9755249023	31.16	778.9755249023	26.27	778.9755249023	27.16	778.9755249023	30.14	778.9755249023	29.89	779.1539306641	28.7	779.1539306641	28.84	779.1539306641	27.31	779.1539306641	35.03	779.1539306641	40.37	779.1539306641	31.47	779.1539306641	31.22	779.1539306641	26.7	779.1539306641	38.71	779.1539306641	43.93	779.1539306641	31.21
501.3028259277	27.95	501.3028259277	29.45	501.3028259277	31	501.3028259277	33.8	501.3028259277	28.5	501.3028259277	27.25	501.3028259277	51.7	501.3028259277	50.4	501.3028259277	35.1	778.9946899414	32.28	778.9946899414	26.03	778.9946899414	28.54	778.9946899414	30.33	778.9946899414	29.97	779.1730957031	28.84	779.1730957031	29.12	779.1730957031	27.74	779.1730957031	36.21	779.1730957031	40.84	779.1730957031	31.48	779.1730957031	30.37	779.1730957031	26.16	779.1730957031	38.25	779.1730957031	44.06	779.1730957031	31.91
501.3182983398	25.1	501.3182983398	30.3	501.3182983398	31.6	501.3182983398	32.45	501.3182983398	28.5	501.3182983398	26.85	501.3182983398	52.35	501.3182983398	51	501.3182983398	33.9	779.0140380859	31.03	779.0140380859	26.68	779.0140380859	27.56	779.0140380859	30.54	779.0140380859	30.21	779.1923828125	29.77	779.1923828125	28.88	779.1923828125	28	779.1923828125	34.82	779.1923828125	40.88	779.1923828125	31.34	779.1923828125	31.44	779.1923828125	25.04	779.1923828125	39.23	779.1923828125	43.91	779.1923828125	31.5
501.333770752	28.15	501.333770752	30.35	501.333770752	31.05	501.333770752	32.75	501.333770752	26.7	501.333770752	26.05	501.333770752	51.6	501.333770752	48.85	501.333770752	35.4	779.033203125	32.54	779.033203125	25.61	779.033203125	29.32	779.033203125	30.53	779.033203125	30.54	779.2116088867	29.43	779.2116088867	29.71	779.2116088867	28.19	779.2116088867	35.91	779.2116088867	41.17	779.2116088867	31.65	779.2116088867	30.34	779.2116088867	25.53	779.2116088867	38.79	779.2116088867	43.57	779.2116088867	32
501.3491210938	25.7	501.3491210938	30.3	501.3491210938	30.25	501.3491210938	33.9	501.3491210938	26.05	501.3491210938	27.35	501.3491210938	51.15	501.3491210938	50.7	501.3491210938	34.9	779.0525512695	31.06	779.0525512695	27.56	779.0525512695	28.34	779.0525512695	30.59	779.0525512695	31.41	779.2308959961	29.34	779.2308959961	29.09	779.2308959961	28.21	779.2308959961	34.96	779.2308959961	40.4	779.2308959961	32.06	779.2308959961	31.12	779.2308959961	25.96	779.2308959961	38.72	779.2308959961	43.65	779.2308959961	31.64
501.3646240234	27.2	501.3646240234	30.25	501.3646240234	32.25	501.3646240234	33	501.3646240234	26.95	501.3646240234	26	501.3646240234	49.7	501.3646240234	48.65	501.3646240234	36.45	779.0717773438	32.19	779.0717773438	26.81	779.0717773438	29.92	779.0717773438	30.76	779.0717773438	31.3	779.2501220703	28.9	779.2501220703	29.47	779.2501220703	28.51	779.2501220703	36.1	779.2501220703	40.55	779.2501220703	31.93	779.2501220703	30.94	779.2501220703	26.04	779.2501220703	38.08	779.2501220703	43.29	779.2501220703	31.52
501.3800964355	24.75	501.3800964355	30.2	501.3800964355	31.2	501.3800964355	32.9	501.3800964355	27.55	501.3800964355	25.65	501.3800964355	49.8	501.3800964355	50.6	501.3800964355	37.2	779.0909423828	30.86	779.0909423828	28.4	779.0909423828	28.69	779.0909423828	30.99	779.0909423828	31.92	779.2692871094	29.57	779.2692871094	29.49	779.2692871094	28.16	779.2692871094	35.02	779.2692871094	40.46	779.2692871094	31.42	779.2692871094	30.96	779.2692871094	25.46	779.2692871094	38.61	779.2692871094	43.04	779.2692871094	31.69
501.3954467773	26.35	501.3954467773	30.3	501.3954467773	30.85	501.3954467773	33.5	501.3954467773	26.2	501.3954467773	25.75	501.3954467773	48.9	501.3954467773	47.7	501.3954467773	36.8	779.1102905273	32.38	779.1102905273	27.09	779.1102905273	29.71	779.1102905273	30.85	779.1102905273	31.72	779.2886352539	29.03	779.2886352539	29.75	779.2886352539	27.86	779.2886352539	35.52	779.2886352539	40.36	779.2886352539	31.37	779.2886352539	30.8	779.2886352539	25.36	779.2886352539	38.1	779.2886352539	43.31	779.2886352539	30.86
501.4109191895	25.55	501.4109191895	31.15	501.4109191895	29.8	501.4109191895	34.05	501.4109191895	27.7	501.4109191895	25.95	501.4109191895	50.9	501.4109191895	49.6	501.4109191895	35.65	779.1294555664	32.13	779.1294555664	28.45	779.1294555664	28.84	779.1294555664	31.4	779.1294555664	32.13	779.307800293	28.76	779.307800293	29.36	779.307800293	27.63	779.307800293	35.27	779.307800293	40.12	779.307800293	31.52	779.307800293	31.21	779.307800293	25.33	779.307800293	38.45	779.307800293	43.53	779.307800293	31.24
501.4264221191	27.75	501.4264221191	28.6	501.4264221191	31.75	501.4264221191	32.85	501.4264221191	27.35	501.4264221191	25.6	501.4264221191	50.5	501.4264221191	47.3	501.4264221191	35.45	779.1488037109	33.16	779.1488037109	28.02	779.1488037109	29.79	779.1488037109	31.19	779.1488037109	31.87	779.3271484375	27.79	779.3271484375	29.34	779.3271484375	27.85	779.3271484375	35.76	779.3271484375	40.04	779.3271484375	31.91	779.3271484375	30.81	779.3271484375	25.84	779.3271484375	38.62	779.3271484375	43.97	779.3271484375	31.66
501.4417724609	25.7	501.4417724609	30.1	501.4417724609	29.35	501.4417724609	33.95	501.4417724609	27.3	501.4417724609	25.5	501.4417724609	52.3	501.4417724609	51.05	501.4417724609	34.15	779.16796875	32.75	779.16796875	29.27	779.16796875	28.88	779.16796875	31.57	779.16796875	32.04	779.3463134766	27.97	779.3463134766	28.95	779.3463134766	27.44	779.3463134766	34.86	779.3463134766	39.73	779.3463134766	31.28	779.3463134766	31.05	779.3463134766	25.03	779.3463134766	39.27	779.3463134766	43.84	779.3463134766	31.52
501.457244873	27.75	501.457244873	28.9	501.457244873	31.7	501.457244873	32.75	501.457244873	26.3	501.457244873	25.75	501.457244873	52	501.457244873	49.25	501.457244873	36.5	779.1871948242	33.22	779.1871948242	28.83	779.1871948242	29.47	779.1871948242	31.22	779.1871948242	32.25	779.3654785156	28.12	779.3654785156	29.5	779.3654785156	27.29	779.3654785156	35.95	779.3654785156	40.17	779.3654785156	31.58	779.3654785156	29.97	779.3654785156	25.36	779.3654785156	38.26	779.3654785156	43.64	779.3654785156	31.05
501.4726257324	25	501.4726257324	31.2	501.4726257324	31.65	501.4726257324	33.85	501.4726257324	27.05	501.4726257324	25.8	501.4726257324	52.15	501.4726257324	49.35	501.4726257324	36.05	779.2065429688	31.99	779.2065429688	29.3	779.2065429688	29.09	779.2065429688	30.67	779.2065429688	32.71	779.3848266602	28.04	779.3848266602	28.62	779.3848266602	27.42	779.3848266602	34.72	779.3848266602	40.35	779.3848266602	31.22	779.3848266602	30.79	779.3848266602	25.05	779.3848266602	38.58	779.3848266602	44.65	779.3848266602	31.28
501.4880981445	27.65	501.4880981445	29.5	501.4880981445	31.9	501.4880981445	33.4	501.4880981445	26.85	501.4880981445	24.8	501.4880981445	51.7	501.4880981445	48.7	501.4880981445	36.8	779.2257080078	33.2	779.2257080078	28.65	779.2257080078	28.53	779.2257080078	29.66	779.2257080078	31.83	779.4039916992	28.57	779.4039916992	28.28	779.4039916992	27.48	779.4039916992	35.55	779.4039916992	40.45	779.4039916992	31.46	779.4039916992	29.98	779.4039916992	24.84	779.4039916992	38.74	779.4039916992	44.27	779.4039916992	31.49
501.5035705566	26.1	501.5035705566	29	501.5035705566	31.85	501.5035705566	33.75	501.5035705566	27.1	501.5035705566	25.85	501.5035705566	51	501.5035705566	50.35	501.5035705566	35.55	779.2450561523	32.73	779.2450561523	29.49	779.2450561523	28.06	779.2450561523	30.58	779.2450561523	32.28	779.4233398438	28.23	779.4233398438	28.38	779.4233398438	27.08	779.4233398438	34.49	779.4233398438	39.7	779.4233398438	31	779.4233398438	30.72	779.4233398438	24.92	779.4233398438	38.96	779.4233398438	44.73	779.4233398438	31.79
501.5189208984	28.1	501.5189208984	29.15	501.5189208984	32.65	501.5189208984	32.9	501.5189208984	27.1	501.5189208984	25.3	501.5189208984	50.2	501.5189208984	49.45	501.5189208984	35.45	779.2642211914	33.44	779.2642211914	28	779.2642211914	27.71	779.2642211914	29.69	779.2642211914	31.19	779.4425048828	28.22	779.4425048828	28.8	779.4425048828	27.18	779.4425048828	35.15	779.4425048828	39.42	779.4425048828	30.81	779.4425048828	29.63	779.4425048828	25.22	779.4425048828	38.28	779.4425048828	44.87	779.4425048828	31.33
501.5344238281	25.7	501.5344238281	30.35	501.5344238281	30.05	501.5344238281	33.7	501.5344238281	25.75	501.5344238281	26.2	501.5344238281	50.55	501.5344238281	49.85	501.5344238281	33.75	779.2834472656	32.35	779.2834472656	28.3	779.2834472656	27.44	779.2834472656	30.88	779.2834472656	31.42	779.461730957	28.37	779.461730957	28.78	779.461730957	27.17	779.461730957	34.71	779.461730957	39.43	779.461730957	31.48	779.461730957	30.11	779.461730957	25.09	779.461730957	37.71	779.461730957	45.14	779.461730957	31.33
501.5498962402	28.95	501.5498962402	28.5	501.5498962402	30.95	501.5498962402	32.15	501.5498962402	27.55	501.5498962402	26.65	501.5498962402	52.05	501.5498962402	47.9	501.5498962402	35.75	779.3027954102	33.55	779.3027954102	27.75	779.3027954102	28.07	779.3027954102	30.3	779.3027954102	31.22	779.4810180664	28.04	779.4810180664	28.57	779.4810180664	26.95	779.4810180664	35.11	779.4810180664	39.57	779.4810180664	31.18	779.4810180664	29.43	779.4810180664	25.52	779.4810180664	38.14	779.4810180664	44.71	779.4810180664	30.66
501.565246582	25.95	501.565246582	29.65	501.565246582	30.15	501.565246582	33.3	501.565246582	27.5	501.565246582	26.4	501.565246582	52.45	501.565246582	50.1	501.565246582	33.85	779.3219604492	32.68	779.3219604492	28.78	779.3219604492	27.49	779.3219604492	30.38	779.3219604492	31.58	779.5001831055	28.31	779.5001831055	28.75	779.5001831055	26.73	779.5001831055	34.36	779.5001831055	39.88	779.5001831055	31.58	779.5001831055	29.92	779.5001831055	25.06	779.5001831055	38.62	779.5001831055	45.02	779.5001831055	31.01
501.5807189941	28.7	501.5807189941	30.6	501.5807189941	32.35	501.5807189941	31.6	501.5807189941	27.25	501.5807189941	26.7	501.5807189941	51.7	501.5807189941	48.9	501.5807189941	35.8	779.3413085938	34	779.3413085938	27.74	779.3413085938	27.51	779.3413085938	30.51	779.3413085938	31.25	779.51953125	28.13	779.51953125	28.75	779.51953125	27.24	779.51953125	35.45	779.51953125	39.76	779.51953125	31.11	779.51953125	29.31	779.51953125	25.1	779.51953125	38.48	779.51953125	44.61	779.51953125	30.21
501.5962219238	25.4	501.5962219238	30.35	501.5962219238	30.55	501.5962219238	33.85	501.5962219238	27	501.5962219238	25.85	501.5962219238	51.15	501.5962219238	51.85	501.5962219238	35.2	779.3604736328	32.89	779.3604736328	28.48	779.3604736328	27.51	779.3604736328	30.76	779.3604736328	31.25	779.5386962891	27.93	779.5386962891	28.35	779.5386962891	27.05	779.5386962891	34.36	779.5386962891	40.69	779.5386962891	31.21	779.5386962891	30.69	779.5386962891	24.65	779.5386962891	38.93	779.5386962891	44.53	779.5386962891	30.68
501.6115722656	27.55	501.6115722656	29.2	501.6115722656	31.2	501.6115722656	34.9	501.6115722656	26.75	501.6115722656	25.8	501.6115722656	50.15	501.6115722656	49.55	501.6115722656	36.05	779.3798217773	33.65	779.3798217773	27.29	779.3798217773	28.95	779.3798217773	30.75	779.3798217773	30.7	779.5580444336	27.68	779.5580444336	28.81	779.5580444336	27.22	779.5580444336	35.68	779.5580444336	39.84	779.5580444336	31.14	779.5580444336	29.6	779.5580444336	24.71	779.5580444336	38.58	779.5580444336	44.66	779.5580444336	31.15
501.6270446777	25.8	501.6270446777	30	501.6270446777	30.05	501.6270446777	34.9	501.6270446777	27.6	501.6270446777	25.65	501.6270446777	50.3	501.6270446777	50.05	501.6270446777	35.05	779.3989868164	32.55	779.3989868164	27.69	779.3989868164	27.9	779.3989868164	30.37	779.3989868164	31.66	779.5772094727	27.86	779.5772094727	28.05	779.5772094727	26.62	779.5772094727	34.58	779.5772094727	39	779.5772094727	30.91	779.5772094727	30.39	779.5772094727	24.24	779.5772094727	38.34	779.5772094727	44.51	779.5772094727	30.8
501.6425170898	29.55	501.6425170898	31.05	501.6425170898	32.45	501.6425170898	33.35	501.6425170898	27.3	501.6425170898	26.8	501.6425170898	50.35	501.6425170898	48.95	501.6425170898	36.3	779.4182128906	32.82	779.4182128906	26.44	779.4182128906	27.83	779.4182128906	30.55	779.4182128906	31.07	779.5965576172	26.97	779.5965576172	28.9	779.5965576172	26.28	779.5965576172	35.6	779.5965576172	39.3	779.5965576172	31.39	779.5965576172	29.35	779.5965576172	24.13	779.5965576172	38.72	779.5965576172	44.96	779.5965576172	30.56
501.6578979492	26.35	501.6578979492	30.5	501.6578979492	32.2	501.6578979492	34.3	501.6578979492	27.3	501.6578979492	26.7	501.6578979492	51.4	501.6578979492	49.6	501.6578979492	36.1	779.4375610352	31.95	779.4375610352	27.41	779.4375610352	27.6	779.4375610352	31.04	779.4375610352	31.38	779.6157226563	26.89	779.6157226563	28.88	779.6157226563	26.49	779.6157226563	33.87	779.6157226563	39.43	779.6157226563	31.39	779.6157226563	30.22	779.6157226563	23.81	779.6157226563	38.9	779.6157226563	44.91	779.6157226563	30.76
501.6733703613	28.8	501.6733703613	30.6	501.6733703613	32.2	501.6733703613	32.95	501.6733703613	27.45	501.6733703613	25.6	501.6733703613	52.55	501.6733703613	47.7	501.6733703613	36.6	779.4567260742	33.34	779.4567260742	26.68	779.4567260742	27.95	779.4567260742	30.49	779.4567260742	31.16	779.6349487305	26.83	779.6349487305	28.72	779.6349487305	26.93	779.6349487305	35.33	779.6349487305	39.57	779.6349487305	31.36	779.6349487305	29.06	779.6349487305	24.42	779.6349487305	38.33	779.6349487305	45.13	779.6349487305	30.27
501.6888427734	26.15	501.6888427734	30.7	501.6888427734	30.35	501.6888427734	33.35	501.6888427734	27.4	501.6888427734	26.35	501.6888427734	52.95	501.6888427734	49.1	501.6888427734	35.8	779.4760742188	32.27	779.4760742188	27.86	779.4760742188	27.31	779.4760742188	30.9	779.4760742188	31.47	779.6542358398	27.27	779.6542358398	28.35	779.6542358398	26.51	779.6542358398	34.48	779.6542358398	40.08	779.6542358398	30.77	779.6542358398	29.77	779.6542358398	24.22	779.6542358398	38.09	779.6542358398	44.42	779.6542358398	30.46
501.7043151855	27.3	501.7043151855	31.05	501.7043151855	31.5	501.7043151855	32.75	501.7043151855	27.05	501.7043151855	24.9	501.7043151855	52.95	501.7043151855	48.55	501.7043151855	35.7	779.4952392578	32.52	779.4952392578	26.76	779.4952392578	29.06	779.4952392578	30.3	779.4952392578	30.57	779.6734008789	27.68	779.6734008789	28.7	779.6734008789	26.52	779.6734008789	35	779.6734008789	39.04	779.6734008789	30.36	779.6734008789	29.14	779.6734008789	24.11	779.6734008789	37.97	779.6734008789	44.48	779.6734008789	30.14
501.7196960449	25.5	501.7196960449	29.55	501.7196960449	30	501.7196960449	34.45	501.7196960449	28.95	501.7196960449	25.85	501.7196960449	51.85	501.7196960449	50.5	501.7196960449	34.95	779.5145874023	31.58	779.5145874023	27.01	779.5145874023	27.9	779.5145874023	29.96	779.5145874023	31.08	779.6927490234	27.22	779.6927490234	27.6	779.6927490234	26.05	779.6927490234	34.01	779.6927490234	39.33	779.6927490234	30.97	779.6927490234	29.34	779.6927490234	23.96	779.6927490234	37.95	779.6927490234	44.33	779.6927490234	29.65
501.735168457	28.3	501.735168457	30.15	501.735168457	31.55	501.735168457	34.35	501.735168457	27.15	501.735168457	26.2	501.735168457	52.15	501.735168457	49.75	501.735168457	35.65	779.5338134766	32.03	779.5338134766	26.26	779.5338134766	28.21	779.5338134766	29.78	779.5338134766	30.61	779.7119140625	27.78	779.7119140625	27.84	779.7119140625	26.55	779.7119140625	35.35	779.7119140625	39.47	779.7119140625	30.76	779.7119140625	28.76	779.7119140625	24.13	779.7119140625	38.42	779.7119140625	44.58	779.7119140625	30.12
501.7506408691	26.15	501.7506408691	29.65	501.7506408691	30.4	501.7506408691	34.25	501.7506408691	28.55	501.7506408691	26.8	501.7506408691	53.15	501.7506408691	50.3	501.7506408691	36.05	779.5529785156	31.13	779.5529785156	27.11	779.5529785156	27.04	779.5529785156	30.35	779.5529785156	30.56	779.731262207	27.32	779.731262207	27.55	779.731262207	26.4	779.731262207	33.88	779.731262207	39.28	779.731262207	30.54	779.731262207	29.51	779.731262207	23.88	779.731262207	38.41	779.731262207	44.31	779.731262207	30.07
501.7659912109	28.6	501.7659912109	29.75	501.7659912109	32.25	501.7659912109	31.9	501.7659912109	27.8	501.7659912109	25.8	501.7659912109	51.95	501.7659912109	47.05	501.7659912109	36.1	779.5723266602	32.89	779.5723266602	26.88	779.5723266602	28.21	779.5723266602	29.51	779.5723266602	30.15	779.7504272461	27.32	779.7504272461	27.72	779.7504272461	25.98	779.7504272461	34.26	779.7504272461	39.41	779.7504272461	30.86	779.7504272461	28.63	779.7504272461	24.63	779.7504272461	37.37	779.7504272461	44.75	779.7504272461	30.06
501.7814941406	25.4	501.7814941406	29.7	501.7814941406	30.35	501.7814941406	34.4	501.7814941406	27.8	501.7814941406	26.95	501.7814941406	52.6	501.7814941406	48.05	501.7814941406	34.95	779.5914916992	32.23	779.5914916992	27.88	779.5914916992	27.53	779.5914916992	30.52	779.5914916992	30.06	779.7697753906	27.1	779.7697753906	27.22	779.7697753906	25.77	779.7697753906	33.57	779.7697753906	39.38	779.7697753906	30.3	779.7697753906	29.26	779.7697753906	24.45	779.7697753906	38	779.7697753906	44.66	779.7697753906	29.84
501.7969665527	28.85	501.7969665527	29.9	501.7969665527	30.85	501.7969665527	33.9	501.7969665527	27.7	501.7969665527	26.9	501.7969665527	53.25	501.7969665527	47.7	501.7969665527	34.95	779.6108398438	32.3	779.6108398438	25.88	779.6108398438	27.76	779.6108398438	30.45	779.6108398438	29.92	779.7889404297	26.98	779.7889404297	27.72	779.7889404297	26.38	779.7889404297	34.43	779.7889404297	39.48	779.7889404297	30.31	779.7889404297	28.51	779.7889404297	24.55	779.7889404297	37.17	779.7889404297	44.06	779.7889404297	30.61
501.8123168945	26.85	501.8123168945	30.05	501.8123168945	29.55	501.8123168945	32.95	501.8123168945	27.55	501.8123168945	25.85	501.8123168945	51.7	501.8123168945	51	501.8123168945	35.85	779.6300048828	31.76	779.6300048828	26.64	779.6300048828	26.99	779.6300048828	30.32	779.6300048828	30.62	779.8081054688	27.39	779.8081054688	27.1	779.8081054688	25.91	779.8081054688	33.18	779.8081054688	39.56	779.8081054688	30.93	779.8081054688	29.12	779.8081054688	23.8	779.8081054688	37.87	779.8081054688	43.83	779.8081054688	30.14
501.8277893066	30.05	501.8277893066	30.35	501.8277893066	31.05	501.8277893066	33.75	501.8277893066	27.85	501.8277893066	25.65	501.8277893066	52.8	501.8277893066	49.65	501.8277893066	36.35	779.6493530273	32.7	779.6493530273	25.67	779.6493530273	27.44	779.6493530273	30.21	779.6493530273	29.74	779.8274536133	27.46	779.8274536133	27.43	779.8274536133	26.23	779.8274536133	34.54	779.8274536133	39.47	779.8274536133	30.46	779.8274536133	29.09	779.8274536133	24.4	779.8274536133	37.45	779.8274536133	43.34	779.8274536133	29.99
501.8432922363	26.25	501.8432922363	30.1	501.8432922363	29.6	501.8432922363	34.55	501.8432922363	28.85	501.8432922363	26.8	501.8432922363	52.15	501.8432922363	48.65	501.8432922363	36	779.6685791016	31.44	779.6685791016	26.34	779.6685791016	26.7	779.6685791016	30.17	779.6685791016	30.29	779.8466186523	26.6	779.8466186523	26.72	779.8466186523	25.6	779.8466186523	33.92	779.8466186523	39.47	779.8466186523	30.56	779.8466186523	29.79	779.8466186523	24.4	779.8466186523	37.78	779.8466186523	43.05	779.8466186523	30.36
501.8587646484	28.05	501.8587646484	30.4	501.8587646484	31.75	501.8587646484	33.9	501.8587646484	29.15	501.8587646484	28	501.8587646484	53.3	501.8587646484	48.95	501.8587646484	36.4	779.6878662109	32.25	779.6878662109	25.71	779.6878662109	26.66	779.6878662109	29.44	779.6878662109	29.88	779.8659667969	27.2	779.8659667969	27.24	779.8659667969	25.72	779.8659667969	34.46	779.8659667969	39.14	779.8659667969	30.78	779.8659667969	28.65	779.8659667969	24.88	779.8659667969	37.47	779.8659667969	43.61	779.8659667969	29.94
501.8741149902	24.55	501.8741149902	29.95	501.8741149902	30.15	501.8741149902	33.65	501.8741149902	29.25	501.8741149902	26.4	501.8741149902	53.95	501.8741149902	49.8	501.8741149902	35.3	779.7070922852	31.16	779.7070922852	26.79	779.7070922852	26.29	779.7070922852	29.39	779.7070922852	30.12	779.8851318359	27.2	779.8851318359	26.97	779.8851318359	25.76	779.8851318359	33.53	779.8851318359	39.53	779.8851318359	30.25	779.8851318359	29.14	779.8851318359	23.74	779.8851318359	37.51	779.8851318359	43.88	779.8851318359	29.64
501.8895874023	28.5	501.8895874023	30.1	501.8895874023	30.75	501.8895874023	33.25	501.8895874023	28.4	501.8895874023	25.3	501.8895874023	53.25	501.8895874023	48.6	501.8895874023	35.4	779.7263793945	31.49	779.7263793945	25.7	779.7263793945	27.4	779.7263793945	29.64	779.7263793945	30.15	779.9044799805	26.46	779.9044799805	27.75	779.9044799805	25.71	779.9044799805	34.24	779.9044799805	39.35	779.9044799805	29.82	779.9044799805	28.71	779.9044799805	23.87	779.9044799805	37.34	779.9044799805	44.29	779.9044799805	29.08
501.905090332	26.5	501.905090332	30.1	501.905090332	28.85	501.905090332	32.85	501.905090332	29.05	501.905090332	26.4	501.905090332	54.5	501.905090332	49.1	501.905090332	36.05	779.7456054688	31.29	779.7456054688	26.3	779.7456054688	26.16	779.7456054688	29.89	779.7456054688	29.84	779.9236450195	26.67	779.9236450195	27.8	779.9236450195	25.05	779.9236450195	32.78	779.9236450195	39.33	779.9236450195	30.72	779.9236450195	29.15	779.9236450195	23.67	779.9236450195	38.44	779.9236450195	43.26	779.9236450195	29.7
501.9204406738	28.55	501.9204406738	30.7	501.9204406738	30.55	501.9204406738	32.6	501.9204406738	29.05	501.9204406738	26	501.9204406738	55	501.9204406738	47.65	501.9204406738	36.75	779.764831543	31.62	779.764831543	25.92	779.764831543	27.05	779.764831543	29.08	779.764831543	29.77	779.9429931641	26.77	779.9429931641	28.03	779.9429931641	25.55	779.9429931641	33.91	779.9429931641	39.09	779.9429931641	30.24	779.9429931641	29.23	779.9429931641	25.06	779.9429931641	38.03	779.9429931641	43.14	779.9429931641	30.13
501.9359130859	25.4	501.9359130859	31	501.9359130859	28.8	501.9359130859	34.35	501.9359130859	29.05	501.9359130859	26.1	501.9359130859	55.3	501.9359130859	50	501.9359130859	35.05	779.7841186523	31.32	779.7841186523	25.73	779.7841186523	25.84	779.7841186523	29.67	779.7841186523	29.53	779.9621582031	27.78	779.9621582031	27.52	779.9621582031	25.44	779.9621582031	32.64	779.9621582031	39.26	779.9621582031	30.35	779.9621582031	29.6	779.9621582031	24.79	779.9621582031	38.33	779.9621582031	43.89	779.9621582031	29.9
501.9514160156	26.85	501.9514160156	29.45	501.9514160156	29.75	501.9514160156	33.65	501.9514160156	27.75	501.9514160156	25.1	501.9514160156	54.75	501.9514160156	51.3	501.9514160156	37.85	779.8033447266	32.2	779.8033447266	25.34	779.8033447266	26.79	779.8033447266	29.61	779.8033447266	29.29	779.9814453125	27.65	779.9814453125	27.38	779.9814453125	26	779.9814453125	33.9	779.9814453125	39.11	779.9814453125	29.8	779.9814453125	28.83	779.9814453125	24.44	779.9814453125	38.02	779.9814453125	44.24	779.9814453125	30.28
501.9667663574	25.05	501.9667663574	30	501.9667663574	29.55	501.9667663574	34.35	501.9667663574	27.2	501.9667663574	26	501.9667663574	56.55	501.9667663574	53.2	501.9667663574	36.15	779.8226318359	30.98	779.8226318359	25.51	779.8226318359	25.74	779.8226318359	29.7	779.8226318359	29.32	780.0006713867	27.2	780.0006713867	27.28	780.0006713867	26.06	780.0006713867	33.38	780.0006713867	39.49	780.0006713867	30.81	780.0006713867	29.42	780.0006713867	24.21	780.0006713867	37.77	780.0006713867	43.53	780.0006713867	30.22
501.9822387695	26.05	501.9822387695	29.9	501.9822387695	32	501.9822387695	33	501.9822387695	26.8	501.9822387695	26.45	501.9822387695	57.75	501.9822387695	50.35	501.9822387695	37	779.8418579102	32.07	779.8418579102	24.62	779.8418579102	26.55	779.8418579102	29.3	779.8418579102	29.13	780.0199584961	27.25	780.0199584961	27.6	780.0199584961	26.61	780.0199584961	33.88	780.0199584961	39.27	780.0199584961	30.28	780.0199584961	28.95	780.0199584961	25.09	780.0199584961	37.41	780.0199584961	44.14	780.0199584961	30.43
501.9977111816	25.75	501.9977111816	30.5	501.9977111816	30.8	501.9977111816	34.55	501.9977111816	27.45	501.9977111816	25.25	501.9977111816	58.95	501.9977111816	52.45	501.9977111816	38.4	779.8611450195	30.94	779.8611450195	25.27	779.8611450195	26.17	779.8611450195	29.62	779.8611450195	29.57	780.0391845703	27.51	780.0391845703	27.79	780.0391845703	26.22	780.0391845703	33.11	780.0391845703	39.36	780.0391845703	30.89	780.0391845703	29.55	780.0391845703	26.29	780.0391845703	37.72	780.0391845703	43.38	780.0391845703	30.79
502.0132141113	27.2	502.0132141113	29.75	502.0132141113	31.65	502.0132141113	33.7	502.0132141113	28.1	502.0132141113	24.8	502.0132141113	57.95	502.0132141113	50.1	502.0132141113	39.85	779.8803710938	32.16	779.8803710938	24.67	779.8803710938	27.08	779.8803710938	28.96	779.8803710938	29.36	780.0584716797	27.18	780.0584716797	28.29	780.0584716797	26.65	780.0584716797	33.83	780.0584716797	39.24	780.0584716797	30.49	780.0584716797	28.79	780.0584716797	27.57	780.0584716797	37.08	780.0584716797	43.63	780.0584716797	30.63
502.0285644531	25.25	502.0285644531	29.35	502.0285644531	30.45	502.0285644531	34.4	502.0285644531	28.8	502.0285644531	24.2	502.0285644531	58.85	502.0285644531	50.7	502.0285644531	38.5	779.8997192383	31.28	779.8997192383	25.9	779.8997192383	26.35	779.8997192383	29.68	779.8997192383	30.38	780.0776977539	28.02	780.0776977539	27.35	780.0776977539	26.12	780.0776977539	33.97	780.0776977539	38.85	780.0776977539	30.42	780.0776977539	30.23	780.0776977539	26.18	780.0776977539	38.49	780.0776977539	43.07	780.0776977539	31.08
502.0440368652	28.05	502.0440368652	29.4	502.0440368652	31.65	502.0440368652	32.95	502.0440368652	27.45	502.0440368652	26.15	502.0440368652	59.55	502.0440368652	49.1	502.0440368652	38.8	779.9188842773	32.16	779.9188842773	24.7	779.9188842773	27.68	779.9188842773	29.44	779.9188842773	30.01	780.0969848633	28.26	780.0969848633	27.29	780.0969848633	26.23	780.0969848633	35.61	780.0969848633	39.18	780.0969848633	30.46	780.0969848633	29.25	780.0969848633	25.33	780.0969848633	38.14	780.0969848633	43.65	780.0969848633	31.3
502.0595092773	27.5	502.0595092773	30.4	502.0595092773	30.85	502.0595092773	33.55	502.0595092773	27.35	502.0595092773	26.05	502.0595092773	59.9	502.0595092773	52.25	502.0595092773	37.25	779.9382324219	31.21	779.9382324219	25.89	779.9382324219	26.74	779.9382324219	30.64	779.9382324219	29.94	780.1161499023	28.66	780.1161499023	27.41	780.1161499023	25.92	780.1161499023	34.72	780.1161499023	39.88	780.1161499023	29.74	780.1161499023	30.64	780.1161499023	25.35	780.1161499023	38.55	780.1161499023	43.24	780.1161499023	31.37
502.075012207	28.15	502.075012207	29.8	502.075012207	31.7	502.075012207	33.5	502.075012207	27.9	502.075012207	26.85	502.075012207	58	502.075012207	51.9	502.075012207	36.9	779.9573974609	32.92	779.9573974609	25.03	779.9573974609	28.11	779.9573974609	30.67	779.9573974609	29.73	780.1354980469	28.4	780.1354980469	27.84	780.1354980469	26.24	780.1354980469	35.63	780.1354980469	40.13	780.1354980469	30.13	780.1354980469	30.27	780.1354980469	25.83	780.1354980469	38.12	780.1354980469	43.74	780.1354980469	31.06
502.0903625488	26.35	502.0903625488	29.7	502.0903625488	30.15	502.0903625488	34.15	502.0903625488	27.5	502.0903625488	27.3	502.0903625488	58.35	502.0903625488	52.7	502.0903625488	38.3	779.9767456055	31.62	779.9767456055	26.31	779.9767456055	27.23	779.9767456055	31.26	779.9767456055	29.95	780.1546630859	28.04	780.1546630859	28.56	780.1546630859	27.06	780.1546630859	35.31	780.1546630859	40.03	780.1546630859	30.84	780.1546630859	31.23	780.1546630859	25.43	780.1546630859	38.64	780.1546630859	43.55	780.1546630859	31.74
502.1058349609	26.6	502.1058349609	29.85	502.1058349609	31.75	502.1058349609	32.8	502.1058349609	28.6	502.1058349609	26.25	502.1058349609	56.65	502.1058349609	49.95	502.1058349609	39.3	779.9959716797	32.06	779.9959716797	25.35	779.9959716797	28.47	779.9959716797	30.67	779.9959716797	30.26	780.1740112305	28.19	780.1740112305	28.57	780.1740112305	27.8	780.1740112305	36.28	780.1740112305	39.87	780.1740112305	31.08	780.1740112305	30.01	780.1740112305	25.73	780.1740112305	37.74	780.1740112305	43.84	780.1740112305	31.11
502.121307373	23.9	502.121307373	30.05	502.121307373	30.85	502.121307373	33.3	502.121307373	27.95	502.121307373	25.75	502.121307373	55.8	502.121307373	52.7	502.121307373	37.2	780.0152587891	31.1	780.0152587891	25.63	780.0152587891	27.39	780.0152587891	30.31	780.0152587891	31.03	780.1931762695	28.66	780.1931762695	28.66	780.1931762695	27.55	780.1931762695	34.84	780.1931762695	39.74	780.1931762695	30.86	780.1931762695	30.97	780.1931762695	25.35	780.1931762695	38.11	780.1931762695	43.7	780.1931762695	31.84
502.1368103027	27.1	502.1368103027	29.5	502.1368103027	32.75	502.1368103027	32.55	502.1368103027	26.45	502.1368103027	26	502.1368103027	54.95	502.1368103027	51.85	502.1368103027	36.25	780.0344848633	32.1	780.0344848633	25.24	780.0344848633	28.66	780.0344848633	30.29	780.0344848633	30.85	780.2125244141	28.88	780.2125244141	28.85	780.2125244141	28.26	780.2125244141	35.21	780.2125244141	40.12	780.2125244141	31.25	780.2125244141	30.06	780.2125244141	26.4	780.2125244141	37.74	780.2125244141	43.9	780.2125244141	31.12
502.1521606445	24.95	502.1521606445	30.55	502.1521606445	29.9	502.1521606445	33.15	502.1521606445	27.45	502.1521606445	24.45	502.1521606445	56.35	502.1521606445	52.85	502.1521606445	36.05	780.0537719727	31.67	780.0537719727	27.03	780.0537719727	27.89	780.0537719727	31.11	780.0537719727	31.45	780.2316894531	28.8	780.2316894531	29.31	780.2316894531	28.52	780.2316894531	34.52	780.2316894531	39.95	780.2316894531	31.22	780.2316894531	31.24	780.2316894531	25.84	780.2316894531	39.61	780.2316894531	43.98	780.2316894531	31.76
502.1676330566	26.85	502.1676330566	30.6	502.1676330566	32.55	502.1676330566	33.2	502.1676330566	27.15	502.1676330566	25.45	502.1676330566	55.25	502.1676330566	51.15	502.1676330566	37.55	780.0729980469	33.32	780.0729980469	26.32	780.0729980469	29.54	780.0729980469	30.81	780.0729980469	30.86	780.2509765625	29.03	780.2509765625	29.76	780.2509765625	28.1	780.2509765625	35.22	780.2509765625	40.29	780.2509765625	31.24	780.2509765625	30.63	780.2509765625	25.47	780.2509765625	39.2	780.2509765625	44.18	780.2509765625	30.86
502.1831054688	26.05	502.1831054688	29.9	502.1831054688	30.6	502.1831054688	33.75	502.1831054688	28.85	502.1831054688	25.35	502.1831054688	54.5	502.1831054688	51.1	502.1831054688	36.65	780.0922851563	31.36	780.0922851563	27.74	780.0922851563	28.32	780.0922851563	31.06	780.0922851563	31.39	780.2702026367	28.75	780.2702026367	29.26	780.2702026367	27.43	780.2702026367	34.28	780.2702026367	39.83	780.2702026367	30.85	780.2702026367	31.3	780.2702026367	24.63	780.2702026367	38.53	780.2702026367	44	780.2702026367	31.32
502.1986083984	27.95	502.1986083984	30.9	502.1986083984	30.9	502.1986083984	33.6	502.1986083984	27.8	502.1986083984	26	502.1986083984	52.3	502.1986083984	48.75	502.1986083984	37.65	780.1115112305	32.64	780.1115112305	27.24	780.1115112305	29.28	780.1115112305	30.64	780.1115112305	31.1	780.2894897461	28.71	780.2894897461	29.21	780.2894897461	28.34	780.2894897461	35.48	780.2894897461	39.66	780.2894897461	30.53	780.2894897461	30.38	780.2894897461	24.82	780.2894897461	38.18	780.2894897461	44.53	780.2894897461	30.58
502.2139587402	25.85	502.2139587402	29.2	502.2139587402	29.95	502.2139587402	33.45	502.2139587402	27.8	502.2139587402	25.75	502.2139587402	53.35	502.2139587402	50.85	502.2139587402	36.8	780.130859375	31.24	780.130859375	28.29	780.130859375	28.11	780.130859375	31.49	780.130859375	32.51	780.3087158203	28.7	780.3087158203	29.2	780.3087158203	27.57	780.3087158203	34.95	780.3087158203	40.16	780.3087158203	31.28	780.3087158203	31.43	780.3087158203	24.52	780.3087158203	38.03	780.3087158203	43.88	780.3087158203	31.37
502.2294311523	26.95	502.2294311523	30.85	502.2294311523	30.35	502.2294311523	32.95	502.2294311523	27.6	502.2294311523	26.75	502.2294311523	53.9	502.2294311523	50.7	502.2294311523	38.05	780.1500244141	33.05	780.1500244141	27.26	780.1500244141	29.41	780.1500244141	30.62	780.1500244141	31.64	780.3280029297	28.72	780.3280029297	29.1	780.3280029297	27.78	780.3280029297	35.88	780.3280029297	39.23	780.3280029297	31.55	780.3280029297	29.89	780.3280029297	25.44	780.3280029297	38.11	780.3280029297	43.57	780.3280029297	30.87
502.2449035645	25.15	502.2449035645	29.7	502.2449035645	30.15	502.2449035645	33.1	502.2449035645	26.55	502.2449035645	26.55	502.2449035645	54.7	502.2449035645	51.5	502.2449035645	37.4	780.1693725586	32.32	780.1693725586	28.31	780.1693725586	28.71	780.1693725586	31.17	780.1693725586	32.16	780.3472290039	28.9	780.3472290039	28.71	780.3472290039	27.47	780.3472290039	34.37	780.3472290039	39.48	780.3472290039	31.37	780.3472290039	30.91	780.3472290039	25.48	780.3472290039	37.5	780.3472290039	43.5	780.3472290039	31.88
502.2604064941	27.2	502.2604064941	30.05	502.2604064941	31.2	502.2604064941	32.25	502.2604064941	26.95	502.2604064941	26.05	502.2604064941	54.65	502.2604064941	51.15	502.2604064941	37.25	780.1885375977	33.16	780.1885375977	28.42	780.1885375977	28.74	780.1885375977	30.62	780.1885375977	32.01	780.3665161133	28.26	780.3665161133	28.86	780.3665161133	27.71	780.3665161133	34.61	780.3665161133	39.7	780.3665161133	30.54	780.3665161133	29.65	780.3665161133	26.23	780.3665161133	38.48	780.3665161133	44.34	780.3665161133	30.95
502.2757568359	24.85	502.2757568359	30.9	502.2757568359	29.7	502.2757568359	33.6	502.2757568359	26.65	502.2757568359	26.2	502.2757568359	54.3	502.2757568359	52.8	502.2757568359	35.8	780.2078857422	32.64	780.2078857422	28.76	780.2078857422	28.42	780.2078857422	30.8	780.2078857422	31.93	780.3857421875	28.26	780.3857421875	29.03	780.3857421875	27.45	780.3857421875	33.74	780.3857421875	39.99	780.3857421875	30.97	780.3857421875	30.67	780.3857421875	25.22	780.3857421875	38.22	780.3857421875	44.36	780.3857421875	31.38
502.291229248	27.8	502.291229248	30.2	502.291229248	31.45	502.291229248	32.3	502.291229248	26.35	502.291229248	26	502.291229248	52	502.291229248	50.6	502.291229248	35.65	780.2270507813	33.98	780.2270507813	28.18	780.2270507813	28.62	780.2270507813	30.41	780.2270507813	31.78	780.4050292969	28.17	780.4050292969	28.79	780.4050292969	27.13	780.4050292969	34.65	780.4050292969	39.54	780.4050292969	30.89	780.4050292969	29.73	780.4050292969	25.66	780.4050292969	37.86	780.4050292969	43.71	780.4050292969	30.86
502.3067016602	25.05	502.3067016602	28.9	502.3067016602	30.1	502.3067016602	32.5	502.3067016602	28.9	502.3067016602	25.85	502.3067016602	53	502.3067016602	50.85	502.3067016602	36.1	780.2463989258	32.97	780.2463989258	28.78	780.2463989258	27.73	780.2463989258	30.58	780.2463989258	31.79	780.4241943359	28.62	780.4241943359	28.74	780.4241943359	26.73	780.4241943359	34.68	780.4241943359	39.57	780.4241943359	31	780.4241943359	30.82	780.4241943359	25.54	780.4241943359	38.48	780.4241943359	44.2	780.4241943359	31.61
502.3222045898	27.05	502.3222045898	29.8	502.3222045898	31.45	502.3222045898	32.65	502.3222045898	27.55	502.3222045898	25.15	502.3222045898	52.85	502.3222045898	49.7	502.3222045898	37.2	780.265625	33.29	780.265625	27.79	780.265625	29.07	780.265625	30.27	780.265625	31.75	780.4435424805	27.96	780.4435424805	28.97	780.4435424805	26.68	780.4435424805	35.74	780.4435424805	39.02	780.4435424805	30.96	780.4435424805	29.63	780.4435424805	26.18	780.4435424805	38.28	780.4435424805	43.87	780.4435424805	31.63
502.3375549316	25.5	502.3375549316	29.4	502.3375549316	30.45	502.3375549316	32.8	502.3375549316	28.25	502.3375549316	26.65	502.3375549316	53.4	502.3375549316	49.5	502.3375549316	37.25	780.2849121094	31.98	780.2849121094	28.59	780.2849121094	27.83	780.2849121094	30.79	780.2849121094	32.07	780.4627075195	28.02	780.4627075195	28.54	780.4627075195	27.37	780.4627075195	34.3	780.4627075195	40.15	780.4627075195	31.45	780.4627075195	30.24	780.4627075195	25.45	780.4627075195	39.2	780.4627075195	43.68	780.4627075195	32.02
502.3530273438	27.85	502.3530273438	29.6	502.3530273438	30.3	502.3530273438	32.95	502.3530273438	27.35	502.3530273438	27.55	502.3530273438	53.5	502.3530273438	49.8	502.3530273438	37.05	780.3041381836	33.03	780.3041381836	27.88	780.3041381836	27.8	780.3041381836	30.36	780.3041381836	31.36	780.4820556641	27.99	780.4820556641	28.87	780.4820556641	27.45	780.4820556641	35.48	780.4820556641	39.32	780.4820556641	31.1	780.4820556641	29.78	780.4820556641	25.43	780.4820556641	38.84	780.4820556641	44.23	780.4820556641	31.36
502.3684997559	25.45	502.3684997559	29	502.3684997559	30.15	502.3684997559	32.65	502.3684997559	27.7	502.3684997559	25.9	502.3684997559	52.1	502.3684997559	53.15	502.3684997559	36.45	780.323425293	32.78	780.323425293	28.07	780.323425293	27.38	780.323425293	30.64	780.323425293	31.59	780.5012207031	28.5	780.5012207031	28.91	780.5012207031	27.57	780.5012207031	35.01	780.5012207031	39.99	780.5012207031	31.14	780.5012207031	30.37	780.5012207031	25.04	780.5012207031	38.77	780.5012207031	43.91	780.5012207031	30.83
502.3840026855	27.35	502.3840026855	28.4	502.3840026855	31.2	502.3840026855	31.5	502.3840026855	26.7	502.3840026855	25.5	502.3840026855	52.65	502.3840026855	50.95	502.3840026855	36.5	780.3426513672	33.75	780.3426513672	26.69	780.3426513672	28.07	780.3426513672	30.21	780.3426513672	30.42	780.5205688477	28.12	780.5205688477	29.37	780.5205688477	27.45	780.5205688477	36.24	780.5205688477	39.21	780.5205688477	31.65	780.5205688477	30.28	780.5205688477	25.42	780.5205688477	38.14	780.5205688477	44.06	780.5205688477	30.73
502.3993530273	25.2	502.3993530273	29.05	502.3993530273	30.05	502.3993530273	33.15	502.3993530273	27.35	502.3993530273	26.35	502.3993530273	52.4	502.3993530273	49.5	502.3993530273	34.9	780.3619995117	32.27	780.3619995117	27.5	780.3619995117	27.36	780.3619995117	30.77	780.3619995117	31.58	780.5397338867	27.63	780.5397338867	28.97	780.5397338867	27.01	780.5397338867	34.69	780.5397338867	39.57	780.5397338867	31.09	780.5397338867	31.24	780.5397338867	25.11	780.5397338867	38.44	780.5397338867	44.52	780.5397338867	30.95
502.4148254395	28.4	502.4148254395	29.75	502.4148254395	30.35	502.4148254395	31.85	502.4148254395	27.8	502.4148254395	26.7	502.4148254395	52.8	502.4148254395	48.3	502.4148254395	35.8	780.3811645508	33.58	780.3811645508	26.81	780.3811645508	28.68	780.3811645508	30.2	780.3811645508	30.9	780.5590209961	27.68	780.5590209961	29.01	780.5590209961	27.05	780.5590209961	35.65	780.5590209961	39.72	780.5590209961	31.28	780.5590209961	30.05	780.5590209961	26.42	780.5590209961	38.74	780.5590209961	44.76	780.5590209961	30.22
502.4302978516	24.9	502.4302978516	30.35	502.4302978516	28.6	502.4302978516	33.65	502.4302978516	28.35	502.4302978516	26.2	502.4302978516	51.7	502.4302978516	50.45	502.4302978516	35.2	780.4005126953	32.17	780.4005126953	27.58	780.4005126953	27.64	780.4005126953	30.39	780.4005126953	30.83	780.5783691406	28.05	780.5783691406	28.76	780.5783691406	26.23	780.5783691406	34.3	780.5783691406	39.31	780.5783691406	30.88	780.5783691406	30.66	780.5783691406	26.32	780.5783691406	39.28	780.5783691406	45.44	780.5783691406	31.33
502.4458007813	27.4	502.4458007813	29.8	502.4458007813	30.75	502.4458007813	33.45	502.4458007813	28.25	502.4458007813	24.95	502.4458007813	51.35	502.4458007813	50.8	502.4458007813	37.1	780.4196777344	33.43	780.4196777344	26.33	780.4196777344	28.64	780.4196777344	30.13	780.4196777344	30.77	780.5975341797	27.83	780.5975341797	29.24	780.5975341797	27.09	780.5975341797	35.15	780.5975341797	39.31	780.5975341797	30.96	780.5975341797	30.18	780.5975341797	26.15	780.5975341797	38.93	780.5975341797	44.59	780.5975341797	30.93
502.4612731934	24.2	502.4612731934	28.3	502.4612731934	30.45	502.4612731934	33.85	502.4612731934	27.9	502.4612731934	26.55	502.4612731934	52.35	502.4612731934	51.95	502.4612731934	36.15	780.4390258789	31.81	780.4390258789	26.62	780.4390258789	27.64	780.4390258789	30.95	780.4390258789	30.92	780.6168823242	27.67	780.6168823242	28.14	780.6168823242	27.02	780.6168823242	34.04	780.6168823242	39.08	780.6168823242	31.27	780.6168823242	29.88	780.6168823242	25.74	780.6168823242	38.29	780.6168823242	45.03	780.6168823242	31.31
502.4766235352	26.75	502.4766235352	27.75	502.4766235352	30.25	502.4766235352	32.8	502.4766235352	28.55	502.4766235352	25.15	502.4766235352	51.55	502.4766235352	48.05	502.4766235352	36.35	780.458190918	33.35	780.458190918	26.41	780.458190918	28.85	780.458190918	30.71	780.458190918	30.64	780.6360473633	27.17	780.6360473633	28.78	780.6360473633	26.88	780.6360473633	34.85	780.6360473633	39.19	780.6360473633	31.85	780.6360473633	29.74	780.6360473633	25.47	780.6360473633	37.76	780.6360473633	44.81	780.6360473633	30.97
502.4920959473	24.85	502.4920959473	28.35	502.4920959473	30.05	502.4920959473	32.75	502.4920959473	29.15	502.4920959473	25.05	502.4920959473	51.35	502.4920959473	49.2	502.4920959473	35.15	780.4775390625	31.96	780.4775390625	27.21	780.4775390625	27.98	780.4775390625	30.9	780.4775390625	31.27	780.6553955078	27.37	780.6553955078	28.36	780.6553955078	26.77	780.6553955078	34.3	780.6553955078	39.87	780.6553955078	31.62	780.6553955078	30.65	780.6553955078	24.63	780.6553955078	37.76	780.6553955078	45.39	780.6553955078	31.51
502.507598877	27.85	502.507598877	29.45	502.507598877	31.25	502.507598877	31.2	502.507598877	28.35	502.507598877	25.65	502.507598877	51.5	502.507598877	48.15	502.507598877	36	780.496887207	33.24	780.496887207	26.63	780.496887207	28.62	780.496887207	30.9	780.496887207	30.68	780.6745605469	27.68	780.6745605469	28.75	780.6745605469	26.55	780.6745605469	34.78	780.6745605469	39.25	780.6745605469	31.36	780.6745605469	29.43	780.6745605469	24.49	780.6745605469	37.96	780.6745605469	45.44	780.6745605469	30.61
502.5230712891	25.85	502.5230712891	28.75	502.5230712891	29.5	502.5230712891	32.45	502.5230712891	27.85	502.5230712891	26.9	502.5230712891	51.65	502.5230712891	50.3	502.5230712891	35.6	780.5160522461	32.1	780.5160522461	27.26	780.5160522461	27.9	780.5160522461	31.16	780.5160522461	30.51	780.6938476563	27.79	780.6938476563	28.78	780.6938476563	26.64	780.6938476563	34.26	780.6938476563	39.4	780.6938476563	31.11	780.6938476563	29.79	780.6938476563	24.69	780.6938476563	38.53	780.6938476563	45.06	780.6938476563	30.48
502.5384216309	28.05	502.5384216309	28	502.5384216309	30.8	502.5384216309	33.55	502.5384216309	26.7	502.5384216309	24.85	502.5384216309	52.75	502.5384216309	49.1	502.5384216309	35.55	780.5354003906	33.39	780.5354003906	26.24	780.5354003906	28.75	780.5354003906	30.6	780.5354003906	30.61	780.7130737305	28.14	780.7130737305	29	780.7130737305	26.79	780.7130737305	34.24	780.7130737305	39.57	780.7130737305	31.37	780.7130737305	29.09	780.7130737305	25.21	780.7130737305	38.05	780.7130737305	44.55	780.7130737305	30.32
502.553894043	26.1	502.553894043	28.65	502.553894043	30.9	502.553894043	31.7	502.553894043	27.95	502.553894043	25.55	502.553894043	51.9	502.553894043	50.1	502.553894043	35	780.5545654297	31.73	780.5545654297	26.97	780.5545654297	27.49	780.5545654297	31.05	780.5545654297	31.12	780.7323608398	28.38	780.7323608398	28.73	780.7323608398	27.1	780.7323608398	34.2	780.7323608398	39.15	780.7323608398	31	780.7323608398	30.42	780.7323608398	23.82	780.7323608398	38.62	780.7323608398	44.25	780.7323608398	30.78
502.5693969727	28.5	502.5693969727	28.35	502.5693969727	30.65	502.5693969727	32.4	502.5693969727	26.95	502.5693969727	25.7	502.5693969727	51.95	502.5693969727	47.75	502.5693969727	34.55	780.5739135742	32.97	780.5739135742	26.28	780.5739135742	28.92	780.5739135742	30.91	780.5739135742	30.04	780.7515869141	28.19	780.7515869141	28.56	780.7515869141	27.48	780.7515869141	35.91	780.7515869141	39.14	780.7515869141	30.28	780.7515869141	29.71	780.7515869141	24.1	780.7515869141	38.35	780.7515869141	44.25	780.7515869141	31.22
502.5848693848	25	502.5848693848	28.4	502.5848693848	30.05	502.5848693848	32.55	502.5848693848	26.95	502.5848693848	26.2	502.5848693848	50.7	502.5848693848	50	502.5848693848	34.1	780.5930786133	31.71	780.5930786133	27.23	780.5930786133	27.31	780.5930786133	31.11	780.5930786133	30.79	780.7708740234	28.11	780.7708740234	28.18	780.7708740234	26.39	780.7708740234	34.57	780.7708740234	39.15	780.7708740234	30.48	780.7708740234	30.37	780.7708740234	24.12	780.7708740234	38.57	780.7708740234	43.92	780.7708740234	30.89
502.6003417969	27.7	502.6003417969	29.85	502.6003417969	31.6	502.6003417969	32.2	502.6003417969	26.5	502.6003417969	25.75	502.6003417969	49.25	502.6003417969	48.75	502.6003417969	34.55	780.6124267578	32.86	780.6124267578	26.42	780.6124267578	28.15	780.6124267578	30.77	780.6124267578	29.83	780.790222168	27.96	780.790222168	28.95	780.790222168	26.82	780.790222168	35.32	780.790222168	38.61	780.790222168	30.03	780.790222168	29.11	780.790222168	24.72	780.790222168	38.18	780.790222168	43.63	780.790222168	30.39
502.6157226563	25.65	502.6157226563	28.55	502.6157226563	28.6	502.6157226563	33.75	502.6157226563	26.95	502.6157226563	25.65	502.6157226563	50.7	502.6157226563	49.95	502.6157226563	34.55	780.631652832	31.19	780.631652832	27.16	780.631652832	26.9	780.631652832	30.52	780.631652832	30.6	780.809387207	28.32	780.809387207	28.45	780.809387207	26.99	780.809387207	34.14	780.809387207	38.83	780.809387207	30.33	780.809387207	30.11	780.809387207	24.26	780.809387207	38.22	780.809387207	43.37	780.809387207	30.49
502.6311950684	26.45	502.6311950684	29.9	502.6311950684	31.25	502.6311950684	32.15	502.6311950684	27.35	502.6311950684	25.75	502.6311950684	51.15	502.6311950684	50.95	502.6311950684	34.4	780.6509399414	32.38	780.6509399414	26.52	780.6509399414	28.18	780.6509399414	29.63	780.6509399414	30.02	780.8287353516	27.3	780.8287353516	28.13	780.8287353516	26.7	780.8287353516	34.63	780.8287353516	38.56	780.8287353516	30.25	780.8287353516	28.59	780.8287353516	24.22	780.8287353516	37.41	780.8287353516	43.59	780.8287353516	30.31
502.6466674805	26.45	502.6466674805	29.2	502.6466674805	30.8	502.6466674805	33.35	502.6466674805	25.9	502.6466674805	25.6	502.6466674805	51.8	502.6466674805	50.8	502.6466674805	34	780.6702880859	31.53	780.6702880859	26.24	780.6702880859	27.26	780.6702880859	30.13	780.6702880859	30.31	780.8479003906	27.34	780.8479003906	28.43	780.8479003906	26.61	780.8479003906	33.85	780.8479003906	38.77	780.8479003906	30.24	780.8479003906	30.02	780.8479003906	23.78	780.8479003906	38.24	780.8479003906	43.33	780.8479003906	30.56
502.6621398926	27.85	502.6621398926	30.2	502.6621398926	30.55	502.6621398926	32.9	502.6621398926	26.2	502.6621398926	25.5	502.6621398926	50.9	502.6621398926	49.7	502.6621398926	35.35	780.689453125	32.83	780.689453125	25.49	780.689453125	27.26	780.689453125	29.64	780.689453125	30.03	780.8671875	27.22	780.8671875	28.2	780.8671875	27.09	780.8671875	34.81	780.8671875	38.65	780.8671875	30.29	780.8671875	29.25	780.8671875	24.41	780.8671875	38.5	780.8671875	42.99	780.8671875	30.35
502.6776123047	24.3	502.6776123047	30	502.6776123047	29.75	502.6776123047	33.7	502.6776123047	25.5	502.6776123047	25.4	502.6776123047	51.2	502.6776123047	49.85	502.6776123047	35.45	780.7088012695	31.99	780.7088012695	26.46	780.7088012695	26.54	780.7088012695	29.81	780.7088012695	30.37	780.8864135742	27.49	780.8864135742	28.09	780.8864135742	26.19	780.8864135742	33.64	780.8864135742	38.72	780.8864135742	30.22	780.8864135742	30.07	780.8864135742	23.48	780.8864135742	38.19	780.8864135742	42.32	780.8864135742	30.53
502.6931152344	28.3	502.6931152344	29.1	502.6931152344	31	502.6931152344	33.3	502.6931152344	24.95	502.6931152344	25.35	502.6931152344	53.25	502.6931152344	49.25	502.6931152344	36.7	780.7280273438	32.71	780.7280273438	25.9	780.7280273438	27.25	780.7280273438	29.68	780.7280273438	29.42	780.9057006836	27.72	780.9057006836	28.54	780.9057006836	26.39	780.9057006836	35.19	780.9057006836	39.21	780.9057006836	30.12	780.9057006836	28.37	780.9057006836	24.55	780.9057006836	37.47	780.9057006836	42.43	780.9057006836	29.91
502.7084655762	26.2	502.7084655762	30.6	502.7084655762	30.55	502.7084655762	33.65	502.7084655762	26.6	502.7084655762	26.8	502.7084655762	51.4	502.7084655762	52.05	502.7084655762	35.6	780.7473144531	31.94	780.7473144531	26.23	780.7473144531	26.12	780.7473144531	30.04	780.7473144531	29.94	780.9250488281	27.46	780.9250488281	28.72	780.9250488281	25.99	780.9250488281	33.69	780.9250488281	39.67	780.9250488281	29.62	780.9250488281	29.7	780.9250488281	23.87	780.9250488281	37.35	780.9250488281	42.79	780.9250488281	30.29
502.7239379883	27.65	502.7239379883	30.1	502.7239379883	31.5	502.7239379883	31.6	502.7239379883	27.25	502.7239379883	27.2	502.7239379883	52.3	502.7239379883	49.75	502.7239379883	35.6	780.7665405273	32.79	780.7665405273	24.58	780.7665405273	26.98	780.7665405273	29.69	780.7665405273	29.9	780.9442138672	27.87	780.9442138672	28.6	780.9442138672	26.21	780.9442138672	34.42	780.9442138672	39	780.9442138672	30.1	780.9442138672	28.7	780.9442138672	24.6	780.9442138672	37.16	780.9442138672	43.24	780.9442138672	30.22
502.7394104004	26.25	502.7394104004	30.9	502.7394104004	30.95	502.7394104004	32.1	502.7394104004	28.2	502.7394104004	27.6	502.7394104004	51.65	502.7394104004	51	502.7394104004	35.95	780.7858276367	31.09	780.7858276367	25.29	780.7858276367	25.57	780.7858276367	30.37	780.7858276367	30.29	780.9635620117	28.09	780.9635620117	28.64	780.9635620117	25.97	780.9635620117	34.53	780.9635620117	38.5	780.9635620117	30.83	780.9635620117	29.22	780.9635620117	25.25	780.9635620117	38.1	780.9635620117	42.96	780.9635620117	30.31
502.7549133301	26.75	502.7549133301	30	502.7549133301	31.35	502.7549133301	32	502.7549133301	27.6	502.7549133301	27.4	502.7549133301	51.65	502.7549133301	49.25	502.7549133301	37.5	780.8050537109	31.91	780.8050537109	24.61	780.8050537109	26.61	780.8050537109	29.21	780.8050537109	29.26	780.9827270508	28.08	780.9827270508	28.47	780.9827270508	26.16	780.9827270508	34.95	780.9827270508	38.68	780.9827270508	30.64	780.9827270508	28.19	780.9827270508	25.55	780.9827270508	38.05	780.9827270508	43.4	780.9827270508	30.68
502.7703857422	25.3	502.7703857422	30.45	502.7703857422	29.2	502.7703857422	33.65	502.7703857422	26.65	502.7703857422	24.8	502.7703857422	52.2	502.7703857422	49.7	502.7703857422	35.45	780.8243408203	30.53	780.8243408203	25.69	780.8243408203	26.2	780.8243408203	29.57	780.8243408203	29.49	781.0020141602	28.33	781.0020141602	28.58	781.0020141602	26.03	781.0020141602	34.56	781.0020141602	39.08	781.0020141602	30.72	781.0020141602	29.32	781.0020141602	25.04	781.0020141602	38.06	781.0020141602	43.54	781.0020141602	30.7
502.785736084	27.25	502.785736084	31.1	502.785736084	31.5	502.785736084	33.15	502.785736084	26.7	502.785736084	26.4	502.785736084	52.5	502.785736084	49.1	502.785736084	35.65	780.8436889648	31.83	780.8436889648	25.18	780.8436889648	27.42	780.8436889648	29.18	780.8436889648	29.27	781.0212402344	27.86	781.0212402344	28.55	781.0212402344	26.61	781.0212402344	35.25	781.0212402344	39.81	781.0212402344	30.15	781.0212402344	29.34	781.0212402344	24.92	781.0212402344	37.8	781.0212402344	43.63	781.0212402344	30.81
502.8012084961	24.4	502.8012084961	30	502.8012084961	30.5	502.8012084961	33.5	502.8012084961	26.85	502.8012084961	26.15	502.8012084961	53.55	502.8012084961	49.3	502.8012084961	36.4	780.8629150391	31.11	780.8629150391	26.01	780.8629150391	27.11	780.8629150391	29.54	780.8629150391	29.77	781.0405273438	28.72	781.0405273438	28.84	781.0405273438	26.97	781.0405273438	34.11	781.0405273438	40.39	781.0405273438	30.99	781.0405273438	29.69	781.0405273438	24.7	781.0405273438	38.35	781.0405273438	43.66	781.0405273438	31.36
502.8167114258	28.7	502.8167114258	29.45	502.8167114258	31	502.8167114258	33.1	502.8167114258	27.35	502.8167114258	24.8	502.8167114258	51.6	502.8167114258	46.75	502.8167114258	36.1	780.8822021484	32	780.8822021484	25.08	780.8822021484	27.29	780.8822021484	29.25	780.8822021484	29.61	781.0598754883	28.29	781.0598754883	29.27	781.0598754883	27.48	781.0598754883	35.67	781.0598754883	40.26	781.0598754883	31.38	781.0598754883	29.25	781.0598754883	26.2	781.0598754883	38.09	781.0598754883	43.29	781.0598754883	31.31
502.8321838379	26.65	502.8321838379	28.95	502.8321838379	30.1	502.8321838379	33.1	502.8321838379	28.6	502.8321838379	26.65	502.8321838379	52.7	502.8321838379	47.9	502.8321838379	35.85	780.9014282227	30.52	780.9014282227	26.12	780.9014282227	26.9	780.9014282227	29.96	780.9014282227	29.85	781.0790405273	29.02	781.0790405273	29.12	781.0790405273	27.62	781.0790405273	34.42	781.0790405273	40.06	781.0790405273	31.33	781.0790405273	29.89	781.0790405273	26.11	781.0790405273	38.83	781.0790405273	43.38	781.0790405273	32.01
502.84765625	28.45	502.84765625	27.35	502.84765625	31.5	502.84765625	32.15	502.84765625	27.85	502.84765625	26.85	502.84765625	53.75	502.84765625	47.25	502.84765625	35.9	780.920715332	31.71	780.920715332	25.67	780.920715332	27.48	780.920715332	29.5	780.920715332	30.04	781.0983886719	29.26	781.0983886719	29.3	781.0983886719	27.74	781.0983886719	36.04	781.0983886719	39.93	781.0983886719	31.13	781.0983886719	29.59	781.0983886719	27.47	781.0983886719	38.49	781.0983886719	43.36	781.0983886719	31.74
502.8631286621	25.85	502.8631286621	29.05	502.8631286621	31.05	502.8631286621	31.8	502.8631286621	27.05	502.8631286621	26.4	502.8631286621	54.6	502.8631286621	48.45	502.8631286621	33.95	780.9400634766	30.6	780.9400634766	26.3	780.9400634766	26.6	780.9400634766	30.97	780.9400634766	29.83	781.1175537109	29.92	781.1175537109	28.98	781.1175537109	27.99	781.1175537109	36.05	781.1175537109	40.58	781.1175537109	31.33	781.1175537109	30.72	781.1175537109	27.26	781.1175537109	39.36	781.1175537109	43.45	781.1175537109	32.22
502.8785095215	26.8	502.8785095215	28.75	502.8785095215	30.65	502.8785095215	31.6	502.8785095215	27.35	502.8785095215	26.35	502.8785095215	54.05	502.8785095215	48.05	502.8785095215	35.2	780.9592285156	31.54	780.9592285156	25.09	780.9592285156	27.99	780.9592285156	30.07	780.9592285156	29.68	781.1368408203	29.22	781.1368408203	29.57	781.1368408203	27.84	781.1368408203	36.98	781.1368408203	40.27	781.1368408203	31.52	781.1368408203	30.38	781.1368408203	27.3	781.1368408203	38.58	781.1368408203	44.01	781.1368408203	32.01
502.8939819336	25.1	502.8939819336	29.4	502.8939819336	29.6	502.8939819336	32.95	502.8939819336	28.55	502.8939819336	26.8	502.8939819336	55.4	502.8939819336	49.3	502.8939819336	33.45	780.9785766602	30.94	780.9785766602	25.82	780.9785766602	27.2	780.9785766602	30.94	780.9785766602	30.52	781.1561889648	30.14	781.1561889648	29.52	781.1561889648	28.12	781.1561889648	36.27	781.1561889648	40.89	781.1561889648	31.66	781.1561889648	32.12	781.1561889648	26.06	781.1561889648	38.65	781.1561889648	44.01	781.1561889648	32.96
502.9094543457	27.4	502.9094543457	29.2	502.9094543457	30.3	502.9094543457	32.1	502.9094543457	28.6	502.9094543457	24.65	502.9094543457	55.3	502.9094543457	47.6	502.9094543457	34.7	780.9978027344	32.32	780.9978027344	25.59	780.9978027344	28.86	780.9978027344	31.23	780.9978027344	30.47	781.1753540039	30.4	781.1753540039	30.57	781.1753540039	28.58	781.1753540039	37.18	781.1753540039	40.9	781.1753540039	32.23	781.1753540039	30.71	781.1753540039	26.11	781.1753540039	38.28	781.1753540039	44.72	781.1753540039	32.73
502.9249267578	25.85	502.9249267578	29.65	502.9249267578	29.75	502.9249267578	32.55	502.9249267578	28.1	502.9249267578	25.6	502.9249267578	56.9	502.9249267578	49.3	502.9249267578	34.1	781.0170898438	31.41	781.0170898438	26.74	781.0170898438	28.3	781.0170898438	31.68	781.0170898438	31.11	781.1947021484	30.87	781.1947021484	30.2	781.1947021484	28.68	781.1947021484	36.65	781.1947021484	41.07	781.1947021484	32.05	781.1947021484	31.86	781.1947021484	25.24	781.1947021484	39.05	781.1947021484	44.05	781.1947021484	33.36
502.9404296875	27.5	502.9404296875	29.15	502.9404296875	31.35	502.9404296875	32.3	502.9404296875	27.85	502.9404296875	25.3	502.9404296875	57.25	502.9404296875	48.15	502.9404296875	34.95	781.0364379883	32.61	781.0364379883	26.32	781.0364379883	28.85	781.0364379883	31.6	781.0364379883	30.88	781.2138671875	30.25	781.2138671875	30.62	781.2138671875	29.29	781.2138671875	36.92	781.2138671875	40.85	781.2138671875	32.1	781.2138671875	31.38	781.2138671875	25.29	781.2138671875	39.34	781.2138671875	44.31	781.2138671875	32.84
502.9559020996	25.6	502.9559020996	29.75	502.9559020996	29.9	502.9559020996	32.4	502.9559020996	27.1	502.9559020996	24.8	502.9559020996	59.45	502.9559020996	51.1	502.9559020996	35.55	781.0556030273	31.66	781.0556030273	28	781.0556030273	28.97	781.0556030273	32.12	781.0556030273	31.94	781.233215332	30.23	781.233215332	30.34	781.233215332	29.09	781.233215332	36.04	781.233215332	40.41	781.233215332	32	781.233215332	32.11	781.233215332	25.61	781.233215332	39.02	781.233215332	44.11	781.233215332	32.68
502.9712524414	28.55	502.9712524414	29	502.9712524414	29.7	502.9712524414	32.5	502.9712524414	27.8	502.9712524414	25.85	502.9712524414	62.7	502.9712524414	49.65	502.9712524414	37.35	781.0749511719	33.12	781.0749511719	27.41	781.0749511719	29.94	781.0749511719	31.54	781.0749511719	31.84	781.2525024414	29.77	781.2525024414	31	781.2525024414	29.27	781.2525024414	37.22	781.2525024414	39.9	781.2525024414	31.35	781.2525024414	31.69	781.2525024414	25.97	781.2525024414	38.98	781.2525024414	44.38	781.2525024414	32.36
502.9867248535	25.9	502.9867248535	29.15	502.9867248535	29.6	502.9867248535	33.15	502.9867248535	27.4	502.9867248535	24.9	502.9867248535	65.85	502.9867248535	52.6	502.9867248535	38.25	781.0941162109	32.31	781.0941162109	28.56	781.0941162109	29.59	781.0941162109	32.47	781.0941162109	32.53	781.2716674805	29.83	781.2716674805	30.51	781.2716674805	28.43	781.2716674805	36.22	781.2716674805	39.87	781.2716674805	31.24	781.2716674805	32.01	781.2716674805	27.05	781.2716674805	39.16	781.2716674805	43.98	781.2716674805	32.02
503.0022277832	27.55	503.0022277832	29.9	503.0022277832	30.85	503.0022277832	30.8	503.0022277832	27.2	503.0022277832	24.9	503.0022277832	64.7	503.0022277832	51.35	503.0022277832	38.15	781.1134643555	33.45	781.1134643555	27.76	781.1134643555	30.5	781.1134643555	31.97	781.1134643555	32.21	781.291015625	29.57	781.291015625	30.91	781.291015625	28.42	781.291015625	36.98	781.291015625	40.21	781.291015625	31.82	781.291015625	31.16	781.291015625	27.77	781.291015625	38.93	781.291015625	44	781.291015625	32.42
503.0177001953	25.1	503.0177001953	29.3	503.0177001953	29.85	503.0177001953	33.15	503.0177001953	26.3	503.0177001953	25.1	503.0177001953	64	503.0177001953	53	503.0177001953	39.3	781.1328125	32.6	781.1328125	28.99	781.1328125	29.89	781.1328125	32.71	781.1328125	33.21	781.3103027344	30.17	781.3103027344	30.64	781.3103027344	28.83	781.3103027344	35.36	781.3103027344	40.93	781.3103027344	31.77	781.3103027344	31.63	781.3103027344	27.22	781.3103027344	39.08	781.3103027344	43.8	781.3103027344	32.23
503.0331726074	26.45	503.0331726074	29.95	503.0331726074	31.55	503.0331726074	31.9	503.0331726074	26.45	503.0331726074	25.95	503.0331726074	64.4	503.0331726074	52.55	503.0331726074	40	781.1519775391	33.73	781.1519775391	28.45	781.1519775391	30.19	781.1519775391	31.89	781.1519775391	32.91	781.3295288086	29.48	781.3295288086	30.57	781.3295288086	29.31	781.3295288086	36.5	781.3295288086	40.37	781.3295288086	31.09	781.3295288086	30.35	781.3295288086	26.35	781.3295288086	39.49	781.3295288086	43.65	781.3295288086	32.26
503.0486450195	24.6	503.0486450195	29.45	503.0486450195	30.75	503.0486450195	32.65	503.0486450195	26.5	503.0486450195	25.5	503.0486450195	68.15	503.0486450195	54.05	503.0486450195	41.85	781.1713256836	32.56	781.1713256836	29.57	781.1713256836	29.56	781.1713256836	31.91	781.1713256836	33.09	781.348815918	29.25	781.348815918	30.37	781.348815918	28.25	781.348815918	35.98	781.348815918	40.7	781.348815918	31.19	781.348815918	31.11	781.348815918	25.09	781.348815918	39.39	781.348815918	43.49	781.348815918	32.58
503.0641479492	26.05	503.0641479492	28.45	503.0641479492	31	503.0641479492	32.25	503.0641479492	26.65	503.0641479492	25.8	503.0641479492	70.25	503.0641479492	52.05	503.0641479492	42.25	781.1904907227	34.17	781.1904907227	29.14	781.1904907227	29.8	781.1904907227	31.76	781.1904907227	32.97	781.3680419922	29.23	781.3680419922	30.45	781.3680419922	28.25	781.3680419922	36.08	781.3680419922	39.86	781.3680419922	31.78	781.3680419922	30.37	781.3680419922	25.17	781.3680419922	39.05	781.3680419922	44.1	781.3680419922	31.93
503.079498291	23.75	503.079498291	28.05	503.079498291	28.3	503.079498291	32.85	503.079498291	26.6	503.079498291	26.55	503.079498291	70.5	503.079498291	56.05	503.079498291	42.2	781.2098388672	33.28	781.2098388672	30.11	781.2098388672	28.84	781.2098388672	32.17	781.2098388672	32.84	781.3873291016	29.86	781.3873291016	30.53	781.3873291016	27.97	781.3873291016	34.67	781.3873291016	39.94	781.3873291016	31.65	781.3873291016	31.04	781.3873291016	25.07	781.3873291016	39.61	781.3873291016	44.31	781.3873291016	32.1
503.0949707031	25.5	503.0949707031	28.65	503.0949707031	29.5	503.0949707031	32.8	503.0949707031	27.45	503.0949707031	23.95	503.0949707031	70.15	503.0949707031	53.1	503.0949707031	40.95	781.2291259766	34.42	781.2291259766	29.08	781.2291259766	29.52	781.2291259766	31.97	781.2291259766	32.86	781.4066162109	28.91	781.4066162109	30.28	781.4066162109	27.84	781.4066162109	35.41	781.4066162109	39.89	781.4066162109	32.04	781.4066162109	31.21	781.4066162109	25.96	781.4066162109	38.89	781.4066162109	44.17	781.4066162109	31.42
503.1104431152	24.05	503.1104431152	28.75	503.1104431152	28.9	503.1104431152	33.65	503.1104431152	27.7	503.1104431152	27	503.1104431152	69.6	503.1104431152	52.85	503.1104431152	39	781.2483520508	33.03	781.2483520508	29.57	781.2483520508	28.42	781.2483520508	31.9	781.2483520508	33	781.4258422852	28.87	781.4258422852	29.98	781.4258422852	27.79	781.4258422852	34.86	781.4258422852	40.01	781.4258422852	31.78	781.4258422852	31.41	781.4258422852	25.36	781.4258422852	38.97	781.4258422852	43.99	781.4258422852	31.52
503.1259460449	27.25	503.1259460449	27.45	503.1259460449	29.9	503.1259460449	31.35	503.1259460449	26.5	503.1259460449	26.95	503.1259460449	68.55	503.1259460449	52.3	503.1259460449	38.55	781.2677001953	34.68	781.2677001953	28.19	781.2677001953	29.09	781.2677001953	31.02	781.2677001953	32.11	781.4451293945	28.92	781.4451293945	29.53	781.4451293945	28.02	781.4451293945	35.66	781.4451293945	39.93	781.4451293945	31.15	781.4451293945	29.79	781.4451293945	25.06	781.4451293945	39.28	781.4451293945	44.73	781.4451293945	31.43
503.141418457	25.8	503.141418457	29.8	503.141418457	29.6	503.141418457	31.05	503.141418457	26.65	503.141418457	25.25	503.141418457	66.85	503.141418457	54.05	503.141418457	37.35	781.2868652344	32.94	781.2868652344	29.26	781.2868652344	28.17	781.2868652344	31.33	781.2868652344	32.02	781.4644775391	29.03	781.4644775391	29.11	781.4644775391	27.67	781.4644775391	34.61	781.4644775391	40.03	781.4644775391	31.62	781.4644775391	30.76	781.4644775391	24.09	781.4644775391	39.5	781.4644775391	45.03	781.4644775391	31.5
503.1568908691	27.15	503.1568908691	30.8	503.1568908691	29.25	503.1568908691	31.1	503.1568908691	27	503.1568908691	26.4	503.1568908691	65.2	503.1568908691	54.6	503.1568908691	38.45	781.3062133789	33.72	781.3062133789	28.1	781.3062133789	28.84	781.3062133789	31.11	781.3062133789	31.34	781.4836425781	29.27	781.4836425781	29.56	781.4836425781	27.07	781.4836425781	36.43	781.4836425781	40.36	781.4836425781	31.33	781.4836425781	29.87	781.4836425781	24.37	781.4836425781	38.77	781.4836425781	44.88	781.4836425781	31.49
503.1723632813	23.9	503.1723632813	29.65	503.1723632813	30.2	503.1723632813	33.1	503.1723632813	26.2	503.1723632813	26.1	503.1723632813	62.35	503.1723632813	54.8	503.1723632813	38.2	781.3255004883	33.18	781.3255004883	28.43	781.3255004883	27.87	781.3255004883	30.89	781.3255004883	31.59	781.5029907227	28.53	781.5029907227	28.99	781.5029907227	27.37	781.5029907227	35.4	781.5029907227	40.4	781.5029907227	31.2	781.5029907227	30.36	781.5029907227	24.33	781.5029907227	39.58	781.5029907227	45.55	781.5029907227	30.57
503.1878662109	27.35	503.1878662109	30.85	503.1878662109	30.75	503.1878662109	32.45	503.1878662109	26.9	503.1878662109	26.15	503.1878662109	60.85	503.1878662109	51.8	503.1878662109	37.8	781.3447265625	34.19	781.3447265625	27.39	781.3447265625	28.44	781.3447265625	30.73	781.3447265625	31.56	781.5221557617	28.02	781.5221557617	29.27	781.5221557617	27.7	781.5221557617	35.99	781.5221557617	40.66	781.5221557617	31.29	781.5221557617	30.35	781.5221557617	24.96	781.5221557617	39.45	781.5221557617	45.55	781.5221557617	30.51
503.2032165527	25.5	503.2032165527	28.7	503.2032165527	30.1	503.2032165527	34.45	503.2032165527	26.85	503.2032165527	25.75	503.2032165527	59	503.2032165527	52.6	503.2032165527	36.65	781.364074707	32.85	781.364074707	27.96	781.364074707	28.18	781.364074707	31.17	781.364074707	31.74	781.5415039063	28.06	781.5415039063	29.02	781.5415039063	27.71	781.5415039063	35.24	781.5415039063	40.7	781.5415039063	31.28	781.5415039063	30.8	781.5415039063	24.68	781.5415039063	39.55	781.5415039063	46.09	781.5415039063	30.99
503.2186889648	28.1	503.2186889648	28.1	503.2186889648	30.8	503.2186889648	31.5	503.2186889648	28.1	503.2186889648	25.95	503.2186889648	60.35	503.2186889648	50.9	503.2186889648	36.4	781.3833618164	33.95	781.3833618164	26.88	781.3833618164	28.23	781.3833618164	30.89	781.3833618164	30.79	781.5607910156	28.23	781.5607910156	29.35	781.5607910156	27.78	781.5607910156	36.31	781.5607910156	40.17	781.5607910156	31.2	781.5607910156	30.69	781.5607910156	25.32	781.5607910156	38.48	781.5607910156	45.99	781.5607910156	30.52
503.234161377	25.8	503.234161377	27.45	503.234161377	29.9	503.234161377	31.05	503.234161377	26.5	503.234161377	25.3	503.234161377	57.9	503.234161377	52.3	503.234161377	35.35	781.4025878906	32.27	781.4025878906	26.9	781.4025878906	26.85	781.4025878906	31.23	781.4025878906	31.13	781.5799560547	28.89	781.5799560547	29.26	781.5799560547	27.29	781.5799560547	34.89	781.5799560547	40.17	781.5799560547	31.03	781.5799560547	31.25	781.5799560547	24.37	781.5799560547	39.12	781.5799560547	46.19	781.5799560547	31.56
503.2496643066	27.5	503.2496643066	27.65	503.2496643066	31.95	503.2496643066	30.3	503.2496643066	26.9	503.2496643066	24.95	503.2496643066	56.7	503.2496643066	50.9	503.2496643066	36.75	781.421875	33.27	781.421875	26.47	781.421875	28.55	781.421875	30.1	781.421875	31.09	781.5993041992	28.32	781.5993041992	29.53	781.5993041992	27	781.5993041992	35.41	781.5993041992	39.54	781.5993041992	31.13	781.5993041992	29.69	781.5993041992	24.75	781.5993041992	38.89	781.5993041992	45.3	781.5993041992	30.62
503.2651367188	25.7	503.2651367188	28.75	503.2651367188	29.5	503.2651367188	31.85	503.2651367188	26	503.2651367188	25.3	503.2651367188	57.1	503.2651367188	53	503.2651367188	36.6	781.4411010742	32.21	781.4411010742	27.39	781.4411010742	27.24	781.4411010742	30.62	781.4411010742	31.67	781.6185913086	28.25	781.6185913086	29.58	781.6185913086	26.77	781.6185913086	34.98	781.6185913086	40.4	781.6185913086	31.07	781.6185913086	30.07	781.6185913086	24.27	781.6185913086	38.45	781.6185913086	45.25	781.6185913086	31.02
503.2806091309	27	503.2806091309	28.45	503.2806091309	29.05	503.2806091309	31.4	503.2806091309	26	503.2806091309	25.45	503.2806091309	56.1	503.2806091309	50.75	503.2806091309	37.4	781.4603881836	33.08	781.4603881836	26.3	781.4603881836	28.09	781.4603881836	30.65	781.4603881836	30.77	781.6378173828	27.56	781.6378173828	29.15	781.6378173828	27.17	781.6378173828	36.22	781.6378173828	40.24	781.6378173828	31.17	781.6378173828	29.32	781.6378173828	24.38	781.6378173828	38.61	781.6378173828	44.67	781.6378173828	31.1
503.296081543	24.25	503.296081543	28.75	503.296081543	28.05	503.296081543	32.65	503.296081543	27.65	503.296081543	25.75	503.296081543	56	503.296081543	53	503.296081543	36.25	781.4797363281	32.61	781.4797363281	27.84	781.4797363281	27.32	781.4797363281	30.47	781.4797363281	31.06	781.6571044922	27.63	781.6571044922	29.12	781.6571044922	27.45	781.6571044922	34.87	781.6571044922	39.9	781.6571044922	31.59	781.6571044922	29.88	781.6571044922	24.14	781.6571044922	38.79	781.6571044922	45.1	781.6571044922	30.9
503.3115844727	26.05	503.3115844727	29.25	503.3115844727	30.65	503.3115844727	32.6	503.3115844727	27.25	503.3115844727	26.35	503.3115844727	54	503.3115844727	50.05	503.3115844727	35.45	781.4989624023	33.58	781.4989624023	27.02	781.4989624023	28.75	781.4989624023	30.86	781.4989624023	30.49	781.6763916016	27.02	781.6763916016	29.15	781.6763916016	27.01	781.6763916016	36.26	781.6763916016	39.61	781.6763916016	31.02	781.6763916016	29.12	781.6763916016	24.42	781.6763916016	38.46	781.6763916016	44.93	781.6763916016	30.01
503.3270568848	24.15	503.3270568848	28.4	503.3270568848	29.4	503.3270568848	32.8	503.3270568848	27.4	503.3270568848	25.35	503.3270568848	54.4	503.3270568848	51.75	503.3270568848	35.55	781.5182495117	31.8	781.5182495117	27.41	781.5182495117	27.8	781.5182495117	30.97	781.5182495117	31.53	781.6956176758	27.19	781.6956176758	28.98	781.6956176758	26.98	781.6956176758	35.08	781.6956176758	39.83	781.6956176758	31.29	781.6956176758	29.83	781.6956176758	24.19	781.6956176758	38.34	781.6956176758	45.02	781.6956176758	30.5
503.3424072266	26	503.3424072266	28.5	503.3424072266	30.55	503.3424072266	32.8	503.3424072266	26.3	503.3424072266	26.4	503.3424072266	54.3	503.3424072266	48.05	503.3424072266	35	781.5375976563	33.19	781.5375976563	26.56	781.5375976563	28.84	781.5375976563	30.47	781.5375976563	30.59	781.7149047852	27.45	781.7149047852	29.28	781.7149047852	26.61	781.7149047852	35.2	781.7149047852	40.39	781.7149047852	31.38	781.7149047852	29.1	781.7149047852	23.81	781.7149047852	38.34	781.7149047852	44.98	781.7149047852	30.44
503.3578796387	22.75	503.3578796387	29.25	503.3578796387	28.4	503.3578796387	33.45	503.3578796387	26.05	503.3578796387	24.8	503.3578796387	53.2	503.3578796387	48.2	503.3578796387	35.7	781.5567626953	31.66	781.5567626953	26.31	781.5567626953	27.48	781.5567626953	31.15	781.5567626953	30.69	781.7342529297	28.05	781.7342529297	28.49	781.7342529297	26.17	781.7342529297	34.26	781.7342529297	40.52	781.7342529297	30.9	781.7342529297	30.05	781.7342529297	23.96	781.7342529297	37.91	781.7342529297	43.96	781.7342529297	30.58
503.3733825684	25.15	503.3733825684	29.55	503.3733825684	29.75	503.3733825684	31	503.3733825684	26.9	503.3733825684	24.65	503.3733825684	54.35	503.3733825684	46.8	503.3733825684	35.45	781.5761108398	32.84	781.5761108398	26.12	781.5761108398	27.86	781.5761108398	30.54	781.5761108398	30.35	781.7534179688	27.84	781.7534179688	28.47	781.7534179688	26.7	781.7534179688	35.09	781.7534179688	40.45	781.7534179688	30.9	781.7534179688	28.98	781.7534179688	24.57	781.7534179688	38.02	781.7534179688	44	781.7534179688	30.46
503.3888549805	23.85	503.3888549805	28	503.3888549805	28	503.3888549805	31.15	503.3888549805	25.35	503.3888549805	24.85	503.3888549805	52.9	503.3888549805	49	503.3888549805	35.2	781.5953979492	31.84	781.5953979492	26.23	781.5953979492	26.88	781.5953979492	31.06	781.5953979492	30.77	781.7727661133	27.75	781.7727661133	27.65	781.7727661133	27.07	781.7727661133	34.25	781.7727661133	40.46	781.7727661133	30.76	781.7727661133	29.63	781.7727661133	23.96	781.7727661133	38.18	781.7727661133	44.38	781.7727661133	30.12
503.4043273926	25.8	503.4043273926	29.75	503.4043273926	29.95	503.4043273926	30.65	503.4043273926	26.85	503.4043273926	24.9	503.4043273926	51.55	503.4043273926	49.15	503.4043273926	35.5	781.6146240234	33.2	781.6146240234	26.23	781.6146240234	28.07	781.6146240234	29.74	781.6146240234	30.14	781.7920532227	27.34	781.7920532227	28.07	781.7920532227	26.49	781.7920532227	34.91	781.7920532227	39.62	781.7920532227	30.48	781.7920532227	29.21	781.7920532227	25.81	781.7920532227	37.4	781.7920532227	45.1	781.7920532227	28.98
503.4197998047	24.25	503.4197998047	28.3	503.4197998047	28.85	503.4197998047	29.85	503.4197998047	26.75	503.4197998047	25.6	503.4197998047	52.95	503.4197998047	49.8	503.4197998047	34.25	781.633972168	31.19	781.633972168	26.43	781.633972168	27	781.633972168	30.27	781.633972168	30.38	781.8112792969	28.06	781.8112792969	28.19	781.8112792969	26.29	781.8112792969	33.42	781.8112792969	39.68	781.8112792969	29.98	781.8112792969	29.69	781.8112792969	25.62	781.8112792969	37.97	781.8112792969	45.13	781.8112792969	30.17
503.4353027344	26.45	503.4353027344	28.35	503.4353027344	31.6	503.4353027344	30.05	503.4353027344	26.75	503.4353027344	26.45	503.4353027344	51.35	503.4353027344	47.9	503.4353027344	35.3	781.6532592773	32.15	781.6532592773	26.03	781.6532592773	27.13	781.6532592773	30.04	781.6532592773	29.6	781.8305664063	27.49	781.8305664063	28.34	781.8305664063	26.69	781.8305664063	35.14	781.8305664063	39.15	781.8305664063	30.13	781.8305664063	28.57	781.8305664063	25.72	781.8305664063	38.17	781.8305664063	43.78	781.8305664063	30.04
503.4507751465	24.4	503.4507751465	28.15	503.4507751465	29.35	503.4507751465	31.95	503.4507751465	27.45	503.4507751465	25.35	503.4507751465	51.8	503.4507751465	51.2	503.4507751465	34.15	781.6724853516	31.53	781.6724853516	26.58	781.6724853516	26.13	781.6724853516	30.12	781.6724853516	30.04	781.8498535156	27.96	781.8498535156	27.51	781.8498535156	25.39	781.8498535156	33.91	781.8498535156	39.65	781.8498535156	30.57	781.8498535156	29.3	781.8498535156	25.19	781.8498535156	38.14	781.8498535156	43.26	781.8498535156	30.04
503.4662475586	25.95	503.4662475586	27.3	503.4662475586	29.6	503.4662475586	32.1	503.4662475586	28.1	503.4662475586	25.75	503.4662475586	50.75	503.4662475586	47.7	503.4662475586	35.3	781.6917724609	32.35	781.6917724609	26.36	781.6917724609	27.51	781.6917724609	29.99	781.6917724609	29.49	781.8690795898	27.7	781.8690795898	27.99	781.8690795898	25.85	781.8690795898	34.82	781.8690795898	39.77	781.8690795898	30.32	781.8690795898	28.39	781.8690795898	26	781.8690795898	37.84	781.8690795898	43.36	781.8690795898	30.25
503.4817199707	24.25	503.4817199707	29.3	503.4817199707	29.25	503.4817199707	32.05	503.4817199707	28.1	503.4817199707	25.45	503.4817199707	51.35	503.4817199707	48.25	503.4817199707	35.75	781.7111206055	30.77	781.7111206055	26.98	781.7111206055	26.03	781.7111206055	30.1	781.7111206055	29.94	781.8883666992	27.64	781.8883666992	28.18	781.8883666992	25.76	781.8883666992	33.65	781.8883666992	39.99	781.8883666992	30.09	781.8883666992	29.23	781.8883666992	24.32	781.8883666992	37.95	781.8883666992	43.67	781.8883666992	29.9
503.4971008301	26.6	503.4971008301	29.1	503.4971008301	30.9	503.4971008301	31.35	503.4971008301	28.1	503.4971008301	25.85	503.4971008301	50.8	503.4971008301	46.55	503.4971008301	37	781.7302856445	32.2	781.7302856445	25.73	781.7302856445	27.17	781.7302856445	29.03	781.7302856445	29.89	781.9077148438	27.29	781.9077148438	28.05	781.9077148438	26.19	781.9077148438	34.32	781.9077148438	39.73	781.9077148438	30.46	781.9077148438	28.69	781.9077148438	25.09	781.9077148438	37.57	781.9077148438	44	781.9077148438	29.81
503.5125732422	24.1	503.5125732422	29.1	503.5125732422	29.2	503.5125732422	32.9	503.5125732422	27.15	503.5125732422	26.6	503.5125732422	49.35	503.5125732422	46.75	503.5125732422	33.8	781.7496337891	31.25	781.7496337891	26.13	781.7496337891	26.19	781.7496337891	28.99	781.7496337891	30.35	781.9268798828	27.39	781.9268798828	28	781.9268798828	26.5	781.9268798828	33.95	781.9268798828	39.71	781.9268798828	30.87	781.9268798828	28.91	781.9268798828	25.42	781.9268798828	37.48	781.9268798828	43.53	781.9268798828	30.57
503.5280456543	27.65	503.5280456543	27.8	503.5280456543	29.95	503.5280456543	30.85	503.5280456543	27.15	503.5280456543	27.4	503.5280456543	50.6	503.5280456543	46.15	503.5280456543	34.4	781.7689819336	32	781.7689819336	25.07	781.7689819336	27.01	781.7689819336	29.3	781.7689819336	30.49	781.9462280273	27.46	781.9462280273	28.28	781.9462280273	27.04	781.9462280273	35.74	781.9462280273	40.23	781.9462280273	30.84	781.9462280273	28.61	781.9462280273	25.18	781.9462280273	37.26	781.9462280273	43	781.9462280273	30.21
503.5435180664	24.45	503.5435180664	28.5	503.5435180664	28.4	503.5435180664	32.35	503.5435180664	25.3	503.5435180664	26.65	503.5435180664	49.4	503.5435180664	48.1	503.5435180664	33.25	781.7881469727	31.04	781.7881469727	25.7	781.7881469727	26.22	781.7881469727	29.93	781.7881469727	30.34	781.9655151367	27.16	781.9655151367	27.86	781.9655151367	26.26	781.9655151367	34.16	781.9655151367	39.57	781.9655151367	30.87	781.9655151367	29.52	781.9655151367	24.6	781.9655151367	37.94	781.9655151367	42.98	781.9655151367	30.29
503.5590209961	26.05	503.5590209961	28.3	503.5590209961	29.75	503.5590209961	31.85	503.5590209961	27.2	503.5590209961	25.05	503.5590209961	48.35	503.5590209961	48.55	503.5590209961	34.7	781.8074951172	32.17	781.8074951172	25.14	781.8074951172	27.01	781.8074951172	29.83	781.8074951172	29.64	781.9846801758	27.39	781.9846801758	28.52	781.9846801758	26.29	781.9846801758	34.57	781.9846801758	39.83	781.9846801758	30.57	781.9846801758	28.43	781.9846801758	25.02	781.9846801758	37.52	781.9846801758	43.33	781.9846801758	29.84
503.5744934082	23.55	503.5744934082	27.65	503.5744934082	28.75	503.5744934082	32	503.5744934082	26.35	503.5744934082	25	503.5744934082	49.7	503.5744934082	48.85	503.5744934082	33.55	781.8267822266	30.86	781.8267822266	26.08	781.8267822266	25.89	781.8267822266	29.67	781.8267822266	29.55	782.0040283203	27.91	782.0040283203	28	782.0040283203	26.14	782.0040283203	33.65	782.0040283203	39.47	782.0040283203	30.53	782.0040283203	29.5	782.0040283203	24.33	782.0040283203	37.92	782.0040283203	43.63	782.0040283203	30.19
503.5899658203	27.55	503.5899658203	28.7	503.5899658203	29.95	503.5899658203	30.15	503.5899658203	27.05	503.5899658203	25.35	503.5899658203	51.95	503.5899658203	47.95	503.5899658203	35.15	781.8460083008	31.73	781.8460083008	24.94	781.8460083008	26.6	781.8460083008	28.98	781.8460083008	29.25	782.0233154297	28.16	782.0233154297	28.58	782.0233154297	26.87	782.0233154297	34.57	782.0233154297	39.27	782.0233154297	30.51	782.0233154297	28.39	782.0233154297	24.83	782.0233154297	37.66	782.0233154297	44.04	782.0233154297	30.39
503.6054382324	23.55	503.6054382324	28.55	503.6054382324	29.1	503.6054382324	32.1	503.6054382324	26.1	503.6054382324	25.7	503.6054382324	51.3	503.6054382324	48.55	503.6054382324	32.9	781.8652954102	30.62	781.8652954102	25.47	781.8652954102	25.86	781.8652954102	29.19	781.8652954102	29.17	782.0425415039	27.78	782.0425415039	28.14	782.0425415039	26.41	782.0425415039	34.39	782.0425415039	39.62	782.0425415039	30.44	782.0425415039	29.09	782.0425415039	24.44	782.0425415039	37.55	782.0425415039	43.86	782.0425415039	31.58
503.6209106445	26.95	503.6209106445	29.1	503.6209106445	29.4	503.6209106445	31.15	503.6209106445	26.8	503.6209106445	25.15	503.6209106445	49.3	503.6209106445	48.3	503.6209106445	34.55	781.8846435547	32.17	781.8846435547	25.01	781.8846435547	26.71	781.8846435547	28.86	781.8846435547	29.04	782.0618286133	27.88	782.0618286133	28.09	782.0618286133	26.88	782.0618286133	35.61	782.0618286133	40.15	782.0618286133	30.35	782.0618286133	28.77	782.0618286133	25.66	782.0618286133	37.95	782.0618286133	43.14	782.0618286133	31.26
503.6364135742	23.25	503.6364135742	27.65	503.6364135742	29.45	503.6364135742	31.25	503.6364135742	27.9	503.6364135742	25.4	503.6364135742	50.95	503.6364135742	49.25	503.6364135742	35.2	781.9038696289	31.2	781.9038696289	25.75	781.9038696289	26.43	781.9038696289	29.68	781.9038696289	30.21	782.0811767578	28.14	782.0811767578	28.57	782.0811767578	26.44	782.0811767578	34.72	782.0811767578	40.14	782.0811767578	31.04	782.0811767578	29.44	782.0811767578	25.84	782.0811767578	37.73	782.0811767578	43.34	782.0811767578	30.92
503.6518859863	26.8	503.6518859863	29.5	503.6518859863	30.3	503.6518859863	30.45	503.6518859863	26.25	503.6518859863	25.25	503.6518859863	50.65	503.6518859863	48.3	503.6518859863	34.45	781.9231567383	32.13	781.9231567383	25.26	781.9231567383	27.21	781.9231567383	29.36	781.9231567383	29.92	782.1003417969	28.54	782.1003417969	28.52	782.1003417969	26.58	782.1003417969	35.79	782.1003417969	39.78	782.1003417969	30.43	782.1003417969	28.88	782.1003417969	26.26	782.1003417969	38.63	782.1003417969	43.43	782.1003417969	30.83
503.6673583984	24.9	503.6673583984	29.2	503.6673583984	29.4	503.6673583984	33.5	503.6673583984	26.15	503.6673583984	24.7	503.6673583984	50.4	503.6673583984	48.4	503.6673583984	34.7	781.9425048828	30.81	781.9425048828	25.98	781.9425048828	25.81	781.9425048828	29.76	781.9425048828	30.48	782.1196289063	28.94	782.1196289063	28.35	782.1196289063	26.25	782.1196289063	35.41	782.1196289063	40.21	782.1196289063	30.95	782.1196289063	30.22	782.1196289063	26.16	782.1196289063	39.07	782.1196289063	43.52	782.1196289063	32.13
503.6828308105	28.7	503.6828308105	29.45	503.6828308105	29.3	503.6828308105	32.45	503.6828308105	25.8	503.6828308105	25.8	503.6828308105	49.25	503.6828308105	47.2	503.6828308105	34.45	781.9616699219	31.42	781.9616699219	25.04	781.9616699219	27.84	781.9616699219	29.39	781.9616699219	30.17	782.1389770508	29.12	782.1389770508	28.84	782.1389770508	27.62	782.1389770508	36.45	782.1389770508	40.3	782.1389770508	30.52	782.1389770508	29.37	782.1389770508	26.15	782.1389770508	38.5	782.1389770508	43.4	782.1389770508	31.87
503.6983337402	24.2	503.6983337402	29.25	503.6983337402	30.4	503.6983337402	32.15	503.6983337402	26.55	503.6983337402	25.9	503.6983337402	49.75	503.6983337402	47.05	503.6983337402	33.6	781.9810180664	30.65	781.9810180664	26	781.9810180664	27.22	781.9810180664	30.27	781.9810180664	29.88	782.1582641602	29.3	782.1582641602	29.33	782.1582641602	27.87	782.1582641602	35.92	782.1582641602	41.36	782.1582641602	30.54	782.1582641602	31.1	782.1582641602	26.23	782.1582641602	39.4	782.1582641602	43.36	782.1582641602	32.24
503.713684082	27.2	503.713684082	29.65	503.713684082	31.15	503.713684082	30.45	503.713684082	25.75	503.713684082	26.1	503.713684082	48.75	503.713684082	45.6	503.713684082	35.05	782.0003051758	31.81	782.0003051758	26.08	782.0003051758	27.97	782.0003051758	30.03	782.0003051758	30.29	782.1774902344	29.39	782.1774902344	29.43	782.1774902344	27.94	782.1774902344	35.67	782.1774902344	41.88	782.1774902344	30.89	782.1774902344	29.69	782.1774902344	26.98	782.1774902344	38.47	782.1774902344	43.49	782.1774902344	31.94
503.7291564941	24.15	503.7291564941	29.05	503.7291564941	29.5	503.7291564941	31.25	503.7291564941	27.5	503.7291564941	25.2	503.7291564941	49.1	503.7291564941	46.25	503.7291564941	35.35	782.0196533203	30.22	782.0196533203	27.37	782.0196533203	27.95	782.0196533203	30.22	782.0196533203	31.08	782.1967773438	29.37	782.1967773438	30.02	782.1967773438	27.82	782.1967773438	35.27	782.1967773438	40.76	782.1967773438	30.56	782.1967773438	31.26	782.1967773438	26.55	782.1967773438	38.42	782.1967773438	43.56	782.1967773438	32.11
503.7446289063	27.4	503.7446289063	28.7	503.7446289063	30.4	503.7446289063	31.05	503.7446289063	27.15	503.7446289063	26	503.7446289063	50.15	503.7446289063	46.4	503.7446289063	36.3	782.0388793945	32.7	782.0388793945	26.28	782.0388793945	29.04	782.0388793945	31.2	782.0388793945	30.69	782.2161254883	29.12	782.2161254883	30.06	782.2161254883	28.94	782.2161254883	36.02	782.2161254883	40.11	782.2161254883	31.31	782.2161254883	30.39	782.2161254883	26.09	782.2161254883	38.26	782.2161254883	43.63	782.2161254883	32.08
503.7601318359	24.6	503.7601318359	29.15	503.7601318359	30.35	503.7601318359	32.2	503.7601318359	27.55	503.7601318359	27.3	503.7601318359	50.05	503.7601318359	49.05	503.7601318359	36.05	782.0581665039	31.51	782.0581665039	27.27	782.0581665039	27.7	782.0581665039	31.38	782.0581665039	31.55	782.2352905273	29.3	782.2352905273	29.68	782.2352905273	28.36	782.2352905273	36.06	782.2352905273	40.23	782.2352905273	31.12	782.2352905273	31.62	782.2352905273	25.6	782.2352905273	38.66	782.2352905273	43.72	782.2352905273	32.87
503.775604248	26.9	503.775604248	29.25	503.775604248	31.55	503.775604248	31	503.775604248	27.55	503.775604248	25.9	503.775604248	50.4	503.775604248	48.7	503.775604248	35.85	782.0775146484	32.44	782.0775146484	26.43	782.0775146484	29.03	782.0775146484	31.14	782.0775146484	31.15	782.2545776367	29.72	782.2545776367	29.79	782.2545776367	28.19	782.2545776367	35.6	782.2545776367	40.63	782.2545776367	31.34	782.2545776367	30.66	782.2545776367	25.75	782.2545776367	38.34	782.2545776367	44.03	782.2545776367	31.77
503.7910766602	24.15	503.7910766602	30.45	503.7910766602	30.05	503.7910766602	30.4	503.7910766602	26.85	503.7910766602	27.05	503.7910766602	50.15	503.7910766602	48.45	503.7910766602	34.85	782.0966796875	31.23	782.0966796875	27.52	782.0966796875	28.89	782.0966796875	31.26	782.0966796875	31.77	782.2739257813	28.73	782.2739257813	29.51	782.2739257813	27.79	782.2739257813	35.11	782.2739257813	41.29	782.2739257813	31.45	782.2739257813	31.56	782.2739257813	25.37	782.2739257813	38.83	782.2739257813	43.32	782.2739257813	31.81
503.8065490723	27.3	503.8065490723	30.55	503.8065490723	31.1	503.8065490723	30.85	503.8065490723	26.75	503.8065490723	26.45	503.8065490723	50.6	503.8065490723	46.3	503.8065490723	34.15	782.116027832	33.37	782.116027832	27.33	782.116027832	29.32	782.116027832	31.24	782.116027832	31.58	782.2932128906	29.05	782.2932128906	29.77	782.2932128906	28.36	782.2932128906	36.02	782.2932128906	40.79	782.2932128906	31.75	782.2932128906	30.59	782.2932128906	25.51	782.2932128906	38.6	782.2932128906	43.46	782.2932128906	31.61
503.822052002	25.2	503.822052002	29.3	503.822052002	28.6	503.822052002	33.5	503.822052002	27.5	503.822052002	27	503.822052002	49.85	503.822052002	46.6	503.822052002	34.25	782.1353149414	32.03	782.1353149414	28.37	782.1353149414	28.84	782.1353149414	30.8	782.1353149414	31.96	782.3124389648	29.2	782.3124389648	29.66	782.3124389648	28.28	782.3124389648	35.05	782.3124389648	40.37	782.3124389648	31.88	782.3124389648	30.59	782.3124389648	25.16	782.3124389648	38.72	782.3124389648	43.14	782.3124389648	31.69
503.8375244141	26.75	503.8375244141	29.4	503.8375244141	30.9	503.8375244141	32.1	503.8375244141	27.85	503.8375244141	26.55	503.8375244141	51.3	503.8375244141	45.95	503.8375244141	33.25	782.1545410156	33.26	782.1545410156	28.33	782.1545410156	29.97	782.1545410156	31.05	782.1545410156	31.72	782.3317260742	28.43	782.3317260742	30.1	782.3317260742	28.33	782.3317260742	35.52	782.3317260742	40.11	782.3317260742	31.55	782.3317260742	29.86	782.3317260742	24.68	782.3317260742	38.1	782.3317260742	43.19	782.3317260742	31.57
503.8529968262	24.5	503.8529968262	29.45	503.8529968262	31.25	503.8529968262	33	503.8529968262	27.15	503.8529968262	27.25	503.8529968262	52.8	503.8529968262	47.9	503.8529968262	32.55	782.1738891602	32.49	782.1738891602	29.54	782.1738891602	28.56	782.1738891602	31.05	782.1738891602	32.47	782.3510742188	28.6	782.3510742188	29.29	782.3510742188	28.04	782.3510742188	35.41	782.3510742188	40.66	782.3510742188	31.67	782.3510742188	30.53	782.3510742188	24.42	782.3510742188	38.29	782.3510742188	43.47	782.3510742188	32.23
503.8684692383	28.3	503.8684692383	29.65	503.8684692383	31.15	503.8684692383	32.65	503.8684692383	27.6	503.8684692383	26.95	503.8684692383	53.05	503.8684692383	47.3	503.8684692383	33.4	782.1931762695	33	782.1931762695	28.17	782.1931762695	29.19	782.1931762695	31.09	782.1931762695	32.01	782.3702392578	28.86	782.3702392578	29.46	782.3702392578	28.41	782.3702392578	35.78	782.3702392578	40.3	782.3702392578	31.51	782.3702392578	29.43	782.3702392578	24.49	782.3702392578	38.55	782.3702392578	43.84	782.3702392578	31.19
503.883972168	25.05	503.883972168	28.8	503.883972168	29.75	503.883972168	31.85	503.883972168	26.6	503.883972168	27.7	503.883972168	52.6	503.883972168	48.75	503.883972168	33.1	782.2125244141	32.75	782.2125244141	29.05	782.2125244141	27.89	782.2125244141	31.07	782.2125244141	32.93	782.3895263672	29.08	782.3895263672	29.39	782.3895263672	28.15	782.3895263672	34.49	782.3895263672	39.72	782.3895263672	32.03	782.3895263672	30.91	782.3895263672	25.11	782.3895263672	39.74	782.3895263672	43.52	782.3895263672	31.03
503.8994445801	27.8	503.8994445801	29.9	503.8994445801	29.9	503.8994445801	32.1	503.8994445801	27.3	503.8994445801	26.5	503.8994445801	51.9	503.8994445801	47.25	503.8994445801	34.15	782.2316894531	33.38	782.2316894531	28.74	782.2316894531	28.95	782.2316894531	30.63	782.2316894531	32.19	782.4088745117	28.14	782.4088745117	29.91	782.4088745117	28.07	782.4088745117	36.13	782.4088745117	39.32	782.4088745117	31.55	782.4088745117	29.79	782.4088745117	24.98	782.4088745117	39.23	782.4088745117	44.04	782.4088745117	30.37
503.9149169922	23.8	503.9149169922	29.45	503.9149169922	29.9	503.9149169922	31.35	503.9149169922	26.3	503.9149169922	26.55	503.9149169922	53.8	503.9149169922	48.3	503.9149169922	35.1	782.2510375977	32.67	782.2510375977	28.68	782.2510375977	27.75	782.2510375977	31.13	782.2510375977	32.49	782.4281616211	29.2	782.4281616211	29.54	782.4281616211	27.15	782.4281616211	34.32	782.4281616211	39.74	782.4281616211	31.14	782.4281616211	30.57	782.4281616211	24.92	782.4281616211	39.48	782.4281616211	43.38	782.4281616211	31.5
503.9303894043	26.9	503.9303894043	27.55	503.9303894043	29.95	503.9303894043	30.65	503.9303894043	26.2	503.9303894043	26.1	503.9303894043	53.5	503.9303894043	46.25	503.9303894043	33.65	782.270324707	33.48	782.270324707	27.85	782.270324707	28.26	782.270324707	30.24	782.270324707	31.86	782.4473876953	28.52	782.4473876953	29.2	782.4473876953	27.38	782.4473876953	35.67	782.4473876953	40.1	782.4473876953	31.44	782.4473876953	30.2	782.4473876953	24.81	782.4473876953	38.7	782.4473876953	43.49	782.4473876953	31.34
503.945892334	24.3	503.945892334	27.35	503.945892334	28.75	503.945892334	31.95	503.945892334	25.55	503.945892334	24.85	503.945892334	54.85	503.945892334	48.1	503.945892334	33	782.2895507813	33.01	782.2895507813	28.18	782.2895507813	27.34	782.2895507813	30.42	782.2895507813	31.84	782.4666748047	28.75	782.4666748047	28.64	782.4666748047	27.24	782.4666748047	34.91	782.4666748047	39.75	782.4666748047	31.58	782.4666748047	30.75	782.4666748047	25.59	782.4666748047	38.66	782.4666748047	43.86	782.4666748047	31.5
503.9613647461	26.5	503.9613647461	27.6	503.9613647461	28.8	503.9613647461	30.7	503.9613647461	25.55	503.9613647461	25	503.9613647461	53.8	503.9613647461	46.35	503.9613647461	33.75	782.3088989258	33.89	782.3088989258	27.35	782.3088989258	27.89	782.3088989258	30.63	782.3088989258	31.92	782.4860229492	28.56	782.4860229492	29.41	782.4860229492	27.57	782.4860229492	35.58	782.4860229492	39.63	782.4860229492	31.12	782.4860229492	29.57	782.4860229492	26.33	782.4860229492	38.35	782.4860229492	44.08	782.4860229492	30.89
503.9768371582	24.45	503.9768371582	28.55	503.9768371582	28.6	503.9768371582	32.75	503.9768371582	26.75	503.9768371582	26.65	503.9768371582	55.4	503.9768371582	48.55	503.9768371582	36.45	782.3281860352	32.84	782.3281860352	28.11	782.3281860352	27.15	782.3281860352	31.25	782.3281860352	31.64	782.5053100586	28.69	782.5053100586	29.36	782.5053100586	27.07	782.5053100586	34.82	782.5053100586	39.65	782.5053100586	31.34	782.5053100586	30.27	782.5053100586	25.88	782.5053100586	38.29	782.5053100586	44.58	782.5053100586	31.1
503.9923095703	26.65	503.9923095703	28.25	503.9923095703	29.9	503.9923095703	29.5	503.9923095703	27.1	503.9923095703	24.75	503.9923095703	55.85	503.9923095703	47.3	503.9923095703	35.5	782.3475341797	33.63	782.3475341797	27.23	782.3475341797	28.2	782.3475341797	30.15	782.3475341797	31.13	782.5244750977	28.53	782.5244750977	28.93	782.5244750977	27.07	782.5244750977	35.39	782.5244750977	40.41	782.5244750977	31.45	782.5244750977	29.85	782.5244750977	24.93	782.5244750977	38.15	782.5244750977	44.54	782.5244750977	31.24
504.0077819824	24.85	504.0077819824	28.5	504.0077819824	29.6	504.0077819824	31.4	504.0077819824	27.4	504.0077819824	25.1	504.0077819824	56.55	504.0077819824	48.05	504.0077819824	34.95	782.3666992188	32.98	782.3666992188	27.9	782.3666992188	27.86	782.3666992188	30.49	782.3666992188	31.4	782.5438232422	28.55	782.5438232422	28.83	782.5438232422	27.12	782.5438232422	34.48	782.5438232422	39.94	782.5438232422	31.44	782.5438232422	30.71	782.5438232422	25.22	782.5438232422	38.49	782.5438232422	45.26	782.5438232422	31.64
504.0232849121	27.85	504.0232849121	28.1	504.0232849121	31.15	504.0232849121	30.1	504.0232849121	27.55	504.0232849121	25.45	504.0232849121	56.6	504.0232849121	47.15	504.0232849121	36.05	782.3860473633	34.09	782.3860473633	27.89	782.3860473633	28.41	782.3860473633	30.3	782.3860473633	31.24	782.5631103516	28.59	782.5631103516	29.1	782.5631103516	27.48	782.5631103516	35.87	782.5631103516	40.3	782.5631103516	31.52	782.5631103516	29.95	782.5631103516	24.85	782.5631103516	38.13	782.5631103516	44.84	782.5631103516	31.32
504.0387573242	25.8	504.0387573242	28.6	504.0387573242	28.45	504.0387573242	31.45	504.0387573242	27.15	504.0387573242	26.65	504.0387573242	58.25	504.0387573242	48.95	504.0387573242	36	782.4053955078	32.44	782.4053955078	27.52	782.4053955078	27.84	782.4053955078	30.33	782.4053955078	31.62	782.5824584961	28.39	782.5824584961	29.26	782.5824584961	27.44	782.5824584961	34.31	782.5824584961	40.26	782.5824584961	31.23	782.5824584961	30.37	782.5824584961	23.9	782.5824584961	38.46	782.5824584961	45.13	782.5824584961	31.07
504.0542297363	27.75	504.0542297363	28.7	504.0542297363	30.65	504.0542297363	31.15	504.0542297363	27.9	504.0542297363	25.7	504.0542297363	58.5	504.0542297363	47.15	504.0542297363	37.55	782.4246826172	33.72	782.4246826172	26.63	782.4246826172	28.66	782.4246826172	30.11	782.4246826172	31.54	782.6016235352	27.71	782.6016235352	28.93	782.6016235352	27.72	782.6016235352	35.3	782.6016235352	40.33	782.6016235352	30.98	782.6016235352	30.26	782.6016235352	24.23	782.6016235352	37.9	782.6016235352	44.67	782.6016235352	30.57
504.0697021484	24.65	504.0697021484	28.35	504.0697021484	28.15	504.0697021484	31.75	504.0697021484	27.05	504.0697021484	24.3	504.0697021484	58.7	504.0697021484	47.8	504.0697021484	37.15	782.4439086914	31.86	782.4439086914	27.46	782.4439086914	27.29	782.4439086914	30.43	782.4439086914	31.25	782.6209716797	28.3	782.6209716797	28.71	782.6209716797	26.94	782.6209716797	34.1	782.6209716797	40.72	782.6209716797	31.01	782.6209716797	30.36	782.6209716797	23.48	782.6209716797	38.07	782.6209716797	44.47	782.6209716797	30.71
504.0852050781	26.8	504.0852050781	27.75	504.0852050781	31.75	504.0852050781	30.7	504.0852050781	26.55	504.0852050781	24.35	504.0852050781	56.9	504.0852050781	47.35	504.0852050781	37.2	782.4631958008	33	782.4631958008	27.28	782.4631958008	27.97	782.4631958008	30.77	782.4631958008	31.08	782.6402587891	27.98	782.6402587891	29.04	782.6402587891	26.8	782.6402587891	35.04	782.6402587891	40.51	782.6402587891	30.42	782.6402587891	29.29	782.6402587891	24.81	782.6402587891	37.83	782.6402587891	44.51	782.6402587891	30.1
504.1006774902	24.2	504.1006774902	28.7	504.1006774902	29.4	504.1006774902	31.45	504.1006774902	26.65	504.1006774902	26.55	504.1006774902	58.3	504.1006774902	49.5	504.1006774902	36.15	782.4825439453	31.91	782.4825439453	27.27	782.4825439453	27.13	782.4825439453	30.24	782.4825439453	31.29	782.6595458984	28.31	782.6595458984	28.75	782.6595458984	26.81	782.6595458984	34.18	782.6595458984	40.12	782.6595458984	30.52	782.6595458984	29.99	782.6595458984	24.58	782.6595458984	38.21	782.6595458984	44.84	782.6595458984	29.85
504.1161499023	26.15	504.1161499023	28.25	504.1161499023	30.5	504.1161499023	30.55	504.1161499023	26.4	504.1161499023	26.5	504.1161499023	57.35	504.1161499023	48.55	504.1161499023	36.5	782.5018310547	33.16	782.5018310547	27.55	782.5018310547	27.74	782.5018310547	29.84	782.5018310547	30.91	782.6787719727	27.81	782.6787719727	29.54	782.6787719727	26.65	782.6787719727	35.63	782.6787719727	39.9	782.6787719727	30.4	782.6787719727	29.41	782.6787719727	25.12	782.6787719727	37.69	782.6787719727	44.64	782.6787719727	30.96
504.1316223145	24.2	504.1316223145	27.55	504.1316223145	28.4	504.1316223145	32.2	504.1316223145	26.9	504.1316223145	26	504.1316223145	56.3	504.1316223145	50.9	504.1316223145	35.3	782.5210571289	31.34	782.5210571289	27.06	782.5210571289	26.95	782.5210571289	30.85	782.5210571289	30.98	782.698059082	27.31	782.698059082	29.01	782.698059082	26.41	782.698059082	34.17	782.698059082	39.14	782.698059082	30.29	782.698059082	29.84	782.698059082	25.02	782.698059082	38.29	782.698059082	44.44	782.698059082	30.42
504.1471252441	25.7	504.1471252441	27.3	504.1471252441	30.5	504.1471252441	30.8	504.1471252441	26.85	504.1471252441	25.15	504.1471252441	57.05	504.1471252441	49.1	504.1471252441	35.7	782.5404052734	33.42	782.5404052734	27.02	782.5404052734	28.2	782.5404052734	30.06	782.5404052734	30.35	782.7174072266	27.6	782.7174072266	28.88	782.7174072266	26.85	782.7174072266	34.91	782.7174072266	39.56	782.7174072266	30.5	782.7174072266	29.16	782.7174072266	25	782.7174072266	38.46	782.7174072266	44.68	782.7174072266	30.51
504.1625976563	23.1	504.1625976563	27.95	504.1625976563	28.95	504.1625976563	31.45	504.1625976563	25.9	504.1625976563	24.8	504.1625976563	56	504.1625976563	49.95	504.1625976563	35.8	782.5596923828	31.57	782.5596923828	27.27	782.5596923828	27.13	782.5596923828	30.6	782.5596923828	30.87	782.7366943359	27.77	782.7366943359	28.28	782.7366943359	26.06	782.7366943359	34.03	782.7366943359	39.61	782.7366943359	30.81	782.7366943359	30.03	782.7366943359	23.66	782.7366943359	37.73	782.7366943359	44.3	782.7366943359	30.82
504.1780700684	26.9	504.1780700684	28.2	504.1780700684	30.55	504.1780700684	30.55	504.1780700684	27.5	504.1780700684	24.3	504.1780700684	55.15	504.1780700684	48.35	504.1780700684	36	782.5790405273	32.69	782.5790405273	26.6	782.5790405273	28.26	782.5790405273	30.21	782.5790405273	29.97	782.7559204102	27.49	782.7559204102	28.45	782.7559204102	27.13	782.7559204102	34.66	782.7559204102	39.72	782.7559204102	30.41	782.7559204102	28.87	782.7559204102	23.53	782.7559204102	37.79	782.7559204102	45.09	782.7559204102	29.83
504.1935424805	24.5	504.1935424805	27.7	504.1935424805	29.25	504.1935424805	30.25	504.1935424805	27.85	504.1935424805	25.6	504.1935424805	54.35	504.1935424805	48.45	504.1935424805	36.05	782.5982055664	31.92	782.5982055664	26.87	782.5982055664	27.45	782.5982055664	30.8	782.5982055664	30.62	782.7752075195	27.32	782.7752075195	28.46	782.7752075195	26.12	782.7752075195	33.42	782.7752075195	39.3	782.7752075195	30.65	782.7752075195	29.89	782.7752075195	23.47	782.7752075195	37.76	782.7752075195	44.1	782.7752075195	30.2
504.2090454102	26	504.2090454102	27.4	504.2090454102	29.8	504.2090454102	30.6	504.2090454102	26.65	504.2090454102	25.7	504.2090454102	52.75	504.2090454102	46.85	504.2090454102	35	782.6175537109	32.92	782.6175537109	26.06	782.6175537109	27.97	782.6175537109	30.14	782.6175537109	29.82	782.7944946289	27.01	782.7944946289	28.31	782.7944946289	26.86	782.7944946289	34.16	782.7944946289	39.29	782.7944946289	30.49	782.7944946289	29.08	782.7944946289	23.85	782.7944946289	37.18	782.7944946289	43.91	782.7944946289	29.64
504.2245178223	23.9	504.2245178223	29.05	504.2245178223	29.25	504.2245178223	30.7	504.2245178223	25.5	504.2245178223	24.85	504.2245178223	52.55	504.2245178223	47.75	504.2245178223	34.6	782.6368408203	31.58	782.6368408203	26.24	782.6368408203	27.25	782.6368408203	30.75	782.6368408203	29.9	782.8138427734	26.44	782.8138427734	28.29	782.8138427734	26.49	782.8138427734	33.7	782.8138427734	38.98	782.8138427734	30.6	782.8138427734	29.23	782.8138427734	23.7	782.8138427734	37.03	782.8138427734	44.07	782.8138427734	30.23
504.2399902344	26.25	504.2399902344	29.25	504.2399902344	29.4	504.2399902344	30.5	504.2399902344	26.5	504.2399902344	24.95	504.2399902344	50.8	504.2399902344	46.35	504.2399902344	35.5	782.6561889648	32.22	782.6561889648	25.52	782.6561889648	27.39	782.6561889648	29.59	782.6561889648	29.13	782.8330078125	27.35	782.8330078125	27.52	782.8330078125	26.63	782.8330078125	34.29	782.8330078125	38.86	782.8330078125	30.53	782.8330078125	28.5	782.8330078125	24.44	782.8330078125	36.93	782.8330078125	43.81	782.8330078125	29.89
504.2554626465	23.95	504.2554626465	29.55	504.2554626465	28.55	504.2554626465	30.9	504.2554626465	26.6	504.2554626465	26.85	504.2554626465	51.3	504.2554626465	46.6	504.2554626465	33.5	782.6754150391	31.54	782.6754150391	25.79	782.6754150391	27	782.6754150391	30.59	782.6754150391	29.35	782.852355957	27.19	782.852355957	27.76	782.852355957	25.54	782.852355957	33.27	782.852355957	38.89	782.852355957	31.06	782.852355957	28.64	782.852355957	24.33	782.852355957	37.57	782.852355957	44.03	782.852355957	29.4
504.2709655762	26.45	504.2709655762	29.45	504.2709655762	29.7	504.2709655762	31.75	504.2709655762	26.1	504.2709655762	25.6	504.2709655762	51	504.2709655762	46.75	504.2709655762	34	782.6947021484	32.66	782.6947021484	25.92	782.6947021484	27.7	782.6947021484	29.37	782.6947021484	29.69	782.8716430664	26.84	782.8716430664	28.09	782.8716430664	25.82	782.8716430664	34.13	782.8716430664	38.86	782.8716430664	30.4	782.8716430664	28.12	782.8716430664	24.24	782.8716430664	37.27	782.8716430664	43.25	782.8716430664	29.4
504.2864379883	24.6	504.2864379883	29.1	504.2864379883	30	504.2864379883	31.45	504.2864379883	25.2	504.2864379883	26.55	504.2864379883	49.25	504.2864379883	50.75	504.2864379883	32.6	782.714050293	31.48	782.714050293	26.4	782.714050293	26.76	782.714050293	29.26	782.714050293	30.04	782.8909301758	26.91	782.8909301758	28.03	782.8909301758	25.7	782.8909301758	33.4	782.8909301758	38.99	782.8909301758	30.33	782.8909301758	28.8	782.8909301758	23.49	782.8909301758	37.5	782.8909301758	43.72	782.8909301758	29.62
504.3019104004	26.1	504.3019104004	27.3	504.3019104004	29.75	504.3019104004	31	504.3019104004	26.25	504.3019104004	25.95	504.3019104004	51.85	504.3019104004	48.65	504.3019104004	35.35	782.7333374023	31.98	782.7333374023	25.19	782.7333374023	26.94	782.7333374023	29.03	782.7333374023	29.29	782.91015625	26.49	782.91015625	28.28	782.91015625	26.24	782.91015625	34.57	782.91015625	39.13	782.91015625	30.07	782.91015625	28.77	782.91015625	24.68	782.91015625	37.1	782.91015625	42.77	782.91015625	29.17
504.3173828125	25.2	504.3173828125	28.05	504.3173828125	29.4	504.3173828125	31.5	504.3173828125	27.8	504.3173828125	26.8	504.3173828125	50.25	504.3173828125	49.2	504.3173828125	34.9	782.7525634766	30.21	782.7525634766	26.3	782.7525634766	25.91	782.7525634766	29.78	782.7525634766	30.18	782.9294433594	27.05	782.9294433594	27.76	782.9294433594	26	782.9294433594	33.9	782.9294433594	39.33	782.9294433594	30.07	782.9294433594	28.92	782.9294433594	25.01	782.9294433594	38.14	782.9294433594	42.85	782.9294433594	29.47
504.3328552246	26.15	504.3328552246	27.85	504.3328552246	29.85	504.3328552246	29	504.3328552246	26.65	504.3328552246	25.25	504.3328552246	48	504.3328552246	47.4	504.3328552246	34.75	782.7718505859	32.05	782.7718505859	25.19	782.7718505859	27.03	782.7718505859	28.74	782.7718505859	29.62	782.9487915039	26.88	782.9487915039	27.38	782.9487915039	26.68	782.9487915039	34.17	782.9487915039	38.77	782.9487915039	30.17	782.9487915039	28.42	782.9487915039	25.27	782.9487915039	37.8	782.9487915039	42.98	782.9487915039	29.1
504.3483581543	23.6	504.3483581543	28.15	504.3483581543	29.7	504.3483581543	29.5	504.3483581543	26.2	504.3483581543	26.05	504.3483581543	49.25	504.3483581543	45.95	504.3483581543	34.4	782.7911987305	30.52	782.7911987305	26.14	782.7911987305	26.08	782.7911987305	29.33	782.7911987305	29.23	782.9680786133	27.71	782.9680786133	28.18	782.9680786133	25.85	782.9680786133	33.64	782.9680786133	39.1	782.9680786133	29.9	782.9680786133	28.52	782.9680786133	24.15	782.9680786133	37.16	782.9680786133	42.55	782.9680786133	29.37
504.3638305664	26.45	504.3638305664	28.15	504.3638305664	30.3	504.3638305664	29.75	504.3638305664	26.45	504.3638305664	24.8	504.3638305664	48.55	504.3638305664	45.95	504.3638305664	34.8	782.8104858398	31.9	782.8104858398	24.18	782.8104858398	27.03	782.8104858398	28.8	782.8104858398	29.11	782.9874267578	27.93	782.9874267578	27.72	782.9874267578	26.38	782.9874267578	34.42	782.9874267578	39.61	782.9874267578	30.78	782.9874267578	28.06	782.9874267578	24.87	782.9874267578	37.7	782.9874267578	43.26	782.9874267578	30.53
504.3793029785	21.8	504.3793029785	29.85	504.3793029785	28.6	504.3793029785	29.9	504.3793029785	27.35	504.3793029785	25.3	504.3793029785	49.5	504.3793029785	46.2	504.3793029785	33.4	782.8298339844	31.14	782.8298339844	25.86	782.8298339844	25.46	782.8298339844	29.1	782.8298339844	28.7	783.0065917969	27.94	783.0065917969	28.24	783.0065917969	26.3	783.0065917969	33.99	783.0065917969	38.72	783.0065917969	30.87	783.0065917969	28.83	783.0065917969	24.21	783.0065917969	37.95	783.0065917969	42.86	783.0065917969	30.71
504.3947753906	25.65	504.3947753906	29.35	504.3947753906	29.2	504.3947753906	29.15	504.3947753906	26.6	504.3947753906	25.25	504.3947753906	49	504.3947753906	46	504.3947753906	35.1	782.8490600586	31.93	782.8490600586	24.84	782.8490600586	26.64	782.8490600586	28.72	782.8490600586	29.12	783.0258789063	27.23	783.0258789063	27.93	783.0258789063	26.31	783.0258789063	34.64	783.0258789063	39.44	783.0258789063	30.37	783.0258789063	28.18	783.0258789063	25.4	783.0258789063	37.46	783.0258789063	43.46	783.0258789063	29.94
504.4102783203	23.35	504.4102783203	27.95	504.4102783203	28.95	504.4102783203	32.35	504.4102783203	26.7	504.4102783203	25.5	504.4102783203	49.45	504.4102783203	46.55	504.4102783203	33.95	782.868347168	30.39	782.868347168	25.31	782.868347168	25.94	782.868347168	29.69	782.868347168	29.41	783.0452270508	28.04	783.0452270508	27.35	783.0452270508	26.32	783.0452270508	34.62	783.0452270508	39.03	783.0452270508	30.08	783.0452270508	29.55	783.0452270508	25.03	783.0452270508	37.94	783.0452270508	43.36	783.0452270508	31.36
504.4257507324	26.9	504.4257507324	28.2	504.4257507324	31.2	504.4257507324	30.5	504.4257507324	26.7	504.4257507324	26.25	504.4257507324	48.45	504.4257507324	44.65	504.4257507324	35.15	782.8876953125	31.55	782.8876953125	24.02	782.8876953125	26.43	782.8876953125	29.2	782.8876953125	29.18	783.0645141602	27.91	783.0645141602	28.59	783.0645141602	26.4	783.0645141602	35.58	783.0645141602	39.28	783.0645141602	30.69	783.0645141602	29.17	783.0645141602	25.72	783.0645141602	38.01	783.0645141602	42.84	783.0645141602	30.64
504.4412231445	22.65	504.4412231445	28.75	504.4412231445	29.5	504.4412231445	32.35	504.4412231445	26.9	504.4412231445	26.15	504.4412231445	48.95	504.4412231445	45.45	504.4412231445	34.25	782.9069824219	30.39	782.9069824219	25.71	782.9069824219	26.37	782.9069824219	29.95	782.9069824219	29.64	783.0838623047	27.99	783.0838623047	28.36	783.0838623047	26.81	783.0838623047	34.8	783.0838623047	40.04	783.0838623047	30.54	783.0838623047	29.15	783.0838623047	25.61	783.0838623047	38.4	783.0838623047	43.43	783.0838623047	30.99
504.4566955566	27.15	504.4566955566	27.65	504.4566955566	30.4	504.4566955566	29.75	504.4566955566	27.2	504.4566955566	25.4	504.4566955566	49.85	504.4566955566	44.55	504.4566955566	36.05	782.9263305664	31.75	782.9263305664	24.23	782.9263305664	26.94	782.9263305664	29.28	782.9263305664	29.28	783.1030273438	27.99	783.1030273438	28.45	783.1030273438	26.56	783.1030273438	35.33	783.1030273438	40.13	783.1030273438	30.62	783.1030273438	29.56	783.1030273438	26.28	783.1030273438	39.06	783.1030273438	42.47	783.1030273438	31.18
504.4721984863	23.35	504.4721984863	28.8	504.4721984863	29.3	504.4721984863	30.4	504.4721984863	25.85	504.4721984863	24.05	504.4721984863	49.95	504.4721984863	46.7	504.4721984863	34.25	782.9455566406	30.34	782.9455566406	25.53	782.9455566406	26.01	782.9455566406	29.37	782.9455566406	29.83	783.1223754883	28.91	783.1223754883	28.54	783.1223754883	26.77	783.1223754883	34.79	783.1223754883	40.32	783.1223754883	31.7	783.1223754883	29.66	783.1223754883	26.99	783.1223754883	39.24	783.1223754883	43.19	783.1223754883	31.93
504.4876708984	25.55	504.4876708984	27.45	504.4876708984	28.8	504.4876708984	29.75	504.4876708984	27.3	504.4876708984	25.5	504.4876708984	50.95	504.4876708984	43.05	504.4876708984	35.5	782.96484375	32.08	782.96484375	24.24	782.96484375	27.88	782.96484375	29.49	782.96484375	29.75	783.1416625977	28.87	783.1416625977	28.96	783.1416625977	27.78	783.1416625977	36.02	783.1416625977	40.14	783.1416625977	31	783.1416625977	29.9	783.1416625977	28.07	783.1416625977	39.04	783.1416625977	43.47	783.1416625977	31.92
504.5031433105	24.2	504.5031433105	28.15	504.5031433105	28.9	504.5031433105	30.65	504.5031433105	26.05	504.5031433105	26	504.5031433105	50.65	504.5031433105	44.35	504.5031433105	33.4	782.9841918945	30.75	782.9841918945	26.4	782.9841918945	27.58	782.9841918945	29.57	782.9841918945	30.1	783.160949707	28.98	783.160949707	28.8	783.160949707	27.41	783.160949707	35.39	783.160949707	40.21	783.160949707	31.15	783.160949707	30.96	783.160949707	27.72	783.160949707	39.24	783.160949707	43.95	783.160949707	32.15
504.5186157227	25.25	504.5186157227	27.7	504.5186157227	29.9	504.5186157227	31.15	504.5186157227	25.1	504.5186157227	24.8	504.5186157227	51.45	504.5186157227	43.6	504.5186157227	33.9	783.0034790039	31.97	783.0034790039	25.19	783.0034790039	28.33	783.0034790039	30.17	783.0034790039	30.14	783.1802978516	29.41	783.1802978516	29.19	783.1802978516	27.84	783.1802978516	36.37	783.1802978516	39.55	783.1802978516	31.4	783.1802978516	29.94	783.1802978516	25.88	783.1802978516	38.33	783.1802978516	43.79	783.1802978516	31.51
504.5341186523	24.55	504.5341186523	29.5	504.5341186523	29.3	504.5341186523	31.65	504.5341186523	26.25	504.5341186523	25.45	504.5341186523	49.4	504.5341186523	44.8	504.5341186523	33.95	783.0228271484	30.64	783.0228271484	26.42	783.0228271484	27.87	783.0228271484	30.57	783.0228271484	30.32	783.1994628906	28.95	783.1994628906	29.8	783.1994628906	27.73	783.1994628906	35.36	783.1994628906	40.08	783.1994628906	31.54	783.1994628906	30.81	783.1994628906	25.09	783.1994628906	38.4	783.1994628906	43.09	783.1994628906	31.46
504.5495910645	26.1	504.5495910645	27.6	504.5495910645	29.9	504.5495910645	30.5	504.5495910645	25.7	504.5495910645	25.45	504.5495910645	49.65	504.5495910645	44.15	504.5495910645	32.6	783.0419921875	32.21	783.0419921875	25.68	783.0419921875	28.87	783.0419921875	30.7	783.0419921875	30.98	783.2188110352	29.62	783.2188110352	29.66	783.2188110352	28.39	783.2188110352	35.87	783.2188110352	40.23	783.2188110352	30.95	783.2188110352	30.24	783.2188110352	25.61	783.2188110352	38.45	783.2188110352	43.2	783.2188110352	31.3
504.5650634766	23.9	504.5650634766	29	504.5650634766	28.9	504.5650634766	31.2	504.5650634766	27.75	504.5650634766	26.25	504.5650634766	49.05	504.5650634766	45.45	504.5650634766	34.15	783.061340332	30.61	783.061340332	27.03	783.061340332	28.28	783.061340332	31.38	783.061340332	31.2	783.2380981445	29.27	783.2380981445	29.99	783.2380981445	28.18	783.2380981445	35.48	783.2380981445	40.15	783.2380981445	30.99	783.2380981445	31.02	783.2380981445	25.69	783.2380981445	39.27	783.2380981445	43.72	783.2380981445	32.2
504.5805358887	26	504.5805358887	27.85	504.5805358887	30.25	504.5805358887	32.45	504.5805358887	26.35	504.5805358887	25.7	504.5805358887	48.5	504.5805358887	45.25	504.5805358887	33.9	783.0806274414	32.36	783.0806274414	26.31	783.0806274414	29.57	783.0806274414	30.64	783.0806274414	31.09	783.2574462891	29.22	783.2574462891	30.37	783.2574462891	28.09	783.2574462891	36.59	783.2574462891	39.69	783.2574462891	31.15	783.2574462891	31.22	783.2574462891	26.1	783.2574462891	39.27	783.2574462891	44.27	783.2574462891	31.89
504.5961303711	24.5	504.5961303711	28.35	504.5961303711	27.35	504.5961303711	32	504.5961303711	27.9	504.5961303711	26.35	504.5961303711	47.8	504.5961303711	45.5	504.5961303711	33.6	783.0999755859	31.24	783.0999755859	27.67	783.0999755859	28.28	783.0999755859	31.56	783.0999755859	31.6	783.2767333984	28.94	783.2767333984	29.67	783.2767333984	28	783.2767333984	35.22	783.2767333984	39.9	783.2767333984	31.13	783.2767333984	30.99	783.2767333984	25.64	783.2767333984	39.01	783.2767333984	43.66	783.2767333984	31.83
504.6116333008	26.9	504.6116333008	28	504.6116333008	30.1	504.6116333008	31.5	504.6116333008	27.7	504.6116333008	25.85	504.6116333008	47.55	504.6116333008	44.65	504.6116333008	34.6	783.1193237305	32.8	783.1193237305	27.43	783.1193237305	29.74	783.1193237305	31.52	783.1193237305	31.6	783.2960205078	28.94	783.2960205078	29.92	783.2960205078	28.23	783.2960205078	36.43	783.2960205078	40.18	783.2960205078	31.44	783.2960205078	30.85	783.2960205078	25.88	783.2960205078	38.71	783.2960205078	43.53	783.2960205078	31.11
504.6271057129	25.45	504.6271057129	28.4	504.6271057129	29.05	504.6271057129	31.4	504.6271057129	26.5	504.6271057129	24.65	504.6271057129	47.35	504.6271057129	46.2	504.6271057129	33.5	783.1384887695	31.48	783.1384887695	28.19	783.1384887695	29.18	783.1384887695	31.14	783.1384887695	32.05	783.315246582	28.77	783.315246582	29.29	783.315246582	27.89	783.315246582	35.79	783.315246582	39.78	783.315246582	31.12	783.315246582	30.67	783.315246582	25.29	783.315246582	39.12	783.315246582	43.13	783.315246582	31.69
504.642578125	26.65	504.642578125	27.2	504.642578125	30.1	504.642578125	31.35	504.642578125	26.3	504.642578125	25.35	504.642578125	47.1	504.642578125	45.35	504.642578125	34.45	783.1578369141	33.55	783.1578369141	26.99	783.1578369141	29.4	783.1578369141	31.01	783.1578369141	31.88	783.3345336914	28.5	783.3345336914	29.99	783.3345336914	28.01	783.3345336914	35.4	783.3345336914	39.99	783.3345336914	30.7	783.3345336914	30.11	783.3345336914	25.27	783.3345336914	38.88	783.3345336914	43.93	783.3345336914	31.11
504.6580505371	24.35	504.6580505371	28.35	504.6580505371	28.2	504.6580505371	32.05	504.6580505371	26.65	504.6580505371	25.75	504.6580505371	48.6	504.6580505371	46.95	504.6580505371	32.85	783.1771240234	32.42	783.1771240234	28.47	783.1771240234	27.97	783.1771240234	31.32	783.1771240234	32.47	783.3538818359	28.73	783.3538818359	29.76	783.3538818359	27.94	783.3538818359	34.93	783.3538818359	40.28	783.3538818359	30.94	783.3538818359	30.82	783.3538818359	25.74	783.3538818359	39.82	783.3538818359	43.48	783.3538818359	31.3
504.6735534668	26.1	504.6735534668	29.05	504.6735534668	29.2	504.6735534668	30.95	504.6735534668	26.95	504.6735534668	25.25	504.6735534668	48.6	504.6735534668	43.85	504.6735534668	35.35	783.196472168	33.25	783.196472168	28.65	783.196472168	29.78	783.196472168	30.56	783.196472168	31.66	783.3731689453	28.78	783.3731689453	30.58	783.3731689453	27.9	783.3731689453	35.58	783.3731689453	39.86	783.3731689453	31.11	783.3731689453	30.03	783.3731689453	27.05	783.3731689453	38.66	783.3731689453	43.83	783.3731689453	30.94
504.6890258789	24.45	504.6890258789	28.45	504.6890258789	29.15	504.6890258789	32.05	504.6890258789	26.55	504.6890258789	25.65	504.6890258789	49.85	504.6890258789	44.2	504.6890258789	33.5	783.2157592773	32.83	783.2157592773	28.93	783.2157592773	28.3	783.2157592773	31.16	783.2157592773	32.56	783.3925170898	29.01	783.3925170898	29.61	783.3925170898	27.54	783.3925170898	35.35	783.3925170898	39.84	783.3925170898	31.52	783.3925170898	31.02	783.3925170898	26.32	783.3925170898	38.94	783.3925170898	43.95	783.3925170898	30.81
504.704498291	26.55	504.704498291	26.65	504.704498291	31.1	504.704498291	31.1	504.704498291	27.05	504.704498291	25.05	504.704498291	50.8	504.704498291	43.5	504.704498291	33.9	783.2349853516	33.83	783.2349853516	27.83	783.2349853516	29.35	783.2349853516	30.58	783.2349853516	32.1	783.4116821289	29.02	783.4116821289	28.91	783.4116821289	27.7	783.4116821289	35.42	783.4116821289	40.04	783.4116821289	31.7	783.4116821289	29.46	783.4116821289	25.81	783.4116821289	38.66	783.4116821289	43.57	783.4116821289	31.32
504.7199707031	25.5	504.7199707031	27.25	504.7199707031	29.4	504.7199707031	30.2	504.7199707031	26.8	504.7199707031	25	504.7199707031	50.25	504.7199707031	47.05	504.7199707031	34.05	783.2543334961	32.8	783.2543334961	29.15	783.2543334961	27.96	783.2543334961	31.29	783.2543334961	32.47	783.4309692383	29.15	783.4309692383	28.98	783.4309692383	27.52	783.4309692383	35.13	783.4309692383	39.64	783.4309692383	31.19	783.4309692383	30.16	783.4309692383	24.5	783.4309692383	39.12	783.4309692383	43.65	783.4309692383	31.49
504.7354736328	27.25	504.7354736328	27.8	504.7354736328	29.6	504.7354736328	30.2	504.7354736328	28.6	504.7354736328	26.1	504.7354736328	49.1	504.7354736328	46.55	504.7354736328	33.85	783.2736206055	33.74	783.2736206055	28.28	783.2736206055	28.21	783.2736206055	30.19	783.2736206055	31.7	783.4503173828	28.72	783.4503173828	29.3	783.4503173828	27.31	783.4503173828	35.59	783.4503173828	39.59	783.4503173828	30.64	783.4503173828	29.4	783.4503173828	24.78	783.4503173828	39.06	783.4503173828	43.5	783.4503173828	30.97
504.7509460449	24.8	504.7509460449	27.85	504.7509460449	28.5	504.7509460449	32.15	504.7509460449	28.55	504.7509460449	25.95	504.7509460449	49.25	504.7509460449	46.75	504.7509460449	33.95	783.29296875	32.61	783.29296875	28.75	783.29296875	27.53	783.29296875	30.66	783.29296875	32.18	783.4696044922	28.39	783.4696044922	28.62	783.4696044922	27.62	783.4696044922	34.95	783.4696044922	39.83	783.4696044922	30.72	783.4696044922	30.34	783.4696044922	24.42	783.4696044922	38.87	783.4696044922	43.48	783.4696044922	31.18
504.766418457	26.35	504.766418457	28.2	504.766418457	29.55	504.766418457	31.05	504.766418457	27.2	504.766418457	25.5	504.766418457	49.85	504.766418457	43.95	504.766418457	35.1	783.3122558594	33.57	783.3122558594	27.58	783.3122558594	28.36	783.3122558594	30.52	783.3122558594	31.37	783.4889526367	28.6	783.4889526367	29.02	783.4889526367	27.81	783.4889526367	35.64	783.4889526367	39.71	783.4889526367	30.62	783.4889526367	29.33	783.4889526367	24.53	783.4889526367	38.82	783.4889526367	44.03	783.4889526367	30.81
504.7818908691	24.5	504.7818908691	27.8	504.7818908691	29.4	504.7818908691	31.45	504.7818908691	28.35	504.7818908691	24.05	504.7818908691	49.75	504.7818908691	45.9	504.7818908691	33.75	783.3316040039	32.31	783.3316040039	28.27	783.3316040039	27.05	783.3316040039	31.35	783.3316040039	31.94	783.5082397461	28.82	783.5082397461	29.24	783.5082397461	27.59	783.5082397461	34.97	783.5082397461	39.94	783.5082397461	31.03	783.5082397461	30.32	783.5082397461	24.03	783.5082397461	39.37	783.5082397461	43.22	783.5082397461	31.19
504.7973937988	26.85	504.7973937988	28.3	504.7973937988	30.45	504.7973937988	30.7	504.7973937988	26.75	504.7973937988	23.8	504.7973937988	49.8	504.7973937988	43.8	504.7973937988	33.7	783.350769043	33.15	783.350769043	27.31	783.350769043	28.24	783.350769043	30.31	783.350769043	31.19	783.5275268555	29.23	783.5275268555	29.4	783.5275268555	27.67	783.5275268555	35.81	783.5275268555	39.37	783.5275268555	30.94	783.5275268555	29.65	783.5275268555	24.42	783.5275268555	38.61	783.5275268555	44.2	783.5275268555	30.95
504.8129882813	24.65	504.8129882813	28.6	504.8129882813	28.9	504.8129882813	31.65	504.8129882813	27.35	504.8129882813	25.75	504.8129882813	49.65	504.8129882813	45.5	504.8129882813	33.8	783.3701171875	31.92	783.3701171875	27.92	783.3701171875	27.41	783.3701171875	30.42	783.3701171875	31.45	783.5467529297	28.9	783.5467529297	28.93	783.5467529297	27.22	783.5467529297	34.69	783.5467529297	39.46	783.5467529297	31.18	783.5467529297	30.29	783.5467529297	24.47	783.5467529297	38.96	783.5467529297	44.32	783.5467529297	30.56
504.8284606934	27.35	504.8284606934	28.75	504.8284606934	30.75	504.8284606934	30.75	504.8284606934	26.4	504.8284606934	26.15	504.8284606934	50.85	504.8284606934	45.75	504.8284606934	34.45	783.389465332	33.24	783.389465332	26.54	783.389465332	28.41	783.389465332	29.64	783.389465332	30.57	783.5660400391	28.49	783.5660400391	29.16	783.5660400391	27.33	783.5660400391	35.06	783.5660400391	39.15	783.5660400391	30.97	783.5660400391	29.91	783.5660400391	25.17	783.5660400391	38.24	783.5660400391	45.15	783.5660400391	29.74
504.8439331055	24.35	504.8439331055	28.05	504.8439331055	29.1	504.8439331055	30.55	504.8439331055	26.8	504.8439331055	26.35	504.8439331055	52.15	504.8439331055	46.8	504.8439331055	33.8	783.4087524414	32.14	783.4087524414	26.76	783.4087524414	27.65	783.4087524414	30.66	783.4087524414	30.59	783.5853881836	28.66	783.5853881836	29.46	783.5853881836	26.9	783.5853881836	34.63	783.5853881836	39.53	783.5853881836	30.52	783.5853881836	30.09	783.5853881836	24.7	783.5853881836	38.94	783.5853881836	45.03	783.5853881836	30.62
504.8594055176	26.8	504.8594055176	27.85	504.8594055176	29.7	504.8594055176	30.55	504.8594055176	25.5	504.8594055176	24.6	504.8594055176	51.35	504.8594055176	44.7	504.8594055176	32.8	783.4281005859	33.81	783.4281005859	26.83	783.4281005859	28.45	783.4281005859	30.71	783.4281005859	30.89	783.604675293	27.98	783.604675293	29.09	783.604675293	27.3	783.604675293	34.55	783.604675293	40	783.604675293	31.03	783.604675293	29.6	783.604675293	24.63	783.604675293	38.57	783.604675293	44.99	783.604675293	30.25
504.8749084473	24.35	504.8749084473	28.9	504.8749084473	28.35	504.8749084473	30.85	504.8749084473	26	504.8749084473	25.85	504.8749084473	49.95	504.8749084473	46.7	504.8749084473	33.15	783.4473876953	32.62	783.4473876953	27.39	783.4473876953	26.95	783.4473876953	31.35	783.4473876953	31.1	783.6240234375	27.91	783.6240234375	28.53	783.6240234375	26.8	783.6240234375	34.31	783.6240234375	40.24	783.6240234375	31.1	783.6240234375	30	783.6240234375	23.77	783.6240234375	37.84	783.6240234375	44.28	783.6240234375	30.4
504.8903808594	26.6	504.8903808594	28.55	504.8903808594	29.5	504.8903808594	31.15	504.8903808594	27.15	504.8903808594	25.35	504.8903808594	52.5	504.8903808594	46.05	504.8903808594	33.5	783.4666137695	33.92	783.4666137695	26.99	783.4666137695	28.33	783.4666137695	30.51	783.4666137695	30.56	783.6433105469	27.56	783.6433105469	28.62	783.6433105469	26.71	783.6433105469	35.27	783.6433105469	39.88	783.6433105469	30.56	783.6433105469	28.89	783.6433105469	24.46	783.6433105469	38.35	783.6433105469	44.98	783.6433105469	30.01
504.9058532715	23.95	504.9058532715	29.05	504.9058532715	27.85	504.9058532715	31.35	504.9058532715	26.95	504.9058532715	26.15	504.9058532715	52.1	504.9058532715	46.15	504.9058532715	33.5	783.4859008789	31.92	783.4859008789	28.07	783.4859008789	27.58	783.4859008789	31.14	783.4859008789	30.96	783.6624755859	27.7	783.6624755859	28.66	783.6624755859	26.69	783.6624755859	34.48	783.6624755859	39.73	783.6624755859	31.45	783.6624755859	29.86	783.6624755859	24.64	783.6624755859	38.96	783.6624755859	44.91	783.6624755859	30
504.9213256836	26.5	504.9213256836	27.65	504.9213256836	30.15	504.9213256836	31.05	504.9213256836	26.85	504.9213256836	25.8	504.9213256836	52.35	504.9213256836	44.85	504.9213256836	34.85	783.5052490234	33.28	783.5052490234	26.76	783.5052490234	28.2	783.5052490234	30.41	783.5052490234	30.72	783.6818237305	27.83	783.6818237305	28.88	783.6818237305	26.17	783.6818237305	35.84	783.6818237305	40.18	783.6818237305	31.13	783.6818237305	29.29	783.6818237305	25.4	783.6818237305	38.57	783.6818237305	44.47	783.6818237305	29.68
504.9368286133	24.95	504.9368286133	29.45	504.9368286133	28.7	504.9368286133	32.05	504.9368286133	26.95	504.9368286133	25.9	504.9368286133	52.65	504.9368286133	46.75	504.9368286133	32.95	783.524597168	31.73	783.524597168	27.39	783.524597168	27.51	783.524597168	30.89	783.524597168	30.84	783.7011108398	27.64	783.7011108398	28.52	783.7011108398	26.28	783.7011108398	34.57	783.7011108398	39.76	783.7011108398	30.95	783.7011108398	29.44	783.7011108398	24.36	783.7011108398	38.83	783.7011108398	44.78	783.7011108398	30.22
504.9523010254	24.95	504.9523010254	28.2	504.9523010254	28.05	504.9523010254	32.05	504.9523010254	26.9	504.9523010254	26.3	504.9523010254	52.55	504.9523010254	45.5	504.9523010254	33.85	783.5438842773	32.75	783.5438842773	26.55	783.5438842773	28.26	783.5438842773	30.4	783.5438842773	30.69	783.7204589844	27.22	783.7204589844	28.3	783.7204589844	26.16	783.7204589844	34.32	783.7204589844	39.79	783.7204589844	30.94	783.7204589844	28.91	783.7204589844	24.45	783.7204589844	38.14	783.7204589844	43.72	783.7204589844	29.45
504.9677734375	24.5	504.9677734375	28.9	504.9677734375	27.95	504.9677734375	31.75	504.9677734375	26.4	504.9677734375	25.95	504.9677734375	51.8	504.9677734375	47.85	504.9677734375	33.1	783.5632324219	31.78	783.5632324219	27.35	783.5632324219	26.77	783.5632324219	30.6	783.5632324219	30.73	783.7397460938	27.2	783.7397460938	28.16	783.7397460938	26.39	783.7397460938	33.04	783.7397460938	40.05	783.7397460938	30.39	783.7397460938	29.18	783.7397460938	24.02	783.7397460938	37.77	783.7397460938	44.31	783.7397460938	29.2
504.9833679199	26.35	504.9833679199	27.55	504.9833679199	28.95	504.9833679199	29.9	504.9833679199	27.05	504.9833679199	24.6	504.9833679199	52.05	504.9833679199	46.5	504.9833679199	34.55	783.5825195313	32.75	783.5825195313	26.37	783.5825195313	27.8	783.5825195313	29.97	783.5825195313	29.86	783.7590942383	27.09	783.7590942383	28.1	783.7590942383	26.02	783.7590942383	34.11	783.7590942383	39.58	783.7590942383	30.2	783.7590942383	28.54	783.7590942383	24.54	783.7590942383	37.39	783.7590942383	43.96	783.7590942383	29.43
504.998840332	23.4	504.998840332	27.7	504.998840332	28.7	504.998840332	30.4	504.998840332	27.35	504.998840332	25.35	504.998840332	53.7	504.998840332	48.8	504.998840332	35.3	783.6017456055	31.41	783.6017456055	27	783.6017456055	26.6	783.6017456055	30.17	783.6017456055	30.76	783.7783813477	27.07	783.7783813477	27.67	783.7783813477	25.65	783.7783813477	33.41	783.7783813477	39.48	783.7783813477	30	783.7783813477	29.7	783.7783813477	24.47	783.7783813477	38.11	783.7783813477	44.17	783.7783813477	29.73
505.0143432617	25.85	505.0143432617	26.8	505.0143432617	31.15	505.0143432617	30.65	505.0143432617	27.1	505.0143432617	23.3	505.0143432617	55.25	505.0143432617	45.25	505.0143432617	36.5	783.6210327148	32.88	783.6210327148	26.4	783.6210327148	27.57	783.6210327148	29.68	783.6210327148	29.58	783.797668457	26.7	783.797668457	28	783.797668457	26.42	783.797668457	34.52	783.797668457	38.58	783.797668457	29.96	783.797668457	28.02	783.797668457	24.25	783.797668457	37.61	783.797668457	43.93	783.797668457	29.81
505.0298156738	23.7	505.0298156738	28.15	505.0298156738	29.15	505.0298156738	31.6	505.0298156738	26.9	505.0298156738	24.25	505.0298156738	54.7	505.0298156738	45.15	505.0298156738	34.4	783.6403808594	31.41	783.6403808594	26.82	783.6403808594	26.33	783.6403808594	29.8	783.6403808594	30.09	783.8168945313	27.3	783.8168945313	27.4	783.8168945313	26.24	783.8168945313	33.28	783.8168945313	38.86	783.8168945313	29.75	783.8168945313	28.99	783.8168945313	23.67	783.8168945313	37.3	783.8168945313	43.25	783.8168945313	30.07
505.0452880859	26.95	505.0452880859	28	505.0452880859	30	505.0452880859	30.6	505.0452880859	25.8	505.0452880859	24.25	505.0452880859	55.55	505.0452880859	44.15	505.0452880859	34.45	783.6597290039	31.78	783.6597290039	26.08	783.6597290039	26.8	783.6597290039	29.08	783.6597290039	29.85	783.8361816406	26.69	783.8361816406	27.89	783.8361816406	26.72	783.8361816406	34.68	783.8361816406	38.46	783.8361816406	29.99	783.8361816406	28.42	783.8361816406	24.22	783.8361816406	37.08	783.8361816406	43.53	783.8361816406	28.93
505.060760498	25.45	505.060760498	29.2	505.060760498	28.2	505.060760498	31.7	505.060760498	25.65	505.060760498	23.55	505.060760498	55.1	505.060760498	47.1	505.060760498	34.6	783.6790161133	30.86	783.6790161133	26.76	783.6790161133	25.79	783.6790161133	29.31	783.6790161133	29.93	783.8555297852	26.85	783.8555297852	27.49	783.8555297852	26.44	783.8555297852	33.77	783.8555297852	39.14	783.8555297852	30.13	783.8555297852	29.17	783.8555297852	23.62	783.8555297852	37.63	783.8555297852	43.92	783.8555297852	29.59
505.0762634277	26.6	505.0762634277	28.2	505.0762634277	29.85	505.0762634277	29.95	505.0762634277	27.05	505.0762634277	25.3	505.0762634277	54.6	505.0762634277	47.35	505.0762634277	34.7	783.6983642578	32.02	783.6983642578	25.71	783.6983642578	26.81	783.6983642578	29.54	783.6983642578	29.82	783.8748168945	26.8	783.8748168945	27.81	783.8748168945	26.19	783.8748168945	34.02	783.8748168945	39.56	783.8748168945	30.07	783.8748168945	28.48	783.8748168945	23.28	783.8748168945	37.43	783.8748168945	43.72	783.8748168945	29.52
505.0917358398	23.65	505.0917358398	28.35	505.0917358398	29.45	505.0917358398	30.7	505.0917358398	26.1	505.0917358398	25.45	505.0917358398	53.75	505.0917358398	49.2	505.0917358398	35.3	783.7176513672	31.35	783.7176513672	26.59	783.7176513672	26.37	783.7176513672	29.88	783.7176513672	29.76	783.8941650391	26.91	783.8941650391	27.62	783.8941650391	25.9	783.8941650391	33.17	783.8941650391	39.3	783.8941650391	30.2	783.8941650391	28.71	783.8941650391	22.99	783.8941650391	37.44	783.8941650391	43.92	783.8941650391	29.66
505.107208252	25.65	505.107208252	27.4	505.107208252	31.4	505.107208252	30.85	505.107208252	26.05	505.107208252	25.8	505.107208252	51.25	505.107208252	45.65	505.107208252	35.05	783.7369995117	32.14	783.7369995117	25.36	783.7369995117	27.04	783.7369995117	28.84	783.7369995117	29.15	783.9134521484	26.51	783.9134521484	27.73	783.9134521484	26.17	783.9134521484	33.75	783.9134521484	39.38	783.9134521484	29.77	783.9134521484	28.86	783.9134521484	23.79	783.9134521484	37.26	783.9134521484	43.42	783.9134521484	29.46
505.1228027344	23.65	505.1228027344	27.5	505.1228027344	28.5	505.1228027344	30.8	505.1228027344	26.6	505.1228027344	25.15	505.1228027344	52.05	505.1228027344	47.1	505.1228027344	34.7	783.7561645508	31.31	783.7561645508	26.65	783.7561645508	25.93	783.7561645508	29.2	783.7561645508	29.71	783.9327392578	26.98	783.9327392578	27.59	783.9327392578	26.4	783.9327392578	33.33	783.9327392578	38.47	783.9327392578	29.62	783.9327392578	29.36	783.9327392578	24.78	783.9327392578	37.37	783.9327392578	43.38	783.9327392578	29.86
505.1382751465	26.4	505.1382751465	28.15	505.1382751465	30.7	505.1382751465	30.1	505.1382751465	26.1	505.1382751465	23.6	505.1382751465	52.35	505.1382751465	47.05	505.1382751465	33.2	783.7755126953	32.35	783.7755126953	25.15	783.7755126953	27.16	783.7755126953	28.64	783.7755126953	29.01	783.9520874023	27	783.9520874023	27.31	783.9520874023	25.96	783.9520874023	34.9	783.9520874023	38.85	783.9520874023	30.11	783.9520874023	28.17	783.9520874023	24.9	783.9520874023	36.54	783.9520874023	42.45	783.9520874023	29.61
505.1537780762	24	505.1537780762	28.85	505.1537780762	30.4	505.1537780762	30.75	505.1537780762	26.9	505.1537780762	25.05	505.1537780762	51.05	505.1537780762	47.7	505.1537780762	34.7	783.7948608398	31.14	783.7948608398	25.65	783.7948608398	25.51	783.7948608398	29.56	783.7948608398	29.67	783.9712524414	27.2	783.9712524414	27.26	783.9712524414	26.05	783.9712524414	34.3	783.9712524414	38.94	783.9712524414	29.71	783.9712524414	28.96	783.9712524414	24.31	783.9712524414	37.12	783.9712524414	42.39	783.9712524414	30.3
505.1692504883	26.05	505.1692504883	29.05	505.1692504883	30.15	505.1692504883	29.35	505.1692504883	26.8	505.1692504883	26.05	505.1692504883	50.2	505.1692504883	47.5	505.1692504883	33.85	783.8141479492	31.81	783.8141479492	25.27	783.8141479492	26.54	783.8141479492	28.63	783.8141479492	29.2	783.9906005859	26.9	783.9906005859	27.16	783.9906005859	25.82	783.9906005859	34.4	783.9906005859	39.01	783.9906005859	29.73	783.9906005859	28.35	783.9906005859	24.53	783.9906005859	36.38	783.9906005859	43.12	783.9906005859	29.93
505.1847229004	23.8	505.1847229004	28.45	505.1847229004	29.15	505.1847229004	32	505.1847229004	27.35	505.1847229004	24.95	505.1847229004	49.7	505.1847229004	48.6	505.1847229004	34.15	783.8334960938	30.47	783.8334960938	25.93	783.8334960938	26.18	783.8334960938	29.19	783.8334960938	29.45	784.0098876953	27.65	784.0098876953	27.06	784.0098876953	25.52	784.0098876953	34.47	784.0098876953	38.48	784.0098876953	30.12	784.0098876953	29.12	784.0098876953	24.26	784.0098876953	37.54	784.0098876953	44.2	784.0098876953	29.9
505.2001953125	25.7	505.2001953125	27	505.2001953125	30.8	505.2001953125	31.2	505.2001953125	28.6	505.2001953125	25.95	505.2001953125	50.4	505.2001953125	45.7	505.2001953125	33.65	783.8527832031	31.17	783.8527832031	24.77	783.8527832031	26.56	783.8527832031	28.87	783.8527832031	29.13	784.0292358398	27.48	784.0292358398	28.01	784.0292358398	25.87	784.0292358398	35.04	784.0292358398	38.26	784.0292358398	30.05	784.0292358398	28.26	784.0292358398	24.76	784.0292358398	37.13	784.0292358398	43.24	784.0292358398	29.73
505.2156982422	24.2	505.2156982422	28.95	505.2156982422	29.55	505.2156982422	30.6	505.2156982422	27.25	505.2156982422	25.5	505.2156982422	48.9	505.2156982422	48.6	505.2156982422	33.95	783.8721313477	31.03	783.8721313477	25.76	783.8721313477	26.21	783.8721313477	30	783.8721313477	29.6	784.0485229492	27.96	784.0485229492	28.08	784.0485229492	25.45	784.0485229492	34	784.0485229492	38.45	784.0485229492	29.82	784.0485229492	28.93	784.0485229492	25.05	784.0485229492	37.9	784.0485229492	42.6	784.0485229492	30.44
505.2312927246	25.6	505.2312927246	28.9	505.2312927246	30.75	505.2312927246	31.5	505.2312927246	26.35	505.2312927246	25.2	505.2312927246	50.7	505.2312927246	44.15	505.2312927246	34.9	783.891418457	31.12	783.891418457	25.25	783.891418457	26.85	783.891418457	28.79	783.891418457	28.78	784.0678100586	28.08	784.0678100586	28.64	784.0678100586	26.17	784.0678100586	35.21	784.0678100586	39.36	784.0678100586	29.26	784.0678100586	28.16	784.0678100586	26.16	784.0678100586	37.78	784.0678100586	42.77	784.0678100586	30.59
505.2467651367	23.8	505.2467651367	30.4	505.2467651367	29.5	505.2467651367	30.3	505.2467651367	25.5	505.2467651367	25.5	505.2467651367	49.1	505.2467651367	46.65	505.2467651367	33.5	783.9106445313	29.91	783.9106445313	25.93	783.9106445313	26.18	783.9106445313	29.43	783.9106445313	29.07	784.0871582031	28.27	784.0871582031	28.04	784.0871582031	26.18	784.0871582031	34.21	784.0871582031	39.76	784.0871582031	29.55	784.0871582031	29.41	784.0871582031	26.74	784.0871582031	38.04	784.0871582031	43.02	784.0871582031	31.06
505.2622375488	26.8	505.2622375488	28.85	505.2622375488	30.15	505.2622375488	31.95	505.2622375488	26.75	505.2622375488	26.65	505.2622375488	49.65	505.2622375488	45.35	505.2622375488	34.8	783.9299316406	31.38	783.9299316406	25	783.9299316406	27.2	783.9299316406	29.7	783.9299316406	29.14	784.1064453125	27.9	784.1064453125	28.33	784.1064453125	26.34	784.1064453125	35.35	784.1064453125	40.03	784.1064453125	30.23	784.1064453125	29.08	784.1064453125	27.44	784.1064453125	37.66	784.1064453125	43.61	784.1064453125	30.76
505.2777404785	24.15	505.2777404785	29.95	505.2777404785	30.05	505.2777404785	31.3	505.2777404785	26.95	505.2777404785	25.9	505.2777404785	50.8	505.2777404785	46.2	505.2777404785	34.05	783.9492797852	30.02	783.9492797852	26.16	783.9492797852	26.73	783.9492797852	29.7	783.9492797852	29.91	784.125793457	28.51	784.125793457	28.45	784.125793457	26.37	784.125793457	35.11	784.125793457	40.45	784.125793457	30.59	784.125793457	30.18	784.125793457	26.25	784.125793457	37.83	784.125793457	43.86	784.125793457	31.34
505.2932128906	25.85	505.2932128906	29	505.2932128906	30.25	505.2932128906	30.65	505.2932128906	25.5	505.2932128906	25.1	505.2932128906	50.4	505.2932128906	44.6	505.2932128906	34.05	783.9686279297	32.15	783.9686279297	25.4	783.9686279297	27.47	783.9686279297	29.68	783.9686279297	30.17	784.1450805664	28.14	784.1450805664	28.78	784.1450805664	26.77	784.1450805664	35.64	784.1450805664	40.28	784.1450805664	30.28	784.1450805664	29.58	784.1450805664	25.93	784.1450805664	38.12	784.1450805664	43.62	784.1450805664	31.72
505.3086853027	23.95	505.3086853027	28.4	505.3086853027	29.2	505.3086853027	29.75	505.3086853027	26.8	505.3086853027	24.9	505.3086853027	49.05	505.3086853027	46.6	505.3086853027	33	783.9879150391	30.9	783.9879150391	25.95	783.9879150391	26.75	783.9879150391	30.19	783.9879150391	30.37	784.1642456055	28.71	784.1642456055	28.71	784.1642456055	27.13	784.1642456055	34.52	784.1642456055	40.06	784.1642456055	30.12	784.1642456055	30.83	784.1642456055	26.07	784.1642456055	38.73	784.1642456055	43.24	784.1642456055	32.08
505.3241577148	27.5	505.3241577148	28.8	505.3241577148	30.1	505.3241577148	29.15	505.3241577148	26.8	505.3241577148	25.55	505.3241577148	47.05	505.3241577148	44.9	505.3241577148	33.4	784.0072631836	32.54	784.0072631836	25.5	784.0072631836	28.54	784.0072631836	29.69	784.0072631836	29.55	784.18359375	28.47	784.18359375	28.82	784.18359375	27.51	784.18359375	35.72	784.18359375	39.33	784.18359375	29.67	784.18359375	29.91	784.18359375	26.79	784.18359375	37.96	784.18359375	43.09	784.18359375	31.6
505.3397521973	24.15	505.3397521973	29.2	505.3397521973	29.2	505.3397521973	31.6	505.3397521973	27	505.3397521973	24.65	505.3397521973	45.85	505.3397521973	45.5	505.3397521973	34.05	784.026550293	31.37	784.026550293	26	784.026550293	27.81	784.026550293	30.18	784.026550293	30.31	784.2028808594	28.44	784.2028808594	28.89	784.2028808594	27.99	784.2028808594	35.31	784.2028808594	39.44	784.2028808594	30.4	784.2028808594	30.44	784.2028808594	27.04	784.2028808594	38.19	784.2028808594	42.58	784.2028808594	31.98
505.355255127	26.75	505.355255127	28.4	505.355255127	29.35	505.355255127	29.7	505.355255127	27.35	505.355255127	25.2	505.355255127	45.75	505.355255127	44.5	505.355255127	35.1	784.0458984375	32.52	784.0458984375	25.66	784.0458984375	28.9	784.0458984375	30.56	784.0458984375	30.07	784.2222290039	28.78	784.2222290039	29.19	784.2222290039	28.34	784.2222290039	35.74	784.2222290039	39.17	784.2222290039	30.72	784.2222290039	30.09	784.2222290039	27.57	784.2222290039	38.32	784.2222290039	42.96	784.2222290039	31.77
505.3707275391	23.15	505.3707275391	27.9	505.3707275391	28.05	505.3707275391	31.75	505.3707275391	25.85	505.3707275391	25	505.3707275391	48.55	505.3707275391	45.6	505.3707275391	33.4	784.0651855469	31.43	784.0651855469	26.97	784.0651855469	27.86	784.0651855469	30.55	784.0651855469	30.89	784.2415161133	28.74	784.2415161133	29.13	784.2415161133	27.55	784.2415161133	34.85	784.2415161133	39.67	784.2415161133	31.32	784.2415161133	31.38	784.2415161133	26.68	784.2415161133	38.85	784.2415161133	43.35	784.2415161133	31.95
505.3861999512	26.25	505.3861999512	28.15	505.3861999512	29.8	505.3861999512	30.45	505.3861999512	26.05	505.3861999512	24.9	505.3861999512	47.4	505.3861999512	45.3	505.3861999512	34.8	784.0845336914	32.32	784.0845336914	26.48	784.0845336914	28.96	784.0845336914	30.25	784.0845336914	30.51	784.2608642578	28.72	784.2608642578	29.46	784.2608642578	27.8	784.2608642578	35.8	784.2608642578	40.52	784.2608642578	30.62	784.2608642578	29.69	784.2608642578	26.48	784.2608642578	37.93	784.2608642578	43.19	784.2608642578	32.04
505.4016723633	24.35	505.4016723633	28.15	505.4016723633	29.15	505.4016723633	30.75	505.4016723633	24.85	505.4016723633	24.3	505.4016723633	49.15	505.4016723633	45.4	505.4016723633	32.7	784.1037597656	31.33	784.1037597656	27.22	784.1037597656	27.52	784.1037597656	30.08	784.1037597656	31.22	784.2801513672	28.5	784.2801513672	29.68	784.2801513672	27.09	784.2801513672	34.88	784.2801513672	39.78	784.2801513672	31.62	784.2801513672	31.04	784.2801513672	25.58	784.2801513672	38.43	784.2801513672	43.05	784.2801513672	31.75
505.417175293	27.55	505.417175293	27.65	505.417175293	30.1	505.417175293	30.25	505.417175293	26.15	505.417175293	25.25	505.417175293	47.4	505.417175293	45.2	505.417175293	35.2	784.123046875	32.87	784.123046875	27.11	784.123046875	28.65	784.123046875	30.2	784.123046875	31.16	784.2994384766	28.3	784.2994384766	29.17	784.2994384766	27.44	784.2994384766	35.68	784.2994384766	40.24	784.2994384766	31.06	784.2994384766	29.99	784.2994384766	25.39	784.2994384766	38.17	784.2994384766	43.02	784.2994384766	31.36
505.4326477051	25.2	505.4326477051	27.95	505.4326477051	28.5	505.4326477051	30.55	505.4326477051	26.5	505.4326477051	26.2	505.4326477051	46.35	505.4326477051	45.7	505.4326477051	33.6	784.1423950195	31.86	784.1423950195	28.35	784.1423950195	28.62	784.1423950195	30.87	784.1423950195	31.29	784.3187866211	28.36	784.3187866211	29.52	784.3187866211	27.96	784.3187866211	34.62	784.3187866211	39.39	784.3187866211	31.09	784.3187866211	30.2	784.3187866211	25.62	784.3187866211	38.93	784.3187866211	43.07	784.3187866211	31.32
505.4482421875	26.25	505.4482421875	26.9	505.4482421875	30.1	505.4482421875	30.85	505.4482421875	27.5	505.4482421875	23.85	505.4482421875	47.4	505.4482421875	43.45	505.4482421875	33.85	784.1616821289	32.86	784.1616821289	27.19	784.1616821289	28.72	784.1616821289	30.52	784.1616821289	31.54	784.3380737305	27.78	784.3380737305	29.38	784.3380737305	27.97	784.3380737305	35.44	784.3380737305	39.44	784.3380737305	31.09	784.3380737305	29.87	784.3380737305	25.81	784.3380737305	39.01	784.3380737305	42.1	784.3380737305	30.49
505.4637145996	24.55	505.4637145996	28.85	505.4637145996	28.55	505.4637145996	31.3	505.4637145996	25.5	505.4637145996	25.75	505.4637145996	47.75	505.4637145996	46.2	505.4637145996	34.05	784.1810302734	31.95	784.1810302734	28.24	784.1810302734	27.94	784.1810302734	31.09	784.1810302734	32.02	784.357421875	28.49	784.357421875	29.3	784.357421875	27.65	784.357421875	34.05	784.357421875	39.74	784.357421875	31.17	784.357421875	30.73	784.357421875	25.16	784.357421875	39.12	784.357421875	42.52	784.357421875	31.35
505.4792175293	27.45	505.4792175293	28.95	505.4792175293	30.2	505.4792175293	31.55	505.4792175293	25.45	505.4792175293	24.95	505.4792175293	47.35	505.4792175293	45.3	505.4792175293	35.2	784.2003173828	33.14	784.2003173828	28.12	784.2003173828	28.69	784.2003173828	31.35	784.2003173828	32.12	784.3767089844	28.69	784.3767089844	29.66	784.3767089844	27.51	784.3767089844	35.58	784.3767089844	39.17	784.3767089844	31.1	784.3767089844	30.32	784.3767089844	25.2	784.3767089844	38.9	784.3767089844	43.29	784.3767089844	30.62
505.4946899414	24.9	505.4946899414	27.6	505.4946899414	30.9	505.4946899414	32.35	505.4946899414	24.7	505.4946899414	25.25	505.4946899414	47.95	505.4946899414	45.35	505.4946899414	32	784.2196655273	31.63	784.2196655273	28.88	784.2196655273	27.84	784.2196655273	31.13	784.2196655273	32.5	784.3959960938	28.38	784.3959960938	29.3	784.3959960938	27.11	784.3959960938	34.55	784.3959960938	39.78	784.3959960938	31.04	784.3959960938	30.8	784.3959960938	24.81	784.3959960938	39.02	784.3959960938	43.67	784.3959960938	31.14
505.5101623535	26.7	505.5101623535	27.7	505.5101623535	30.55	505.5101623535	31.45	505.5101623535	26.4	505.5101623535	26.2	505.5101623535	48.95	505.5101623535	44.15	505.5101623535	33.4	784.2390136719	33.36	784.2390136719	28.03	784.2390136719	28.62	784.2390136719	30.3	784.2390136719	32.02	784.415222168	28.51	784.415222168	28.94	784.415222168	27.42	784.415222168	35.33	784.415222168	39.55	784.415222168	30.79	784.415222168	29.57	784.415222168	25.46	784.415222168	38.38	784.415222168	44.03	784.415222168	30.73
505.5256347656	24.6	505.5256347656	26.8	505.5256347656	28.2	505.5256347656	31.05	505.5256347656	26	505.5256347656	24.55	505.5256347656	48.4	505.5256347656	45.45	505.5256347656	32.85	784.2583007813	32.2	784.2583007813	28.31	784.2583007813	27.51	784.2583007813	30.71	784.2583007813	32.06	784.4345092773	28.39	784.4345092773	28.55	784.4345092773	26.9	784.4345092773	34.57	784.4345092773	40.24	784.4345092773	31.18	784.4345092773	30.06	784.4345092773	24.93	784.4345092773	38.82	784.4345092773	43.56	784.4345092773	31.26
505.541229248	25.7	505.541229248	26.6	505.541229248	29.15	505.541229248	30.7	505.541229248	26.35	505.541229248	25.25	505.541229248	47.75	505.541229248	44.7	505.541229248	33	784.2776489258	33.52	784.2776489258	27.68	784.2776489258	28.05	784.2776489258	29.9	784.2776489258	32.05	784.4538574219	28.75	784.4538574219	29.33	784.4538574219	27.74	784.4538574219	35.16	784.4538574219	39.67	784.4538574219	31.27	784.4538574219	29.85	784.4538574219	26.52	784.4538574219	38.86	784.4538574219	44.05	784.4538574219	30.48
505.5567321777	23.8	505.5567321777	27.15	505.5567321777	29.55	505.5567321777	31.9	505.5567321777	26.4	505.5567321777	24.8	505.5567321777	47.85	505.5567321777	46.75	505.5567321777	31.55	784.2969360352	32.66	784.2969360352	27.96	784.2969360352	27.46	784.2969360352	30.48	784.2969360352	32.06	784.4731445313	28.33	784.4731445313	28.76	784.4731445313	27.43	784.4731445313	34.14	784.4731445313	39.63	784.4731445313	31.1	784.4731445313	30.46	784.4731445313	26.88	784.4731445313	38.98	784.4731445313	43.96	784.4731445313	31.07
505.5722045898	26.25	505.5722045898	26.65	505.5722045898	29.9	505.5722045898	30.1	505.5722045898	25.1	505.5722045898	24.4	505.5722045898	47.7	505.5722045898	43.95	505.5722045898	33.2	784.3162841797	33.53	784.3162841797	27.09	784.3162841797	27.75	784.3162841797	29.83	784.3162841797	31.64	784.4924926758	28.46	784.4924926758	28.82	784.4924926758	27.37	784.4924926758	35.22	784.4924926758	38.81	784.4924926758	31.05	784.4924926758	29.31	784.4924926758	26.95	784.4924926758	37.71	784.4924926758	44.25	784.4924926758	30.7
505.587677002	24.5	505.587677002	28.35	505.587677002	28.55	505.587677002	30.7	505.587677002	26.1	505.587677002	24.2	505.587677002	47.35	505.587677002	45.8	505.587677002	33.35	784.3355712891	32.55	784.3355712891	27.58	784.3355712891	27.28	784.3355712891	30.4	784.3355712891	32.22	784.5117797852	28.11	784.5117797852	27.99	784.5117797852	27.18	784.5117797852	34.47	784.5117797852	39.9	784.5117797852	30.56	784.5117797852	30.04	784.5117797852	26.05	784.5117797852	38.28	784.5117797852	43.59	784.5117797852	30.89
505.6031494141	26.05	505.6031494141	28.75	505.6031494141	28.7	505.6031494141	30.55	505.6031494141	24.7	505.6031494141	24.15	505.6031494141	48.95	505.6031494141	43.1	505.6031494141	35.4	784.3549194336	33.25	784.3549194336	27.88	784.3549194336	28.38	784.3549194336	30.63	784.3549194336	31.29	784.5310668945	28.16	784.5310668945	28.44	784.5310668945	27.33	784.5310668945	35.43	784.5310668945	40.07	784.5310668945	30.4	784.5310668945	29.85	784.5310668945	24.87	784.5310668945	38.16	784.5310668945	44.62	784.5310668945	30.23
505.6187438965	24.85	505.6187438965	28.35	505.6187438965	28.4	505.6187438965	30.2	505.6187438965	26.4	505.6187438965	24.35	505.6187438965	49.2	505.6187438965	45.35	505.6187438965	33	784.3740844727	32.94	784.3740844727	27.67	784.3740844727	27.09	784.3740844727	30.47	784.3740844727	31.38	784.5504150391	28.84	784.5504150391	28.61	784.5504150391	27.3	784.5504150391	34.58	784.5504150391	40.75	784.5504150391	30.88	784.5504150391	30.29	784.5504150391	23.78	784.5504150391	38.5	784.5504150391	44.08	784.5504150391	30.96
505.6342468262	28.2	505.6342468262	27.75	505.6342468262	29	505.6342468262	30.6	505.6342468262	27.15	505.6342468262	26.35	505.6342468262	48.55	505.6342468262	43.7	505.6342468262	33.25	784.3934326172	34.56	784.3934326172	26.84	784.3934326172	27.64	784.3934326172	30.57	784.3934326172	31.45	784.5697021484	28.41	784.5697021484	28.74	784.5697021484	27.85	784.5697021484	35.07	784.5697021484	40.32	784.5697021484	31.13	784.5697021484	29.42	784.5697021484	25.13	784.5697021484	38.35	784.5697021484	44.05	784.5697021484	30.62
505.6497192383	25.2	505.6497192383	27.15	505.6497192383	27.7	505.6497192383	32.7	505.6497192383	25.75	505.6497192383	26.1	505.6497192383	49.2	505.6497192383	44.5	505.6497192383	34.3	784.4127807617	32.46	784.4127807617	27.93	784.4127807617	27.26	784.4127807617	30.62	784.4127807617	31.04	784.589050293	28.29	784.589050293	28.62	784.589050293	27.54	784.589050293	35.04	784.589050293	40.65	784.589050293	31.58	784.589050293	30.51	784.589050293	24.52	784.589050293	38.07	784.589050293	44.29	784.589050293	31.23
505.6651916504	26.7	505.6651916504	27.15	505.6651916504	29.1	505.6651916504	31.2	505.6651916504	25.85	505.6651916504	26.45	505.6651916504	49.5	505.6651916504	44.55	505.6651916504	33.15	784.4320678711	32.94	784.4320678711	26.6	784.4320678711	28.46	784.4320678711	29.91	784.4320678711	31.12	784.6083374023	28.81	784.6083374023	28.64	784.6083374023	27.18	784.6083374023	35.92	784.6083374023	40.38	784.6083374023	31.17	784.6083374023	29.09	784.6083374023	25.02	784.6083374023	37.8	784.6083374023	44.09	784.6083374023	30.6
505.6806640625	24.3	505.6806640625	28.15	505.6806640625	28.1	505.6806640625	31.75	505.6806640625	26	505.6806640625	25	505.6806640625	49.65	505.6806640625	45.8	505.6806640625	34.1	784.4514160156	32.23	784.4514160156	27.52	784.4514160156	28.21	784.4514160156	31.19	784.4514160156	31.55	784.6276855469	28.9	784.6276855469	28.07	784.6276855469	27.1	784.6276855469	35.21	784.6276855469	40.21	784.6276855469	31.27	784.6276855469	29.96	784.6276855469	24.76	784.6276855469	38.14	784.6276855469	44.27	784.6276855469	30.63
505.6962890625	25.9	505.6962890625	27.45	505.6962890625	30.3	505.6962890625	29.45	505.6962890625	27.25	505.6962890625	27	505.6962890625	49.65	505.6962890625	42.85	505.6962890625	33.6	784.470703125	33.41	784.470703125	27.06	784.470703125	28.88	784.470703125	30.9	784.470703125	30.56	784.6469726563	28.14	784.6469726563	28.59	784.6469726563	27.45	784.6469726563	36.09	784.6469726563	39.62	784.6469726563	31.33	784.6469726563	29.37	784.6469726563	25.1	784.6469726563	38	784.6469726563	44.52	784.6469726563	30.53
505.7117614746	24.85	505.7117614746	27.95	505.7117614746	29	505.7117614746	30.8	505.7117614746	26.85	505.7117614746	26.15	505.7117614746	50.7	505.7117614746	46.8	505.7117614746	33.9	784.4900512695	32.35	784.4900512695	27.32	784.4900512695	27.47	784.4900512695	31.67	784.4900512695	30.87	784.6662597656	28.54	784.6662597656	28.49	784.6662597656	27.1	784.6662597656	35.43	784.6662597656	39.69	784.6662597656	31	784.6662597656	30.42	784.6662597656	24.76	784.6662597656	38.83	784.6662597656	44.57	784.6662597656	31.33
505.7272338867	26.6	505.7272338867	27.85	505.7272338867	29.9	505.7272338867	30.5	505.7272338867	26.85	505.7272338867	26.5	505.7272338867	51.55	505.7272338867	47.05	505.7272338867	34.6	784.5093383789	33.36	784.5093383789	26.54	784.5093383789	28.41	784.5093383789	30.87	784.5093383789	30.39	784.6856079102	27.93	784.6856079102	28.56	784.6856079102	27.62	784.6856079102	36.6	784.6856079102	39.66	784.6856079102	31.14	784.6856079102	29.14	784.6856079102	25.51	784.6856079102	38.25	784.6856079102	44.87	784.6856079102	30.65
505.7427062988	25.25	505.7427062988	29.3	505.7427062988	29	505.7427062988	32.3	505.7427062988	27	505.7427062988	26.95	505.7427062988	53.15	505.7427062988	48.55	505.7427062988	33.85	784.5286865234	32.62	784.5286865234	27.66	784.5286865234	27.58	784.5286865234	31.33	784.5286865234	30.28	784.7048950195	27.87	784.7048950195	28.41	784.7048950195	27.33	784.7048950195	35.03	784.7048950195	39.74	784.7048950195	31.1	784.7048950195	29.8	784.7048950195	24.22	784.7048950195	37.6	784.7048950195	45.2	784.7048950195	30.76
505.7582092285	27.35	505.7582092285	29.8	505.7582092285	28.8	505.7582092285	31.65	505.7582092285	28.35	505.7582092285	26.4	505.7582092285	53.55	505.7582092285	45.15	505.7582092285	35.15	784.548034668	33.53	784.548034668	26.8	784.548034668	28.85	784.548034668	31.11	784.548034668	30.28	784.7242431641	28.2	784.7242431641	28.62	784.7242431641	27.47	784.7242431641	35.59	784.7242431641	39.87	784.7242431641	31.76	784.7242431641	29.45	784.7242431641	24.57	784.7242431641	37.67	784.7242431641	44.01	784.7242431641	31.11
505.7738037109	26.6	505.7738037109	29	505.7738037109	28.65	505.7738037109	32.4	505.7738037109	27.95	505.7738037109	25.45	505.7738037109	52.7	505.7738037109	46.25	505.7738037109	33.35	784.5673217773	32.44	784.5673217773	28	784.5673217773	28.53	784.5673217773	31.7	784.5673217773	31.61	784.7435302734	28.28	784.7435302734	28.33	784.7435302734	27.27	784.7435302734	34.12	784.7435302734	39.53	784.7435302734	31.08	784.7435302734	30.17	784.7435302734	24.45	784.7435302734	37.75	784.7435302734	44.78	784.7435302734	30.94
505.789276123	27.6	505.789276123	29.05	505.789276123	30.7	505.789276123	31.65	505.789276123	27	505.789276123	25.1	505.789276123	51.7	505.789276123	45.25	505.789276123	34.85	784.5866699219	33.04	784.5866699219	27.77	784.5866699219	29.41	784.5866699219	31.92	784.5866699219	31.1	784.7628173828	28.39	784.7628173828	28.76	784.7628173828	26.93	784.7628173828	35.94	784.7628173828	39.44	784.7628173828	31.31	784.7628173828	29.49	784.7628173828	24.82	784.7628173828	37.88	784.7628173828	43.69	784.7628173828	30.8
505.8047485352	25.8	505.8047485352	28.95	505.8047485352	30.35	505.8047485352	32.9	505.8047485352	26.35	505.8047485352	27.4	505.8047485352	53.4	505.8047485352	46.4	505.8047485352	35.25	784.6059570313	32.25	784.6059570313	27.81	784.6059570313	29.44	784.6059570313	32.44	784.6059570313	31.16	784.7821655273	28.07	784.7821655273	28.59	784.7821655273	27.04	784.7821655273	34.42	784.7821655273	39.89	784.7821655273	30.99	784.7821655273	29.78	784.7821655273	24.63	784.7821655273	37.82	784.7821655273	44.09	784.7821655273	30.46
505.8202209473	28.8	505.8202209473	30.65	505.8202209473	32.6	505.8202209473	32.1	505.8202209473	27.5	505.8202209473	28.15	505.8202209473	53.9	505.8202209473	45.55	505.8202209473	36.2	784.6253051758	33.56	784.6253051758	26.36	784.6253051758	29.34	784.6253051758	31.94	784.6253051758	31.03	784.8014526367	27.97	784.8014526367	28.77	784.8014526367	26.5	784.8014526367	35.55	784.8014526367	38.93	784.8014526367	30.77	784.8014526367	28.87	784.8014526367	24.19	784.8014526367	37.66	784.8014526367	43.23	784.8014526367	30.36
505.835723877	26.95	505.835723877	30.5	505.835723877	31.7	505.835723877	32.9	505.835723877	28.35	505.835723877	27.95	505.835723877	53.5	505.835723877	48.05	505.835723877	34.7	784.6445922852	32.03	784.6445922852	27.44	784.6445922852	27.99	784.6445922852	32.7	784.6445922852	31.35	784.8208007813	28.13	784.8208007813	28.46	784.8208007813	26.63	784.8208007813	34.23	784.8208007813	39.43	784.8208007813	30.68	784.8208007813	29.44	784.8208007813	23.66	784.8208007813	37.16	784.8208007813	43.78	784.8208007813	30.07
505.8513183594	27.6	505.8513183594	29.9	505.8513183594	30.75	505.8513183594	30.6	505.8513183594	27.55	505.8513183594	27.4	505.8513183594	54.95	505.8513183594	46.75	505.8513183594	34.45	784.6639404297	33.16	784.6639404297	26.44	784.6639404297	29.7	784.6639404297	31.96	784.6639404297	31.14	784.8400878906	27.89	784.8400878906	29.02	784.8400878906	26.65	784.8400878906	35.2	784.8400878906	39.06	784.8400878906	30.54	784.8400878906	28.73	784.8400878906	23.69	784.8400878906	37.18	784.8400878906	43.48	784.8400878906	30.21
505.8667907715	26.55	505.8667907715	31.65	505.8667907715	28.8	505.8667907715	31.6	505.8667907715	27.55	505.8667907715	26.1	505.8667907715	54.7	505.8667907715	47.65	505.8667907715	31.85	784.6832275391	32.33	784.6832275391	27.72	784.6832275391	28.73	784.6832275391	32.4	784.6832275391	31.11	784.8593139648	27.4	784.8593139648	28.63	784.8593139648	25.91	784.8593139648	33.95	784.8593139648	38.54	784.8593139648	30.68	784.8593139648	29.18	784.8593139648	23.43	784.8593139648	37.48	784.8593139648	43.35	784.8593139648	29.86
505.8822631836	28.7	505.8822631836	30.5	505.8822631836	29.85	505.8822631836	31	505.8822631836	26.95	505.8822631836	26.4	505.8822631836	53.1	505.8822631836	46.4	505.8822631836	33.75	784.7025756836	32.89	784.7025756836	26.14	784.7025756836	29.16	784.7025756836	32.18	784.7025756836	30.55	784.8786010742	27.46	784.8786010742	28.8	784.8786010742	26.13	784.8786010742	34.61	784.8786010742	38.62	784.8786010742	30.89	784.8786010742	28.8	784.8786010742	24.26	784.8786010742	37.28	784.8786010742	43.18	784.8786010742	29.89
505.8977661133	27.15	505.8977661133	30.6	505.8977661133	30.2	505.8977661133	32.4	505.8977661133	27.55	505.8977661133	25.65	505.8977661133	53.25	505.8977661133	47.5	505.8977661133	33.6	784.7219238281	32.01	784.7219238281	27	784.7219238281	28.32	784.7219238281	32.25	784.7219238281	31.29	784.8978881836	27.2	784.8978881836	28.83	784.8978881836	26.34	784.8978881836	34.03	784.8978881836	39.02	784.8978881836	30.21	784.8978881836	29.69	784.8978881836	23.81	784.8978881836	38.15	784.8978881836	42.98	784.8978881836	29.89
505.9133605957	29.9	505.9133605957	29.95	505.9133605957	31.35	505.9133605957	31.25	505.9133605957	28.55	505.9133605957	26.45	505.9133605957	54.9	505.9133605957	45.95	505.9133605957	34.35	784.7412109375	32.62	784.7412109375	26.64	784.7412109375	29	784.7412109375	32.27	784.7412109375	30.42	784.9172363281	27.61	784.9172363281	28.65	784.9172363281	26.62	784.9172363281	34.34	784.9172363281	38.87	784.9172363281	29.92	784.9172363281	29.38	784.9172363281	24.71	784.9172363281	37.35	784.9172363281	43.19	784.9172363281	29.8
505.9288330078	27.65	505.9288330078	30.2	505.9288330078	30.4	505.9288330078	31.1	505.9288330078	29.35	505.9288330078	25.9	505.9288330078	54.55	505.9288330078	47.45	505.9288330078	33.65	784.760559082	31.48	784.760559082	26.93	784.760559082	27.8	784.760559082	32.09	784.760559082	30.55	784.9365234375	27.7	784.9365234375	28.92	784.9365234375	26.5	784.9365234375	33.58	784.9365234375	39.23	784.9365234375	30.1	784.9365234375	29.81	784.9365234375	23.78	784.9365234375	37.53	784.9365234375	42.77	784.9365234375	29.92
505.9443054199	28.2	505.9443054199	30.25	505.9443054199	30.6	505.9443054199	30.9	505.9443054199	28.8	505.9443054199	26.4	505.9443054199	54.35	505.9443054199	45.55	505.9443054199	33.5	784.7798461914	32.59	784.7798461914	26.19	784.7798461914	27.82	784.7798461914	31.7	784.7798461914	29.89	784.955871582	27.84	784.955871582	28.7	784.955871582	26.91	784.955871582	34.85	784.955871582	39.26	784.955871582	30.48	784.955871582	28.17	784.955871582	24.41	784.955871582	37.19	784.955871582	42.9	784.955871582	29.53
505.959777832	25.1	505.959777832	29.45	505.959777832	29.6	505.959777832	32.55	505.959777832	28.3	505.959777832	25.95	505.959777832	51.8	505.959777832	46.1	505.959777832	33.65	784.7991943359	31.65	784.7991943359	26.48	784.7991943359	27.01	784.7991943359	31.66	784.7991943359	30	784.9751586914	27.85	784.9751586914	28.55	784.9751586914	26.63	784.9751586914	34.52	784.9751586914	39.09	784.9751586914	30.79	784.9751586914	28.7	784.9751586914	24.76	784.9751586914	37.54	784.9751586914	42.27	784.9751586914	29.89
505.9752807617	27.2	505.9752807617	29.85	505.9752807617	30.7	505.9752807617	30.8	505.9752807617	26.65	505.9752807617	25.2	505.9752807617	52.85	505.9752807617	44.25	505.9752807617	34.2	784.8184814453	32.03	784.8184814453	26.01	784.8184814453	27.28	784.8184814453	30.85	784.8184814453	29.79	784.9945068359	27.9	784.9945068359	28.04	784.9945068359	26.75	784.9945068359	35.07	784.9945068359	39.69	784.9945068359	29.97	784.9945068359	28.98	784.9945068359	25.31	784.9945068359	37.01	784.9945068359	42.28	784.9945068359	30.32
505.9908752441	24.85	505.9908752441	28.8	505.9908752441	28.95	505.9908752441	32.85	505.9908752441	26.6	505.9908752441	25.95	505.9908752441	53.5	505.9908752441	46.5	505.9908752441	34	784.8378295898	31.55	784.8378295898	26.32	784.8378295898	26.42	784.8378295898	30.75	784.8378295898	30.14	785.0137939453	27.43	785.0137939453	28.55	785.0137939453	26.35	785.0137939453	34.03	785.0137939453	39.84	785.0137939453	29.99	785.0137939453	29.59	785.0137939453	24.93	785.0137939453	37.72	785.0137939453	42.82	785.0137939453	30.42
506.0063476563	27.2	506.0063476563	28.7	506.0063476563	30.9	506.0063476563	32.8	506.0063476563	26.45	506.0063476563	26	506.0063476563	53.75	506.0063476563	45.35	506.0063476563	36	784.8571777344	32.99	784.8571777344	25.43	784.8571777344	27.03	784.8571777344	30.22	784.8571777344	29.4	785.0330810547	26.91	785.0330810547	28.71	785.0330810547	26.85	785.0330810547	34.64	785.0330810547	39.19	785.0330810547	30.31	785.0330810547	28.94	785.0330810547	25.07	785.0330810547	37.99	785.0330810547	42.65	785.0330810547	30.56
506.0218200684	25	506.0218200684	29.85	506.0218200684	30.4	506.0218200684	32.25	506.0218200684	27.6	506.0218200684	24.75	506.0218200684	54.4	506.0218200684	46.45	506.0218200684	35.4	784.8764648438	31.33	784.8764648438	26.34	784.8764648438	26.82	784.8764648438	30.52	784.8764648438	30.18	785.0524291992	27.46	785.0524291992	28.59	785.0524291992	26.58	785.0524291992	33.88	785.0524291992	39.59	785.0524291992	30.22	785.0524291992	28.75	785.0524291992	24.4	785.0524291992	38.74	785.0524291992	42.73	785.0524291992	30.76
506.037322998	27.45	506.037322998	29.05	506.037322998	30.65	506.037322998	32.65	506.037322998	27.6	506.037322998	24.7	506.037322998	54.45	506.037322998	45.2	506.037322998	33.5	784.8958129883	32.43	784.8958129883	25.07	784.8958129883	27.49	784.8958129883	29.83	784.8958129883	29.35	785.0717163086	28.35	785.0717163086	28.64	785.0717163086	26.57	785.0717163086	34.92	785.0717163086	38.89	785.0717163086	29.99	785.0717163086	28.85	785.0717163086	24.79	785.0717163086	38.2	785.0717163086	43.35	785.0717163086	30.56
506.0529174805	24.9	506.0529174805	29	506.0529174805	29.35	506.0529174805	33.05	506.0529174805	26.55	506.0529174805	26.25	506.0529174805	56	506.0529174805	47.05	506.0529174805	33.35	784.9151000977	30.72	784.9151000977	26.23	784.9151000977	27.24	784.9151000977	30.22	784.9151000977	29.8	785.0910644531	28.37	785.0910644531	28.49	785.0910644531	26.36	785.0910644531	34.73	785.0910644531	39.06	785.0910644531	29.93	785.0910644531	29.92	785.0910644531	24.95	785.0910644531	38.76	785.0910644531	43.42	785.0910644531	30.99
506.0683898926	28	506.0683898926	28.7	506.0683898926	29.45	506.0683898926	31.6	506.0683898926	26.65	506.0683898926	25.75	506.0683898926	55.35	506.0683898926	44.7	506.0683898926	34.9	784.9344482422	32.01	784.9344482422	24.89	784.9344482422	27.66	784.9344482422	29.51	784.9344482422	29.09	785.1103515625	28.81	785.1103515625	28.42	785.1103515625	26.76	785.1103515625	36.2	785.1103515625	39.15	785.1103515625	30.03	785.1103515625	29.24	785.1103515625	25.24	785.1103515625	38.53	785.1103515625	43.53	785.1103515625	31.22
506.0838623047	25.7	506.0838623047	28.85	506.0838623047	28.65	506.0838623047	31.15	506.0838623047	26.85	506.0838623047	25.7	506.0838623047	53.3	506.0838623047	46.15	506.0838623047	35.4	784.9537353516	31.02	784.9537353516	25.7	784.9537353516	26.99	784.9537353516	30.04	784.9537353516	29.6	785.1296386719	28.63	785.1296386719	29.06	785.1296386719	26.98	785.1296386719	35.47	785.1296386719	40.08	785.1296386719	30.8	785.1296386719	30.1	785.1296386719	25.6	785.1296386719	38.62	785.1296386719	43.29	785.1296386719	31.91
506.0993347168	26.9	506.0993347168	28.3	506.0993347168	28.8	506.0993347168	30.25	506.0993347168	27.1	506.0993347168	24.95	506.0993347168	50.95	506.0993347168	44.45	506.0993347168	34.95	784.9730834961	32.13	784.9730834961	24.67	784.9730834961	27.89	784.9730834961	29.89	784.9730834961	29.65	785.1489868164	28.88	785.1489868164	29.02	785.1489868164	28.4	785.1489868164	36.47	785.1489868164	39.96	785.1489868164	31.43	785.1489868164	29.54	785.1489868164	25.51	785.1489868164	38.18	785.1489868164	43	785.1489868164	31.39
506.1149597168	23	506.1149597168	28.9	506.1149597168	28.65	506.1149597168	31.9	506.1149597168	27.45	506.1149597168	26.1	506.1149597168	51.3	506.1149597168	46.6	506.1149597168	35.4	784.9923706055	30.86	784.9923706055	25.4	784.9923706055	27.07	784.9923706055	30.2	784.9923706055	30.17	785.1682739258	28.86	785.1682739258	29.36	785.1682739258	28.02	785.1682739258	35.65	785.1682739258	40.46	785.1682739258	31.56	785.1682739258	30.48	785.1682739258	25.06	785.1682739258	38.77	785.1682739258	42.69	785.1682739258	31.6
506.1304321289	25.9	506.1304321289	27.95	506.1304321289	28.95	506.1304321289	29.95	506.1304321289	26.7	506.1304321289	26.8	506.1304321289	50.7	506.1304321289	45.35	506.1304321289	34.65	785.01171875	32.98	785.01171875	25.11	785.01171875	27.97	785.01171875	29.38	785.01171875	29.91	785.1876220703	28.69	785.1876220703	29.42	785.1876220703	28.41	785.1876220703	36.92	785.1876220703	40.12	785.1876220703	31.04	785.1876220703	30.68	785.1876220703	26.46	785.1876220703	38.72	785.1876220703	43.27	785.1876220703	31.64
506.145904541	23.25	506.145904541	28.6	506.145904541	28.65	506.145904541	30.65	506.145904541	26.4	506.145904541	26.5	506.145904541	51.95	506.145904541	47.75	506.145904541	34.1	785.0310668945	30.98	785.0310668945	26.11	785.0310668945	27.23	785.0310668945	30.61	785.0310668945	30.18	785.2069091797	29.33	785.2069091797	29.58	785.2069091797	28.26	785.2069091797	36.13	785.2069091797	40.49	785.2069091797	30.83	785.2069091797	30.76	785.2069091797	25.44	785.2069091797	38.81	785.2069091797	43.14	785.2069091797	32.03
506.1613769531	27.05	506.1613769531	27.95	506.1613769531	29.1	506.1613769531	30.7	506.1613769531	27.7	506.1613769531	26.8	506.1613769531	50.3	506.1613769531	44.6	506.1613769531	34.55	785.0503540039	32.23	785.0503540039	25.49	785.0503540039	28.68	785.0503540039	30.43	785.0503540039	30.03	785.2262573242	28.9	785.2262573242	29.49	785.2262573242	28.29	785.2262573242	36.36	785.2262573242	39.97	785.2262573242	30.87	785.2262573242	30.27	785.2262573242	26.23	785.2262573242	38.27	785.2262573242	43.91	785.2262573242	31.83
506.1769714355	24.3	506.1769714355	27.8	506.1769714355	28.45	506.1769714355	31.3	506.1769714355	26.35	506.1769714355	25.85	506.1769714355	50.05	506.1769714355	46.45	506.1769714355	35.8	785.0697021484	31.37	785.0697021484	27.16	785.0697021484	27.69	785.0697021484	31.06	785.0697021484	30.91	785.2456665039	29.49	785.2456665039	29.14	785.2456665039	27.78	785.2456665039	35.31	785.2456665039	40.24	785.2456665039	31.15	785.2456665039	31.44	785.2456665039	25.58	785.2456665039	38.73	785.2456665039	43.61	785.2456665039	31.71
506.1924743652	27.3	506.1924743652	28.35	506.1924743652	29.55	506.1924743652	30.25	506.1924743652	26.6	506.1924743652	25.65	506.1924743652	49.4	506.1924743652	44.35	506.1924743652	34.05	785.0889892578	32.76	785.0889892578	26.18	785.0889892578	29.09	785.0889892578	30.5	785.0889892578	30.96	785.2649536133	28.79	785.2649536133	29.76	785.2649536133	28.55	785.2649536133	36.18	785.2649536133	39.97	785.2649536133	31.37	785.2649536133	30.17	785.2649536133	26.38	785.2649536133	38.9	785.2649536133	43.48	785.2649536133	31.29
506.2079467773	25.35	506.2079467773	27.75	506.2079467773	28.15	506.2079467773	29.55	506.2079467773	27.25	506.2079467773	25.45	506.2079467773	50.5	506.2079467773	46.2	506.2079467773	34.15	785.1083374023	31.54	785.1083374023	27.41	785.1083374023	28.11	785.1083374023	31.08	785.1083374023	31.76	785.2843017578	29.18	785.2843017578	30.04	785.2843017578	28.58	785.2843017578	34.98	785.2843017578	40.53	785.2843017578	30.65	785.2843017578	30.4	785.2843017578	24.78	785.2843017578	38.95	785.2843017578	43.07	785.2843017578	31.78
506.2234191895	27.45	506.2234191895	27.8	506.2234191895	28.85	506.2234191895	30.15	506.2234191895	26.95	506.2234191895	25.7	506.2234191895	49	506.2234191895	46.2	506.2234191895	34.65	785.1276245117	32.45	785.1276245117	26.68	785.1276245117	29.42	785.1276245117	30.32	785.1276245117	31.71	785.3035888672	28.71	785.3035888672	30.23	785.3035888672	28.38	785.3035888672	36.59	785.3035888672	39.87	785.3035888672	30.81	785.3035888672	30.22	785.3035888672	25.18	785.3035888672	39.26	785.3035888672	42.64	785.3035888672	31.99
506.2390136719	23.6	506.2390136719	27.85	506.2390136719	27.5	506.2390136719	30.2	506.2390136719	26.95	506.2390136719	26	506.2390136719	48.8	506.2390136719	46.5	506.2390136719	33.25	785.1469726563	31.86	785.1469726563	28.22	785.1469726563	27.92	785.1469726563	30.59	785.1469726563	31.61	785.3229370117	28.35	785.3229370117	29.5	785.3229370117	27.5	785.3229370117	35.18	785.3229370117	39.55	785.3229370117	31.09	785.3229370117	30.92	785.3229370117	24.98	785.3229370117	39.25	785.3229370117	42.85	785.3229370117	32.2
506.2545166016	25.95	506.2545166016	27.15	506.2545166016	28.35	506.2545166016	30.85	506.2545166016	27.1	506.2545166016	25.2	506.2545166016	48.1	506.2545166016	44.75	506.2545166016	34.1	785.1663208008	32.99	785.1663208008	27.38	785.1663208008	28.51	785.1663208008	30.34	785.1663208008	32	785.3422241211	28.83	785.3422241211	29.23	785.3422241211	28.18	785.3422241211	35.8	785.3422241211	39.88	785.3422241211	30.65	785.3422241211	30.25	785.3422241211	25.06	785.3422241211	38.5	785.3422241211	43.76	785.3422241211	31.72
506.2699890137	25.15	506.2699890137	28.15	506.2699890137	27.3	506.2699890137	29.7	506.2699890137	25.3	506.2699890137	25.75	506.2699890137	48.4	506.2699890137	45.35	506.2699890137	32.15	785.1856079102	32.37	785.1856079102	28.32	785.1856079102	28.14	785.1856079102	30.76	785.1856079102	32.11	785.3615112305	28.62	785.3615112305	29.38	785.3615112305	27.2	785.3615112305	35.09	785.3615112305	39.95	785.3615112305	31.1	785.3615112305	30.63	785.3615112305	25.03	785.3615112305	38.64	785.3615112305	43.66	785.3615112305	32.19
506.2854614258	28.55	506.2854614258	27.35	506.2854614258	28.7	506.2854614258	30.4	506.2854614258	25.7	506.2854614258	25.5	506.2854614258	49.2	506.2854614258	44.3	506.2854614258	33.85	785.2049560547	33.57	785.2049560547	28.01	785.2049560547	29.37	785.2049560547	30.32	785.2049560547	31.75	785.380859375	29.23	785.380859375	28.93	785.380859375	27.83	785.380859375	35.55	785.380859375	39.81	785.380859375	30.93	785.380859375	29.77	785.380859375	25.7	785.380859375	38.55	785.380859375	43.59	785.380859375	31.47
506.3010559082	24.65	506.3010559082	27.4	506.3010559082	28.9	506.3010559082	31.3	506.3010559082	25.8	506.3010559082	25.6	506.3010559082	49.15	506.3010559082	46.3	506.3010559082	34.95	785.2242431641	32.36	785.2242431641	28.59	785.2242431641	27.64	785.2242431641	30.74	785.2242431641	32.41	785.4001464844	28.79	785.4001464844	28.88	785.4001464844	27.51	785.4001464844	34.79	785.4001464844	39.26	785.4001464844	30.8	785.4001464844	30.1	785.4001464844	26.39	785.4001464844	39.24	785.4001464844	42.89	785.4001464844	31.7
506.3165283203	27.1	506.3165283203	26.8	506.3165283203	29.65	506.3165283203	30.6	506.3165283203	26.7	506.3165283203	25.25	506.3165283203	48.4	506.3165283203	45.15	506.3165283203	36.65	785.2435913086	33.85	785.2435913086	28.38	785.2435913086	28.9	785.2435913086	29.94	785.2435913086	31.54	785.4194946289	29.27	785.4194946289	29.02	785.4194946289	28.07	785.4194946289	35.73	785.4194946289	39.19	785.4194946289	30.49	785.4194946289	29.83	785.4194946289	26.56	785.4194946289	39.05	785.4194946289	43.08	785.4194946289	31.34
506.33203125	24.6	506.33203125	27.15	506.33203125	28.15	506.33203125	31	506.33203125	26.75	506.33203125	24.8	506.33203125	47.85	506.33203125	46.95	506.33203125	35	785.262878418	32.77	785.262878418	28.18	785.262878418	27.89	785.262878418	30.63	785.262878418	31.87	785.4387817383	29.17	785.4387817383	29.01	785.4387817383	27.99	785.4387817383	34.56	785.4387817383	39.2	785.4387817383	30.77	785.4387817383	29.85	785.4387817383	26.7	785.4387817383	39.07	785.4387817383	43.54	785.4387817383	31.45
506.3476257324	26.9	506.3476257324	28.2	506.3476257324	29.75	506.3476257324	30.9	506.3476257324	25.25	506.3476257324	25.1	506.3476257324	48.25	506.3476257324	44.6	506.3476257324	35.65	785.2822265625	33.65	785.2822265625	27.12	785.2822265625	28.24	785.2822265625	30.59	785.2822265625	32.21	785.4581298828	28.41	785.4581298828	29.32	785.4581298828	27.55	785.4581298828	35.34	785.4581298828	39.59	785.4581298828	30.93	785.4581298828	29.78	785.4581298828	27.22	785.4581298828	38.17	785.4581298828	43.32	785.4581298828	30.82
506.3630981445	24.8	506.3630981445	28.75	506.3630981445	27.9	506.3630981445	31.1	506.3630981445	25	506.3630981445	25.2	506.3630981445	48.45	506.3630981445	44.85	506.3630981445	32.75	785.3015136719	33.09	785.3015136719	27.93	785.3015136719	27.41	785.3015136719	30.85	785.3015136719	31.88	785.4774169922	28.46	785.4774169922	29.23	785.4774169922	27.65	785.4774169922	34.5	785.4774169922	39.25	785.4774169922	31.17	785.4774169922	30.23	785.4774169922	25.93	785.4774169922	38.43	785.4774169922	43.51	785.4774169922	31.9
506.3785705566	27.85	506.3785705566	28.45	506.3785705566	29.75	506.3785705566	30.4	506.3785705566	25.15	506.3785705566	25.95	506.3785705566	48.2	506.3785705566	43	506.3785705566	35.1	785.3208618164	33.71	785.3208618164	27.46	785.3208618164	28.62	785.3208618164	30.21	785.3208618164	31.24	785.4967041016	28.27	785.4967041016	29.53	785.4967041016	27.57	785.4967041016	35.81	785.4967041016	39.67	785.4967041016	31.48	785.4967041016	29.75	785.4967041016	26.53	785.4967041016	38.94	785.4967041016	44.02	785.4967041016	31.24
506.3940734863	24.45	506.3940734863	27.15	506.3940734863	27.6	506.3940734863	30.35	506.3940734863	25.55	506.3940734863	25.8	506.3940734863	47.2	506.3940734863	44.45	506.3940734863	34.55	785.3402099609	32.73	785.3402099609	27.89	785.3402099609	27.16	785.3402099609	30.52	785.3402099609	32.01	785.5160522461	28.33	785.5160522461	29.86	785.5160522461	27.51	785.5160522461	34.74	785.5160522461	39.7	785.5160522461	31.38	785.5160522461	30.21	785.5160522461	25.53	785.5160522461	39.05	785.5160522461	44.63	785.5160522461	31.33
506.4096679688	27.8	506.4096679688	26.8	506.4096679688	29.3	506.4096679688	30.45	506.4096679688	25.6	506.4096679688	25.9	506.4096679688	47.65	506.4096679688	43.05	506.4096679688	33.85	785.3594970703	33.97	785.3594970703	26.91	785.3594970703	28.35	785.3594970703	30.37	785.3594970703	31.06	785.5353393555	28.34	785.5353393555	29.59	785.5353393555	27.66	785.5353393555	36.11	785.5353393555	39.17	785.5353393555	31.34	785.5353393555	29.95	785.5353393555	25.28	785.5353393555	38.5	785.5353393555	44.81	785.5353393555	31.24
506.4251403809	23.75	506.4251403809	27.45	506.4251403809	28.45	506.4251403809	32.2	506.4251403809	26.8	506.4251403809	26.1	506.4251403809	47.2	506.4251403809	45	506.4251403809	33.45	785.3788452148	32.72	785.3788452148	27.2	785.3788452148	27.35	785.3788452148	31.83	785.3788452148	31.47	785.5546875	28.48	785.5546875	29.41	785.5546875	27.43	785.5546875	35.18	785.5546875	39.45	785.5546875	30.82	785.5546875	30.29	785.5546875	24.24	785.5546875	38.21	785.5546875	43.58	785.5546875	30.94
506.440612793	26.6	506.440612793	28	506.440612793	29.05	506.440612793	29.7	506.440612793	25.15	506.440612793	24.35	506.440612793	47.75	506.440612793	44.05	506.440612793	33.45	785.3981323242	33.93	785.3981323242	26.35	785.3981323242	28.19	785.3981323242	31.03	785.3981323242	31.44	785.5739746094	28.29	785.5739746094	29.68	785.5739746094	27.43	785.5739746094	35.78	785.5739746094	39.55	785.5739746094	30.52	785.5739746094	29.59	785.5739746094	24.55	785.5739746094	38.03	785.5739746094	43.74	785.5739746094	30.2
506.4562072754	23.45	506.4562072754	27.6	506.4562072754	28.4	506.4562072754	30.2	506.4562072754	27.3	506.4562072754	24.95	506.4562072754	48.35	506.4562072754	46.95	506.4562072754	31.05	785.4174804688	33.25	785.4174804688	27.24	785.4174804688	27.72	785.4174804688	31.2	785.4174804688	31.14	785.5932617188	27.93	785.5932617188	29.4	785.5932617188	27.28	785.5932617188	35	785.5932617188	40.56	785.5932617188	30.33	785.5932617188	29.87	785.5932617188	24.71	785.5932617188	38.82	785.5932617188	43.97	785.5932617188	30.69
506.4717102051	26.3	506.4717102051	27.25	506.4717102051	30.4	506.4717102051	30.65	506.4717102051	26.7	506.4717102051	24.8	506.4717102051	47.3	506.4717102051	44.15	506.4717102051	33.2	785.4367675781	33.82	785.4367675781	26.41	785.4367675781	28.54	785.4367675781	30.23	785.4367675781	30.67	785.6126098633	28.02	785.6126098633	29.15	785.6126098633	26.82	785.6126098633	35.6	785.6126098633	39.71	785.6126098633	30.54	785.6126098633	28.89	785.6126098633	25.64	785.6126098633	37.73	785.6126098633	43.63	785.6126098633	30.61
506.4871826172	23.25	506.4871826172	27.45	506.4871826172	29.75	506.4871826172	31.05	506.4871826172	25.85	506.4871826172	24.85	506.4871826172	46.3	506.4871826172	44.7	506.4871826172	32.7	785.4561157227	32.53	785.4561157227	27.22	785.4561157227	27.39	785.4561157227	30.08	785.4561157227	31.3	785.6318969727	29.07	785.6318969727	29.12	785.6318969727	26.9	785.6318969727	34.45	785.6318969727	39.67	785.6318969727	30.8	785.6318969727	30.32	785.6318969727	24.74	785.6318969727	38.68	785.6318969727	43.72	785.6318969727	31.11
506.5027770996	26.65	506.5027770996	27.6	506.5027770996	30.3	506.5027770996	30.75	506.5027770996	26.65	506.5027770996	25.1	506.5027770996	46	506.5027770996	45	506.5027770996	33.55	785.4754638672	33.99	785.4754638672	26.71	785.4754638672	28.08	785.4754638672	29.83	785.4754638672	30.72	785.6512451172	27.93	785.6512451172	29.24	785.6512451172	26.93	785.6512451172	35.12	785.6512451172	39.21	785.6512451172	30.89	785.6512451172	29.41	785.6512451172	24.24	785.6512451172	38.06	785.6512451172	43.54	785.6512451172	30.25
506.5182495117	24.95	506.5182495117	29.05	506.5182495117	29.2	506.5182495117	31.5	506.5182495117	27.1	506.5182495117	25.45	506.5182495117	45.3	506.5182495117	45.9	506.5182495117	32.6	785.4947509766	32.5	785.4947509766	27.55	785.4947509766	26.99	785.4947509766	31.02	785.4947509766	30.66	785.6705322266	27.62	785.6705322266	28.96	785.6705322266	26.86	785.6705322266	34.58	785.6705322266	39.07	785.6705322266	30.48	785.6705322266	29.49	785.6705322266	23.4	785.6705322266	38.13	785.6705322266	43.91	785.6705322266	30.62
506.5337219238	25.85	506.5337219238	28.75	506.5337219238	30.35	506.5337219238	31.25	506.5337219238	26	506.5337219238	26.85	506.5337219238	46.5	506.5337219238	44.7	506.5337219238	33.4	785.5140991211	33.97	785.5140991211	26.42	785.5140991211	27.57	785.5140991211	30.71	785.5140991211	30.79	785.6900024414	27.71	785.6900024414	28.41	785.6900024414	26.86	785.6900024414	35.08	785.6900024414	39.33	785.6900024414	30.27	785.6900024414	29.26	785.6900024414	23.42	785.6900024414	37.56	785.6900024414	43.41	785.6900024414	30.45
506.5492248535	23.8	506.5492248535	28.4	506.5492248535	28	506.5492248535	31.3	506.5492248535	26.25	506.5492248535	25.95	506.5492248535	47.25	506.5492248535	46.1	506.5492248535	34.1	785.5333862305	32.05	785.5333862305	27.16	785.5333862305	27.06	785.5333862305	31.31	785.5333862305	30.88	785.7092895508	27.24	785.7092895508	28.11	785.7092895508	27.27	785.7092895508	34.11	785.7092895508	39.79	785.7092895508	30.16	785.7092895508	29.92	785.7092895508	23.54	785.7092895508	38.09	785.7092895508	43.48	785.7092895508	30.51
506.5648193359	25.7	506.5648193359	28.85	506.5648193359	29.3	506.5648193359	30.4	506.5648193359	25.7	506.5648193359	25.45	506.5648193359	46.55	506.5648193359	43.45	506.5648193359	33.75	785.552734375	32.8	785.552734375	26.19	785.552734375	27.96	785.552734375	30.29	785.552734375	30.8	785.7285766602	27.62	785.7285766602	28.67	785.7285766602	26.75	785.7285766602	35.53	785.7285766602	39.24	785.7285766602	30.54	785.7285766602	28.49	785.7285766602	24.06	785.7285766602	37.21	785.7285766602	44.06	785.7285766602	30.28
506.580291748	23.25	506.580291748	29.05	506.580291748	28.35	506.580291748	29.2	506.580291748	24.5	506.580291748	25.1	506.580291748	46.85	506.580291748	44.6	506.580291748	34.05	785.5721435547	31.98	785.5721435547	27.26	785.5721435547	26.62	785.5721435547	30.49	785.5721435547	30.71	785.7479248047	27.62	785.7479248047	29.35	785.7479248047	26.93	785.7479248047	34.17	785.7479248047	39.78	785.7479248047	30.63	785.7479248047	29.53	785.7479248047	23.84	785.7479248047	37.57	785.7479248047	43.64	785.7479248047	30.09
506.5957641602	25.9	506.5957641602	28	506.5957641602	29.25	506.5957641602	30.7	506.5957641602	26.1	506.5957641602	24.3	506.5957641602	48.5	506.5957641602	42.65	506.5957641602	34.8	785.5914916992	32.25	785.5914916992	26.22	785.5914916992	27.67	785.5914916992	30.41	785.5914916992	30.26	785.7672119141	27.84	785.7672119141	29.3	785.7672119141	26.92	785.7672119141	34.2	785.7672119141	39.95	785.7672119141	29.94	785.7672119141	28.7	785.7672119141	24.4	785.7672119141	37.57	785.7672119141	44.05	785.7672119141	29.71
506.6113891602	22.95	506.6113891602	28.7	506.6113891602	29.7	506.6113891602	30.65	506.6113891602	27.55	506.6113891602	25.2	506.6113891602	49.05	506.6113891602	44.7	506.6113891602	35	785.6107788086	31.7	785.6107788086	27.41	785.6107788086	26.78	785.6107788086	30.87	785.6107788086	30.48	785.7865600586	27.58	785.7865600586	28.87	785.7865600586	26.47	785.7865600586	33.5	785.7865600586	39.19	785.7865600586	29.9	785.7865600586	29.42	785.7865600586	23.6	785.7865600586	37.76	785.7865600586	43.43	785.7865600586	30.5
506.6268615723	24.6	506.6268615723	28.15	506.6268615723	30.25	506.6268615723	31.2	506.6268615723	26.1	506.6268615723	24.9	506.6268615723	49	506.6268615723	43.55	506.6268615723	34.2	785.6301269531	32.97	785.6301269531	26.32	785.6301269531	27.71	785.6301269531	30.06	785.6301269531	30.21	785.805847168	27.34	785.805847168	28.39	785.805847168	26.26	785.805847168	34.77	785.805847168	38.68	785.805847168	30.21	785.805847168	28.52	785.805847168	23.72	785.805847168	37.26	785.805847168	43.06	785.805847168	29.57
506.6423339844	24.65	506.6423339844	27.05	506.6423339844	29.25	506.6423339844	30.9	506.6423339844	26.25	506.6423339844	26.25	506.6423339844	48.75	506.6423339844	43.5	506.6423339844	33.8	785.6494750977	31.78	785.6494750977	26.73	785.6494750977	27.69	785.6494750977	30.83	785.6494750977	30.47	785.8251342773	27.16	785.8251342773	28.33	785.8251342773	26.8	785.8251342773	34.12	785.8251342773	39.01	785.8251342773	30.19	785.8251342773	29.37	785.8251342773	24.02	785.8251342773	38.04	785.8251342773	43.24	785.8251342773	30.57
506.6579284668	25	506.6579284668	27.55	506.6579284668	30.45	506.6579284668	31.7	506.6579284668	26.6	506.6579284668	25.15	506.6579284668	48.85	506.6579284668	42.95	506.6579284668	33.5	785.668762207	32.29	785.668762207	25.59	785.668762207	28.09	785.668762207	30.64	785.668762207	30.23	785.8444824219	27.28	785.8444824219	28.6	785.8444824219	26.75	785.8444824219	34.77	785.8444824219	38.98	785.8444824219	30.74	785.8444824219	28.75	785.8444824219	24.78	785.8444824219	37.84	785.8444824219	43.77	785.8444824219	29.91
506.6734008789	24.15	506.6734008789	28.6	506.6734008789	28.95	506.6734008789	32.9	506.6734008789	26.35	506.6734008789	24.35	506.6734008789	47.75	506.6734008789	45.9	506.6734008789	32.3	785.6881103516	31.35	785.6881103516	26.49	785.6881103516	27.79	785.6881103516	31.01	785.6881103516	29.77	785.8637695313	27.66	785.8637695313	28.85	785.8637695313	26.52	785.8637695313	34.05	785.8637695313	39.38	785.8637695313	29.95	785.8637695313	29.18	785.8637695313	24.25	785.8637695313	38.14	785.8637695313	43.55	785.8637695313	30.5
506.6889038086	27.05	506.6889038086	28.6	506.6889038086	30	506.6889038086	31.55	506.6889038086	25.5	506.6889038086	25.95	506.6889038086	49.5	506.6889038086	44.8	506.6889038086	34.25	785.7073974609	33.05	785.7073974609	25.08	785.7073974609	27.93	785.7073974609	30.3	785.7073974609	29.27	785.8831176758	27.82	785.8831176758	28.9	785.8831176758	25.78	785.8831176758	34.15	785.8831176758	39.42	785.8831176758	29.34	785.8831176758	28.1	785.8831176758	24.26	785.8831176758	37.31	785.8831176758	43.68	785.8831176758	29.75
506.704498291	24	506.704498291	28	506.704498291	29.3	506.704498291	32.2	506.704498291	26.05	506.704498291	26.35	506.704498291	49.2	506.704498291	45.7	506.704498291	33.9	785.7267456055	31.78	785.7267456055	26.19	785.7267456055	26.77	785.7267456055	30.69	785.7267456055	30.01	785.9024047852	27.84	785.9024047852	28.88	785.9024047852	25.49	785.9024047852	33.03	785.9024047852	39.53	785.9024047852	29.88	785.9024047852	29.25	785.9024047852	23.9	785.9024047852	37.83	785.9024047852	43.72	785.9024047852	30.06
506.7199707031	27.2	506.7199707031	29.05	506.7199707031	29.25	506.7199707031	30.35	506.7199707031	26.05	506.7199707031	26.45	506.7199707031	49.35	506.7199707031	45.6	506.7199707031	34.3	785.7460327148	32.25	785.7460327148	25.77	785.7460327148	27.81	785.7460327148	30.8	785.7460327148	29.66	785.9217529297	26.97	785.9217529297	28.14	785.9217529297	25.7	785.9217529297	34.12	785.9217529297	38.66	785.9217529297	29.89	785.9217529297	28.26	785.9217529297	24.23	785.9217529297	37.49	785.9217529297	43.15	785.9217529297	29.4
506.7354431152	24.6	506.7354431152	28.4	506.7354431152	29.05	506.7354431152	32.35	506.7354431152	27.05	506.7354431152	25.65	506.7354431152	49.35	506.7354431152	46.3	506.7354431152	35.8	785.7653808594	31.48	785.7653808594	26.56	785.7653808594	26.34	785.7653808594	31.32	785.7653808594	29.93	785.9411621094	27.31	785.9411621094	28.1	785.9411621094	25.95	785.9411621094	33.23	785.9411621094	38.81	785.9411621094	29.44	785.9411621094	29.2	785.9411621094	24.17	785.9411621094	37.43	785.9411621094	42.69	785.9411621094	29.96
506.7510375977	27.4	506.7510375977	29.65	506.7510375977	30.05	506.7510375977	30	506.7510375977	27.25	506.7510375977	26.5	506.7510375977	50.5	506.7510375977	44.85	506.7510375977	35.55	785.7847290039	32.15	785.7847290039	25.73	785.7847290039	26.91	785.7847290039	30.87	785.7847290039	29.2	785.9604492188	27.19	785.9604492188	28.17	785.9604492188	25.95	785.9604492188	34.51	785.9604492188	38.76	785.9604492188	29.7	785.9604492188	28.3	785.9604492188	24.18	785.9604492188	37.52	785.9604492188	42.56	785.9604492188	30.16
506.7665405273	25.25	506.7665405273	28.6	506.7665405273	28.45	506.7665405273	31.9	506.7665405273	25.65	506.7665405273	25.35	506.7665405273	50.95	506.7665405273	47.55	506.7665405273	34.75	785.8040161133	31.55	785.8040161133	26.16	785.8040161133	26.02	785.8040161133	30.68	785.8040161133	29.95	785.9797973633	27.14	785.9797973633	27.43	785.9797973633	26.38	785.9797973633	33.49	785.9797973633	38.76	785.9797973633	30.15	785.9797973633	29.05	785.9797973633	23.43	785.9797973633	37.32	785.9797973633	42.98	785.9797973633	29.9
506.7820129395	27.3	506.7820129395	29.35	506.7820129395	29.45	506.7820129395	31.4	506.7820129395	26.5	506.7820129395	24.55	506.7820129395	51.15	506.7820129395	45.8	506.7820129395	35.1	785.8234863281	32.09	785.8234863281	24.99	785.8234863281	26.35	785.8234863281	29.85	785.8234863281	29.57	785.9990844727	27.56	785.9990844727	27.76	785.9990844727	26.1	785.9990844727	34.24	785.9990844727	38.73	785.9990844727	29.65	785.9990844727	29.07	785.9990844727	24.16	785.9990844727	37.32	785.9990844727	43.32	785.9990844727	29.52
506.7976074219	24.8	506.7976074219	28.75	506.7976074219	29.8	506.7976074219	31.9	506.7976074219	26.85	506.7976074219	26.9	506.7976074219	52.2	506.7976074219	48.2	506.7976074219	34.65	785.8427734375	31.2	785.8427734375	25.93	785.8427734375	26.02	785.8427734375	30.06	785.8427734375	29.65	786.0184326172	28.2	786.0184326172	27.69	786.0184326172	26.09	786.0184326172	34.13	786.0184326172	38.85	786.0184326172	29.69	786.0184326172	29.28	786.0184326172	24.06	786.0184326172	37.58	786.0184326172	42.72	786.0184326172	30.58
506.813079834	27.4	506.813079834	28.55	506.813079834	31.1	506.813079834	30.5	506.813079834	27.6	506.813079834	25.15	506.813079834	51.9	506.813079834	44.75	506.813079834	34.45	785.862121582	31.77	785.862121582	24.61	785.862121582	27.21	785.862121582	29.45	785.862121582	28.84	786.0377197266	27.09	786.0377197266	28.35	786.0377197266	26.41	786.0377197266	35.16	786.0377197266	39.02	786.0377197266	29.97	786.0377197266	28.75	786.0377197266	25.05	786.0377197266	37.4	786.0377197266	41.83	786.0377197266	30.48
506.8285827637	24.4	506.8285827637	29.6	506.8285827637	30.1	506.8285827637	31.2	506.8285827637	27.35	506.8285827637	25.6	506.8285827637	50.7	506.8285827637	46.55	506.8285827637	33.8	785.8814086914	30.94	785.8814086914	25.2	785.8814086914	26.51	785.8814086914	29.78	785.8814086914	29.16	786.0570068359	27.95	786.0570068359	28.43	786.0570068359	26.57	786.0570068359	34.18	786.0570068359	39.43	786.0570068359	30.29	786.0570068359	29.69	786.0570068359	24.39	786.0570068359	37.55	786.0570068359	42.58	786.0570068359	31.35
506.8441772461	27.5	506.8441772461	28.75	506.8441772461	30.7	506.8441772461	30.9	506.8441772461	27.9	506.8441772461	25.15	506.8441772461	50.75	506.8441772461	44.55	506.8441772461	35.2	785.9007568359	31.46	785.9007568359	24.58	785.9007568359	27.12	785.9007568359	29.61	785.9007568359	29.27	786.0763549805	27.85	786.0763549805	28.04	786.0763549805	26.69	786.0763549805	34.96	786.0763549805	39.88	786.0763549805	30.65	786.0763549805	29	786.0763549805	25.2	786.0763549805	37.11	786.0763549805	42.32	786.0763549805	30.9
506.8596496582	24.15	506.8596496582	28.65	506.8596496582	29.5	506.8596496582	31.9	506.8596496582	27.6	506.8596496582	25.05	506.8596496582	50	506.8596496582	47.3	506.8596496582	33.8	785.9200439453	31.4	785.9200439453	25.91	785.9200439453	25.52	785.9200439453	30.02	785.9200439453	29.96	786.0956420898	28.67	786.0956420898	28.62	786.0956420898	26.4	786.0956420898	34.43	786.0956420898	40.36	786.0956420898	30.45	786.0956420898	30.6	786.0956420898	25.34	786.0956420898	37.62	786.0956420898	42.28	786.0956420898	31.96
506.8751220703	26.45	506.8751220703	28.4	506.8751220703	30.3	506.8751220703	30.8	506.8751220703	27.5	506.8751220703	27	506.8751220703	51	506.8751220703	45.45	506.8751220703	34.4	785.9393920898	32.04	785.9393920898	24.65	785.9393920898	27.17	785.9393920898	29.31	785.9393920898	29.48	786.1149902344	28.52	786.1149902344	29.04	786.1149902344	26.76	786.1149902344	35.63	786.1149902344	39.88	786.1149902344	30.26	786.1149902344	29.64	786.1149902344	25.9	786.1149902344	37.69	786.1149902344	42.39	786.1149902344	31.97
506.8907165527	24.25	506.8907165527	27.8	506.8907165527	28.5	506.8907165527	33.2	506.8907165527	28.6	506.8907165527	26.4	506.8907165527	51	506.8907165527	46.45	506.8907165527	34	785.9587402344	30.86	785.9587402344	25.77	785.9587402344	26.95	785.9587402344	29.66	785.9587402344	30.16	786.1343994141	28.77	786.1343994141	29.16	786.1343994141	27.9	786.1343994141	34.75	786.1343994141	39.4	786.1343994141	31.54	786.1343994141	30.84	786.1343994141	26.27	786.1343994141	38.43	786.1343994141	42.64	786.1343994141	31.1
506.9062194824	27.45	506.9062194824	28.4	506.9062194824	30.45	506.9062194824	31.3	506.9062194824	28.6	506.9062194824	26.45	506.9062194824	51.2	506.9062194824	44.95	506.9062194824	35.3	785.9780273438	31.88	785.9780273438	24.85	785.9780273438	27.84	785.9780273438	30	785.9780273438	30.04	786.1537475586	28.41	786.1537475586	29.02	786.1537475586	27.25	786.1537475586	36.2	786.1537475586	39.44	786.1537475586	30.91	786.1537475586	30.43	786.1537475586	26.76	786.1537475586	38.45	786.1537475586	43.08	786.1537475586	31.46
506.9216918945	26.75	506.9216918945	28.75	506.9216918945	30	506.9216918945	33.05	506.9216918945	27.8	506.9216918945	26.65	506.9216918945	51.4	506.9216918945	46.25	506.9216918945	34.65	785.9973754883	31.05	785.9973754883	25.59	785.9973754883	27.13	785.9973754883	30.8	785.9973754883	30.54	786.173034668	28.53	786.173034668	28.75	786.173034668	27.43	786.173034668	35.48	786.173034668	40.22	786.173034668	31.22	786.173034668	31.35	786.173034668	27.13	786.173034668	39.15	786.173034668	42.83	786.173034668	32.2
506.937286377	28.1	506.937286377	28.1	506.937286377	30.2	506.937286377	30.8	506.937286377	27.75	506.937286377	26.5	506.937286377	51.55	506.937286377	44.45	506.937286377	36.05	786.016784668	32.41	786.016784668	25.01	786.016784668	28.07	786.016784668	30.41	786.016784668	30	786.1923217773	28.73	786.1923217773	29.32	786.1923217773	28.08	786.1923217773	35.93	786.1923217773	39.89	786.1923217773	31.34	786.1923217773	30.26	786.1923217773	27.09	786.1923217773	38.36	786.1923217773	43.12	786.1923217773	31.95
506.9527587891	25.75	506.9527587891	28.55	506.9527587891	29.2	506.9527587891	31.4	506.9527587891	28.3	506.9527587891	25.65	506.9527587891	52.3	506.9527587891	46.95	506.9527587891	34.6	786.0361328125	31.26	786.0361328125	26.25	786.0361328125	27.13	786.0361328125	30.74	786.0361328125	31.02	786.2116699219	29.08	786.2116699219	29.42	786.2116699219	27.73	786.2116699219	35	786.2116699219	39.95	786.2116699219	31.39	786.2116699219	31.16	786.2116699219	26.59	786.2116699219	38.66	786.2116699219	43.22	786.2116699219	32.67
506.9682617188	26.1	506.9682617188	28.1	506.9682617188	29.85	506.9682617188	30.9	506.9682617188	27.45	506.9682617188	25.3	506.9682617188	52.55	506.9682617188	45.9	506.9682617188	34.6	786.0554199219	32.27	786.0554199219	25.79	786.0554199219	28.01	786.0554199219	30.53	786.0554199219	30.7	786.2309570313	28.81	786.2309570313	28.92	786.2309570313	28.48	786.2309570313	36.18	786.2309570313	39.6	786.2309570313	31.07	786.2309570313	30.42	786.2309570313	26.67	786.2309570313	38.42	786.2309570313	43.03	786.2309570313	32.14
506.9838562012	23.65	506.9838562012	27.85	506.9838562012	28.5	506.9838562012	32.75	506.9838562012	26.65	506.9838562012	25.55	506.9838562012	51.35	506.9838562012	47.25	506.9838562012	34.8	786.0747680664	31.48	786.0747680664	26.54	786.0747680664	27.53	786.0747680664	30.97	786.0747680664	31.19	786.2503051758	29.15	786.2503051758	29.3	786.2503051758	27.64	786.2503051758	35.27	786.2503051758	39.36	786.2503051758	31.37	786.2503051758	31.02	786.2503051758	25.98	786.2503051758	39.03	786.2503051758	42.93	786.2503051758	32.43
506.9993286133	26.65	506.9993286133	28.35	506.9993286133	29.95	506.9993286133	30.9	506.9993286133	26.4	506.9993286133	25.55	506.9993286133	53.55	506.9993286133	46	506.9993286133	35.25	786.0940551758	32.38	786.0940551758	26.33	786.0940551758	28.74	786.0940551758	30.29	786.0940551758	31.2	786.2695922852	28.6	786.2695922852	29.88	786.2695922852	28.1	786.2695922852	36.43	786.2695922852	39.45	786.2695922852	31.34	786.2695922852	30.96	786.2695922852	26.34	786.2695922852	38.47	786.2695922852	43.51	786.2695922852	31.56
507.0149230957	24.05	507.0149230957	28.6	507.0149230957	29.65	507.0149230957	31.1	507.0149230957	27	507.0149230957	25.15	507.0149230957	53.25	507.0149230957	48.1	507.0149230957	33.5	786.1134033203	31.17	786.1134033203	27.41	786.1134033203	27.81	786.1134033203	30.88	786.1134033203	31.23	786.2890014648	28.68	786.2890014648	29.34	786.2890014648	28.04	786.2890014648	35.1	786.2890014648	39.64	786.2890014648	31.22	786.2890014648	31.36	786.2890014648	25.48	786.2890014648	38.43	786.2890014648	42.78	786.2890014648	32.29
507.0303955078	26.2	507.0303955078	28.1	507.0303955078	30.45	507.0303955078	30	507.0303955078	27.8	507.0303955078	24.4	507.0303955078	51.25	507.0303955078	47.35	507.0303955078	35.1	786.1327514648	32.52	786.1327514648	27.35	786.1327514648	29.01	786.1327514648	30.3	786.1327514648	31.71	786.3083496094	28.25	786.3083496094	29.99	786.3083496094	28.07	786.3083496094	35.83	786.3083496094	39.6	786.3083496094	31.34	786.3083496094	30.39	786.3083496094	25.61	786.3083496094	38.5	786.3083496094	42.93	786.3083496094	31.82
507.0458984375	23.15	507.0458984375	29.15	507.0458984375	29.1	507.0458984375	31.9	507.0458984375	27.8	507.0458984375	25.25	507.0458984375	50.5	507.0458984375	48.85	507.0458984375	34.6	786.1520385742	32.19	786.1520385742	28.06	786.1520385742	27.99	786.1520385742	30.91	786.1520385742	32.28	786.3276367188	28.53	786.3276367188	29.72	786.3276367188	28.46	786.3276367188	34.85	786.3276367188	40.45	786.3276367188	30.94	786.3276367188	30.71	786.3276367188	25.34	786.3276367188	38.88	786.3276367188	43.63	786.3276367188	32.47
507.0614929199	26.5	507.0614929199	28.75	507.0614929199	29.7	507.0614929199	30.85	507.0614929199	27.45	507.0614929199	25.6	507.0614929199	49.3	507.0614929199	46.4	507.0614929199	34.15	786.1713867188	33.19	786.1713867188	27.37	786.1713867188	29.91	786.1713867188	29.93	786.1713867188	32.03	786.3469848633	28.52	786.3469848633	30.1	786.3469848633	28.01	786.3469848633	35.45	786.3469848633	39.69	786.3469848633	30.9	786.3469848633	30.6	786.3469848633	25.83	786.3469848633	38.7	786.3469848633	43.77	786.3469848633	31.7
507.076965332	23.2	507.076965332	28.7	507.076965332	28.85	507.076965332	32.1	507.076965332	27.3	507.076965332	26.1	507.076965332	49.7	507.076965332	47	507.076965332	32.7	786.1907958984	32.36	786.1907958984	28.37	786.1907958984	28.16	786.1907958984	30.69	786.1907958984	32.06	786.3662719727	28.71	786.3662719727	30.01	786.3662719727	28.15	786.3662719727	34.17	786.3662719727	39.33	786.3662719727	31.13	786.3662719727	31.26	786.3662719727	25.36	786.3662719727	38.74	786.3662719727	43.71	786.3662719727	32.19
507.0924377441	26.1	507.0924377441	29	507.0924377441	29.3	507.0924377441	30.15	507.0924377441	26.05	507.0924377441	25.4	507.0924377441	49.85	507.0924377441	46.1	507.0924377441	34.6	786.210144043	33.07	786.210144043	28.15	786.210144043	28.8	786.210144043	30.65	786.210144043	32.15	786.385559082	28.88	786.385559082	30.12	786.385559082	28.21	786.385559082	35.55	786.385559082	39.44	786.385559082	31.52	786.385559082	30.21	786.385559082	26	786.385559082	38.22	786.385559082	43.54	786.385559082	31.78
507.1080322266	24.15	507.1080322266	29.5	507.1080322266	28.85	507.1080322266	31.75	507.1080322266	27.35	507.1080322266	24.9	507.1080322266	50.1	507.1080322266	47.4	507.1080322266	35.75	786.2294311523	32.33	786.2294311523	28.22	786.2294311523	27.97	786.2294311523	30.74	786.2294311523	32.48	786.4049072266	29.25	786.4049072266	29.69	786.4049072266	28.24	786.4049072266	34.99	786.4049072266	39.43	786.4049072266	31.4	786.4049072266	31.02	786.4049072266	24.94	786.4049072266	38.27	786.4049072266	43.23	786.4049072266	31.92
507.1235351563	26.9	507.1235351563	29.45	507.1235351563	29.45	507.1235351563	30.6	507.1235351563	26.6	507.1235351563	25.85	507.1235351563	48.95	507.1235351563	43.9	507.1235351563	34.4	786.2487792969	33.71	786.2487792969	27.48	786.2487792969	28.63	786.2487792969	30.78	786.2487792969	31.87	786.4241943359	29	786.4241943359	30.1	786.4241943359	28.12	786.4241943359	36.45	786.4241943359	39.57	786.4241943359	31.74	786.4241943359	29.87	786.4241943359	25.36	786.4241943359	39.29	786.4241943359	44.2	786.4241943359	31.29
507.1391296387	24.45	507.1391296387	28.6	507.1391296387	27.4	507.1391296387	31.6	507.1391296387	28.15	507.1391296387	25.75	507.1391296387	49.1	507.1391296387	46.05	507.1391296387	35	786.2680664063	33.31	786.2680664063	28.01	786.2680664063	27.94	786.2680664063	31.01	786.2680664063	32.11	786.4436645508	28.71	786.4436645508	29.33	786.4436645508	27.71	786.4436645508	35.06	786.4436645508	38.93	786.4436645508	31.03	786.4436645508	30.88	786.4436645508	24.73	786.4436645508	39.23	786.4436645508	43.39	786.4436645508	31.83
507.1546020508	25.7	507.1546020508	28.6	507.1546020508	29	507.1546020508	30.5	507.1546020508	26.4	507.1546020508	25.55	507.1546020508	48.85	507.1546020508	44.9	507.1546020508	34.7	786.2874145508	33.68	786.2874145508	27.15	786.2874145508	28.33	786.2874145508	30	786.2874145508	31.54	786.4629516602	28.78	786.4629516602	29.44	786.4629516602	28.06	786.4629516602	35.55	786.4629516602	39.16	786.4629516602	31.5	786.4629516602	29.38	786.4629516602	25.26	786.4629516602	39.19	786.4629516602	44.19	786.4629516602	30.76
507.1700744629	23.1	507.1700744629	28	507.1700744629	27.5	507.1700744629	31.65	507.1700744629	28.1	507.1700744629	25.3	507.1700744629	48.3	507.1700744629	46.55	507.1700744629	34.4	786.3067626953	32.5	786.3067626953	28.3	786.3067626953	27.5	786.3067626953	30.6	786.3067626953	31.29	786.4822998047	28.39	786.4822998047	28.73	786.4822998047	27.86	786.4822998047	34.89	786.4822998047	39.41	786.4822998047	30.82	786.4822998047	30.89	786.4822998047	25.1	786.4822998047	39.04	786.4822998047	44.47	786.4822998047	31.24
507.1856689453	25.9	507.1856689453	27.9	507.1856689453	28.9	507.1856689453	30.7	507.1856689453	26.85	507.1856689453	24.9	507.1856689453	47.65	507.1856689453	45.1	507.1856689453	34.95	786.326171875	34.16	786.326171875	26.88	786.326171875	28.4	786.326171875	30.22	786.326171875	30.81	786.5015869141	28.08	786.5015869141	29.2	786.5015869141	28.03	786.5015869141	36.13	786.5015869141	38.78	786.5015869141	31.03	786.5015869141	29.9	786.5015869141	24.98	786.5015869141	38.14	786.5015869141	44.36	786.5015869141	30.68
507.201171875	22.9	507.201171875	27.4	507.201171875	27.7	507.201171875	33.25	507.201171875	26.65	507.201171875	24.35	507.201171875	49.15	507.201171875	46.2	507.201171875	35.65	786.3455200195	32.87	786.3455200195	27.72	786.3455200195	27.11	786.3455200195	30.32	786.3455200195	31.33	786.5208740234	28.37	786.5208740234	29.62	786.5208740234	28.04	786.5208740234	35.1	786.5208740234	39.56	786.5208740234	31.75	786.5208740234	30.6	786.5208740234	24.18	786.5208740234	38.71	786.5208740234	44.28	786.5208740234	30.91
507.2166442871	25.5	507.2166442871	28.15	507.2166442871	29.05	507.2166442871	30.85	507.2166442871	26.05	507.2166442871	25.45	507.2166442871	47.95	507.2166442871	45.15	507.2166442871	35.6	786.3648071289	33.6	786.3648071289	26.57	786.3648071289	28.25	786.3648071289	30.58	786.3648071289	30.79	786.540222168	27.84	786.540222168	29.24	786.540222168	27.95	786.540222168	36.69	786.540222168	40.31	786.540222168	31.7	786.540222168	29.53	786.540222168	24.62	786.540222168	38.39	786.540222168	44.23	786.540222168	31.28
507.2322387695	23.95	507.2322387695	28.7	507.2322387695	28.05	507.2322387695	31.55	507.2322387695	26.85	507.2322387695	24.8	507.2322387695	49.25	507.2322387695	46.25	507.2322387695	33.45	786.3841552734	32.3	786.3841552734	27.68	786.3841552734	27.38	786.3841552734	30.4	786.3841552734	31.06	786.5596313477	28.72	786.5596313477	28.54	786.5596313477	27.69	786.5596313477	36.2	786.5596313477	40.93	786.5596313477	31.39	786.5596313477	30.34	786.5596313477	24.56	786.5596313477	38.65	786.5596313477	44.06	786.5596313477	31.67
507.2477111816	25.95	507.2477111816	27.6	507.2477111816	29.35	507.2477111816	31	507.2477111816	26.35	507.2477111816	25.45	507.2477111816	48.15	507.2477111816	44	507.2477111816	34	786.4034423828	33.62	786.4034423828	26.21	786.4034423828	27.95	786.4034423828	30.47	786.4034423828	30.71	786.5789794922	28.14	786.5789794922	29.32	786.5789794922	27.46	786.5789794922	36.43	786.5789794922	40.41	786.5789794922	30.7	786.5789794922	29.58	786.5789794922	25.01	786.5789794922	39.02	786.5789794922	43.95	786.5789794922	31.54
507.2633056641	24.3	507.2633056641	27	507.2633056641	28.05	507.2633056641	30.9	507.2633056641	26.4	507.2633056641	25.25	507.2633056641	48.3	507.2633056641	46.35	507.2633056641	32.45	786.4227905273	32.57	786.4227905273	27.12	786.4227905273	27.63	786.4227905273	30.66	786.4227905273	31.24	786.5982666016	28.64	786.5982666016	29.03	786.5982666016	27.12	786.5982666016	34.73	786.5982666016	40.26	786.5982666016	30.84	786.5982666016	29.99	786.5982666016	24.75	786.5982666016	38.02	786.5982666016	44.3	786.5982666016	31.68
507.2788085938	26.2	507.2788085938	28.65	507.2788085938	30.65	507.2788085938	30.95	507.2788085938	25.45	507.2788085938	25.8	507.2788085938	47.4	507.2788085938	44.4	507.2788085938	33.65	786.4421386719	33.9	786.4421386719	26.48	786.4421386719	28.57	786.4421386719	30.81	786.4421386719	30.45	786.6175537109	28.31	786.6175537109	29.34	786.6175537109	27.46	786.6175537109	35.54	786.6175537109	39.76	786.6175537109	30.6	786.6175537109	29.42	786.6175537109	24.14	786.6175537109	37.96	786.6175537109	44.52	786.6175537109	31.54
507.2942810059	22.9	507.2942810059	28.7	507.2942810059	27.55	507.2942810059	31.25	507.2942810059	27.45	507.2942810059	26.9	507.2942810059	46.75	507.2942810059	45.45	507.2942810059	33.4	786.4615478516	32.96	786.4615478516	26.76	786.4615478516	27.53	786.4615478516	30.73	786.4615478516	30.88	786.6369018555	28.19	786.6369018555	29.3	786.6369018555	27.19	786.6369018555	34.39	786.6369018555	39.73	786.6369018555	31.25	786.6369018555	30.13	786.6369018555	23.74	786.6369018555	38.22	786.6369018555	44.01	786.6369018555	31.43
507.3098754883	25.9	507.3098754883	28.2	507.3098754883	28.15	507.3098754883	30.1	507.3098754883	26.4	507.3098754883	24.75	507.3098754883	47.2	507.3098754883	43	507.3098754883	34.3	786.4808959961	33.57	786.4808959961	25.99	786.4808959961	28.06	786.4808959961	30.21	786.4808959961	30.62	786.6561889648	28.02	786.6561889648	28.79	786.6561889648	27.19	786.6561889648	35.27	786.6561889648	39.69	786.6561889648	31.88	786.6561889648	29.27	786.6561889648	23.87	786.6561889648	38.09	786.6561889648	43.93	786.6561889648	30.82
507.3253479004	23.9	507.3253479004	28.4	507.3253479004	27.9	507.3253479004	32.1	507.3253479004	26.65	507.3253479004	25.2	507.3253479004	47.5	507.3253479004	45.3	507.3253479004	32.4	786.5001831055	32.56	786.5001831055	27.33	786.5001831055	27.17	786.5001831055	30.78	786.5001831055	30.95	786.6755371094	27.69	786.6755371094	29.03	786.6755371094	27.07	786.6755371094	33.89	786.6755371094	39.92	786.6755371094	31.59	786.6755371094	30.16	786.6755371094	23.94	786.6755371094	38.51	786.6755371094	43.96	786.6755371094	30.83
507.3409423828	26.35	507.3409423828	26.95	507.3409423828	29.95	507.3409423828	31.7	507.3409423828	26.9	507.3409423828	25	507.3409423828	46.55	507.3409423828	44.2	507.3409423828	33.6	786.51953125	33.5	786.51953125	26.17	786.51953125	28.17	786.51953125	30.62	786.51953125	30.73	786.6949462891	27.74	786.6949462891	28.37	786.6949462891	26.71	786.6949462891	35.1	786.6949462891	39.22	786.6949462891	31.52	786.6949462891	29.37	786.6949462891	24.43	786.6949462891	38.29	786.6949462891	44.69	786.6949462891	30.86
507.3564453125	23.5	507.3564453125	27.45	507.3564453125	28.9	507.3564453125	30.45	507.3564453125	27.1	507.3564453125	24.85	507.3564453125	46.75	507.3564453125	44.9	507.3564453125	32.65	786.5388183594	32.17	786.5388183594	27.35	786.5388183594	27.47	786.5388183594	31.15	786.5388183594	31.1	786.7142944336	28.01	786.7142944336	28.19	786.7142944336	26.82	786.7142944336	34.27	786.7142944336	39	786.7142944336	31.76	786.7142944336	30.54	786.7142944336	24.55	786.7142944336	38.03	786.7142944336	44	786.7142944336	30.88
507.3719177246	25.85	507.3719177246	27.9	507.3719177246	29.75	507.3719177246	30.6	507.3719177246	26.6	507.3719177246	25.15	507.3719177246	46.4	507.3719177246	44.75	507.3719177246	33.15	786.5581665039	32.66	786.5581665039	26.2	786.5581665039	28.49	786.5581665039	30.9	786.5581665039	30.91	786.733581543	27.61	786.733581543	28.71	786.733581543	26.8	786.733581543	35.26	786.733581543	38.67	786.733581543	31.2	786.733581543	29.03	786.733581543	25.11	786.733581543	37.92	786.733581543	43.95	786.733581543	30.58
507.387512207	24.4	507.387512207	27.55	507.387512207	28	507.387512207	32.15	507.387512207	26.15	507.387512207	25.05	507.387512207	46.05	507.387512207	48.7	507.387512207	32.45	786.5774536133	32.35	786.5774536133	26.55	786.5774536133	26.99	786.5774536133	30.72	786.5774536133	30.73	786.7528686523	27.65	786.7528686523	28.71	786.7528686523	26.58	786.7528686523	33.91	786.7528686523	39.54	786.7528686523	31.32	786.7528686523	30.05	786.7528686523	24.21	786.7528686523	38.08	786.7528686523	44.39	786.7528686523	30.64
507.4029846191	26.6	507.4029846191	28.3	507.4029846191	30.4	507.4029846191	31.45	507.4029846191	26.55	507.4029846191	24.25	507.4029846191	48.2	507.4029846191	46.9	507.4029846191	32.8	786.5969238281	33.04	786.5969238281	26.77	786.5969238281	28.19	786.5969238281	30.1	786.5969238281	30.71	786.7722167969	28.1	786.7722167969	28.57	786.7722167969	27.17	786.7722167969	34.98	786.7722167969	38.75	786.7722167969	30.61	786.7722167969	28.82	786.7722167969	24.84	786.7722167969	38.46	786.7722167969	44.16	786.7722167969	30.05
507.4186096191	23.5	507.4186096191	28.1	507.4186096191	30.3	507.4186096191	33.2	507.4186096191	25.55	507.4186096191	26	507.4186096191	46.35	507.4186096191	47.15	507.4186096191	31.8	786.6162719727	32.42	786.6162719727	26.68	786.6162719727	27.63	786.6162719727	30.92	786.6162719727	30.27	786.7916259766	27.59	786.7916259766	28.22	786.7916259766	27.01	786.7916259766	33.97	786.7916259766	39.04	786.7916259766	31.06	786.7916259766	29.36	786.7916259766	23.98	786.7916259766	38.78	786.7916259766	43.29	786.7916259766	30.08
507.4340820313	26.3	507.4340820313	28	507.4340820313	30	507.4340820313	31.6	507.4340820313	26	507.4340820313	26.1	507.4340820313	47.25	507.4340820313	45.65	507.4340820313	34.3	786.635559082	33.64	786.635559082	25.73	786.635559082	28.87	786.635559082	30.25	786.635559082	30.77	786.8109741211	27.72	786.8109741211	28.75	786.8109741211	27.28	786.8109741211	34.92	786.8109741211	39.85	786.8109741211	30.85	786.8109741211	28.72	786.8109741211	24.83	786.8109741211	38.06	786.8109741211	43.29	786.8109741211	29.42
507.4496765137	25.15	507.4496765137	28.85	507.4496765137	28.35	507.4496765137	32.55	507.4496765137	27.1	507.4496765137	25.2	507.4496765137	48.35	507.4496765137	46.2	507.4496765137	32.35	786.6549072266	32.51	786.6549072266	26.33	786.6549072266	26.85	786.6549072266	30.41	786.6549072266	30.19	786.8302612305	27.71	786.8302612305	28.27	786.8302612305	26.57	786.8302612305	34.42	786.8302612305	40	786.8302612305	30.86	786.8302612305	29.43	786.8302612305	25.32	786.8302612305	38.23	786.8302612305	43.58	786.8302612305	29.88
507.4651489258	28.25	507.4651489258	27.35	507.4651489258	29	507.4651489258	31.65	507.4651489258	25.85	507.4651489258	24.65	507.4651489258	47.15	507.4651489258	44.4	507.4651489258	34.8	786.6741943359	33.38	786.6741943359	26.08	786.6741943359	27.6	786.6741943359	29.91	786.6741943359	30.58	786.8495483398	27.62	786.8495483398	28.51	786.8495483398	26.09	786.8495483398	35.13	786.8495483398	39.19	786.8495483398	30.74	786.8495483398	28.56	786.8495483398	25.57	786.8495483398	37.45	786.8495483398	43.34	786.8495483398	29.42
507.4806213379	24.75	507.4806213379	29.15	507.4806213379	28.15	507.4806213379	31.7	507.4806213379	24.95	507.4806213379	24.85	507.4806213379	46.95	507.4806213379	45.5	507.4806213379	34.55	786.6936645508	31.97	786.6936645508	27.1	786.6936645508	27.1	786.6936645508	30.77	786.6936645508	30.29	786.8688964844	27.58	786.8688964844	27.77	786.8688964844	26.45	786.8688964844	34.05	786.8688964844	39.12	786.8688964844	30.92	786.8688964844	29.79	786.8688964844	25.23	786.8688964844	38.29	786.8688964844	43.54	786.8688964844	30.17
507.4962463379	26.75	507.4962463379	28.05	507.4962463379	28.5	507.4962463379	29.75	507.4962463379	25.9	507.4962463379	25.65	507.4962463379	48.6	507.4962463379	44.45	507.4962463379	33.7	786.7129516602	33.18	786.7129516602	26.19	786.7129516602	27.71	786.7129516602	30.52	786.7129516602	29.86	786.8881835938	27.21	786.8881835938	28.3	786.8881835938	27	786.8881835938	34.85	786.8881835938	38.88	786.8881835938	30.61	786.8881835938	28.42	786.8881835938	26.02	786.8881835938	37.62	786.8881835938	43.4	786.8881835938	29.75
507.51171875	24.05	507.51171875	28.25	507.51171875	29.1	507.51171875	30.5	507.51171875	25.75	507.51171875	25	507.51171875	46	507.51171875	45.1	507.51171875	33.1	786.7322998047	32.43	786.7322998047	26.77	786.7322998047	26.58	786.7322998047	30.58	786.7322998047	30.01	786.9076538086	27.78	786.9076538086	28.42	786.9076538086	26.84	786.9076538086	33.38	786.9076538086	39.37	786.9076538086	29.89	786.9076538086	29.3	786.9076538086	25.63	786.9076538086	38.02	786.9076538086	43.38	786.9076538086	29.77
507.5273132324	25.9	507.5273132324	28.05	507.5273132324	29.8	507.5273132324	29.7	507.5273132324	26.1	507.5273132324	24.55	507.5273132324	48.65	507.5273132324	44.55	507.5273132324	33.25	786.7515869141	32.19	786.7515869141	25.78	786.7515869141	27.55	786.7515869141	30.18	786.7515869141	29.85	786.926940918	27.41	786.926940918	27.77	786.926940918	26.03	786.926940918	34.67	786.926940918	39.16	786.926940918	30.06	786.926940918	28.62	786.926940918	25.81	786.926940918	37.47	786.926940918	43.52	786.926940918	29.6
507.5427856445	23.95	507.5427856445	27.9	507.5427856445	28.6	507.5427856445	31.3	507.5427856445	26.45	507.5427856445	24.2	507.5427856445	46.35	507.5427856445	45.15	507.5427856445	32	786.7709350586	30.98	786.7709350586	25.88	786.7709350586	25.93	786.7709350586	30.81	786.7709350586	30.04	786.9462280273	27.4	786.9462280273	27.46	786.9462280273	25.48	786.9462280273	34.34	786.9462280273	39.71	786.9462280273	30.44	786.9462280273	29.39	786.9462280273	24.51	786.9462280273	37.9	786.9462280273	43.28	786.9462280273	30.18
507.558380127	25.75	507.558380127	26.4	507.558380127	30.25	507.558380127	30.5	507.558380127	26.45	507.558380127	25.6	507.558380127	46.75	507.558380127	44.25	507.558380127	33.3	786.7902832031	33.11	786.7902832031	25.21	786.7902832031	27.14	786.7902832031	29.72	786.7902832031	29.27	786.9655761719	27.81	786.9655761719	28.07	786.9655761719	25.76	786.9655761719	35.09	786.9655761719	39.65	786.9655761719	30.59	786.9655761719	28.25	786.9655761719	24.12	786.9655761719	37.46	786.9655761719	43.63	786.9655761719	30
507.5738830566	22.95	507.5738830566	27.65	507.5738830566	28.7	507.5738830566	30.8	507.5738830566	26.8	507.5738830566	25.75	507.5738830566	48.7	507.5738830566	44.9	507.5738830566	33.4	786.8096923828	31.72	786.8096923828	25.86	786.8096923828	25.76	786.8096923828	30.46	786.8096923828	29.74	786.9848632813	27.77	786.9848632813	28.12	786.9848632813	25.67	786.9848632813	34.34	786.9848632813	39.93	786.9848632813	30.84	786.9848632813	29.84	786.9848632813	24.59	786.9848632813	37.72	786.9848632813	43.99	786.9848632813	29.81
507.5893554688	26.5	507.5893554688	27.05	507.5893554688	30	507.5893554688	31	507.5893554688	26.7	507.5893554688	26.05	507.5893554688	47.45	507.5893554688	43.6	507.5893554688	34	786.8290405273	32.44	786.8290405273	24.95	786.8290405273	27.15	786.8290405273	29.83	786.8290405273	29.06	787.0043334961	28.45	787.0043334961	28.68	787.0043334961	26.31	787.0043334961	35	787.0043334961	39.16	787.0043334961	30.66	787.0043334961	27.75	787.0043334961	25.07	787.0043334961	38.13	787.0043334961	43.84	787.0043334961	30.19
507.6049499512	23.55	507.6049499512	27.7	507.6049499512	28.9	507.6049499512	31.75	507.6049499512	26.6	507.6049499512	26.25	507.6049499512	46.75	507.6049499512	45	507.6049499512	31.4	786.8483276367	30.72	786.8483276367	25.77	786.8483276367	25.99	786.8483276367	29.82	786.8483276367	29.77	787.0236206055	28.2	787.0236206055	28.62	787.0236206055	25.88	787.0236206055	34.34	787.0236206055	39.88	787.0236206055	30.41	787.0236206055	29.86	787.0236206055	24.57	787.0236206055	38.94	787.0236206055	42.78	787.0236206055	31.03
507.6204223633	27.75	507.6204223633	27.85	507.6204223633	28.9	507.6204223633	31.1	507.6204223633	27	507.6204223633	25.8	507.6204223633	46.55	507.6204223633	43.05	507.6204223633	33.2	786.8676757813	31.97	786.8676757813	24.47	786.8676757813	26.69	786.8676757813	29.23	786.8676757813	29.51	787.04296875	27.92	787.04296875	28.34	787.04296875	26.14	787.04296875	34.85	787.04296875	39.52	787.04296875	30.89	787.04296875	28.98	787.04296875	24.8	787.04296875	38.33	787.04296875	43.06	787.04296875	30.6
507.6360168457	24.65	507.6360168457	27.65	507.6360168457	28.55	507.6360168457	31.6	507.6360168457	28	507.6360168457	26.35	507.6360168457	45.9	507.6360168457	45	507.6360168457	32.5	786.8869628906	31.12	786.8869628906	25.76	786.8869628906	26.15	786.8869628906	29.54	786.8869628906	29.88	787.0622558594	27.38	787.0622558594	28.24	787.0622558594	26.05	787.0622558594	34.41	787.0622558594	39.34	787.0622558594	30.73	787.0622558594	29.25	787.0622558594	25.15	787.0622558594	37.74	787.0622558594	42.56	787.0622558594	31.18
507.6515197754	27.9	507.6515197754	28.6	507.6515197754	29.55	507.6515197754	31.15	507.6515197754	27.25	507.6515197754	25.55	507.6515197754	47.35	507.6515197754	43.05	507.6515197754	33.75	786.9064331055	31.73	786.9064331055	24.93	786.9064331055	26.59	786.9064331055	29.31	786.9064331055	28.8	787.0815429688	28.46	787.0815429688	28.28	787.0815429688	26.7	787.0815429688	34.87	787.0815429688	39.9	787.0815429688	30.83	787.0815429688	29.31	787.0815429688	25.7	787.0815429688	37.62	787.0815429688	42.7	787.0815429688	31.04
507.6671142578	24.9	507.6671142578	28.05	507.6671142578	28.25	507.6671142578	32.2	507.6671142578	27.35	507.6671142578	25.2	507.6671142578	48.7	507.6671142578	45.05	507.6671142578	33.9	786.9257202148	31.3	786.9257202148	25.82	786.9257202148	26.81	786.9257202148	29.39	786.9257202148	29.64	787.1010131836	28.21	787.1010131836	28.69	787.1010131836	26.53	787.1010131836	34.46	787.1010131836	39.73	787.1010131836	30.88	787.1010131836	30.81	787.1010131836	26.1	787.1010131836	38.35	787.1010131836	42.97	787.1010131836	31.22
507.6825866699	26.3	507.6825866699	27.65	507.6825866699	29.2	507.6825866699	31.75	507.6825866699	26	507.6825866699	24.95	507.6825866699	47.4	507.6825866699	44.1	507.6825866699	33.3	786.9450683594	32.43	786.9450683594	24.71	786.9450683594	27.45	786.9450683594	29.65	786.9450683594	29.63	787.120300293	28.33	787.120300293	28.47	787.120300293	27.62	787.120300293	35.46	787.120300293	39.95	787.120300293	30.78	787.120300293	29.69	787.120300293	27.01	787.120300293	38.45	787.120300293	43.55	787.120300293	31.23
507.6981811523	24.85	507.6981811523	28.65	507.6981811523	28.65	507.6981811523	32.65	507.6981811523	26.75	507.6981811523	23.85	507.6981811523	46.6	507.6981811523	46.2	507.6981811523	33.45	786.9644165039	31.55	786.9644165039	25.52	786.9644165039	26.75	786.9644165039	30.12	786.9644165039	30.02	787.1396484375	28.66	787.1396484375	28.78	787.1396484375	27.45	787.1396484375	35.31	787.1396484375	40.22	787.1396484375	31.32	787.1396484375	30.81	787.1396484375	26.81	787.1396484375	38.16	787.1396484375	42.95	787.1396484375	32.1
507.7136535645	27.35	507.7136535645	27.7	507.7136535645	29.7	507.7136535645	30.35	507.7136535645	28.55	507.7136535645	23.85	507.7136535645	47.95	507.7136535645	44.45	507.7136535645	35.05	786.9837036133	32.17	786.9837036133	25.29	786.9837036133	28.67	786.9837036133	29.87	786.9837036133	29.54	787.1589355469	28.88	787.1589355469	29.13	787.1589355469	27.54	787.1589355469	36.94	787.1589355469	40.17	787.1589355469	31.28	787.1589355469	29.67	787.1589355469	26.88	787.1589355469	37.87	787.1589355469	43.4	787.1589355469	31.6
507.7291564941	24	507.7291564941	27.75	507.7291564941	28.05	507.7291564941	30.9	507.7291564941	27.95	507.7291564941	24.8	507.7291564941	48.85	507.7291564941	45.95	507.7291564941	32.75	787.0031738281	31.15	787.0031738281	26.53	787.0031738281	27.21	787.0031738281	30.44	787.0031738281	30.36	787.1783447266	29.15	787.1783447266	29.15	787.1783447266	27.01	787.1783447266	35.65	787.1783447266	40.48	787.1783447266	31.02	787.1783447266	30.47	787.1783447266	25.71	787.1783447266	38.78	787.1783447266	43.1	787.1783447266	32.14
507.7447509766	27.35	507.7447509766	27.55	507.7447509766	29.65	507.7447509766	30.35	507.7447509766	27.25	507.7447509766	26.9	507.7447509766	49.5	507.7447509766	45	507.7447509766	33.8	787.0224609375	32.7	787.0224609375	25.23	787.0224609375	28.22	787.0224609375	30.24	787.0224609375	30.43	787.1976928711	29.51	787.1976928711	29.46	787.1976928711	28.1	787.1976928711	36.3	787.1976928711	40.88	787.1976928711	31.11	787.1976928711	30.26	787.1976928711	26.46	787.1976928711	37.94	787.1976928711	43.78	787.1976928711	31.74
507.7602233887	25.25	507.7602233887	28.5	507.7602233887	28.75	507.7602233887	31.2	507.7602233887	26.85	507.7602233887	26.55	507.7602233887	50.75	507.7602233887	46.35	507.7602233887	34.2	787.041809082	31.66	787.041809082	26.23	787.041809082	27.96	787.041809082	31.51	787.041809082	30.56	787.2169799805	29.21	787.2169799805	29.98	787.2169799805	28.08	787.2169799805	35.03	787.2169799805	40.35	787.2169799805	30.86	787.2169799805	31.02	787.2169799805	26.13	787.2169799805	38.68	787.2169799805	43.54	787.2169799805	32.51
507.7758178711	28.4	507.7758178711	29.55	507.7758178711	30	507.7758178711	30.7	507.7758178711	27.05	507.7758178711	25.9	507.7758178711	51.3	507.7758178711	45.75	507.7758178711	35.1	787.0610961914	33.65	787.0610961914	25.57	787.0610961914	28.96	787.0610961914	30.98	787.0610961914	30.61	787.236328125	29.82	787.236328125	29.81	787.236328125	28.58	787.236328125	35.93	787.236328125	39.84	787.236328125	31.16	787.236328125	30.47	787.236328125	26.03	787.236328125	39.06	787.236328125	43.88	787.236328125	32.1
507.7912902832	24.15	507.7912902832	29.4	507.7912902832	28.6	507.7912902832	32.3	507.7912902832	26.85	507.7912902832	25.85	507.7912902832	49.55	507.7912902832	45.15	507.7912902832	33.3	787.0804443359	31.81	787.0804443359	27.14	787.0804443359	28.25	787.0804443359	31.5	787.0804443359	31.04	787.2556152344	28.55	787.2556152344	29.87	787.2556152344	27.92	787.2556152344	34.81	787.2556152344	39.83	787.2556152344	30.68	787.2556152344	30.98	787.2556152344	26.49	787.2556152344	39	787.2556152344	42.83	787.2556152344	32.32
507.8069152832	25.3	507.8069152832	28	507.8069152832	29.85	507.8069152832	31.8	507.8069152832	26.85	507.8069152832	26.65	507.8069152832	50.4	507.8069152832	42.55	507.8069152832	34.7	787.0998535156	33.12	787.0998535156	26.19	787.0998535156	29.48	787.0998535156	31.16	787.0998535156	31.29	787.2750244141	29.29	787.2750244141	29.39	787.2750244141	28.26	787.2750244141	35.78	787.2750244141	39.53	787.2750244141	31.15	787.2750244141	29.95	787.2750244141	26.81	787.2750244141	38.72	787.2750244141	43.03	787.2750244141	31.74
507.8223876953	24	507.8223876953	28.7	507.8223876953	29.6	507.8223876953	32.4	507.8223876953	26.85	507.8223876953	26	507.8223876953	49.35	507.8223876953	44.3	507.8223876953	35.1	787.1192016602	31.73	787.1192016602	27.4	787.1192016602	29.06	787.1192016602	31.22	787.1192016602	31.62	787.2943725586	29.48	787.2943725586	29.39	787.2943725586	27.82	787.2943725586	34.68	787.2943725586	38.98	787.2943725586	30.87	787.2943725586	31.05	787.2943725586	25.72	787.2943725586	38.72	787.2943725586	42.79	787.2943725586	31.34
507.8379821777	27.75	507.8379821777	28.45	507.8379821777	29.45	507.8379821777	30.45	507.8379821777	26.55	507.8379821777	26.25	507.8379821777	51.5	507.8379821777	44.3	507.8379821777	34.1	787.1385498047	33.5	787.1385498047	26.81	787.1385498047	28.93	787.1385498047	30.52	787.1385498047	31.56	787.313659668	29.17	787.313659668	29.85	787.313659668	28.14	787.313659668	35.4	787.313659668	39.58	787.313659668	32.21	787.313659668	30.18	787.313659668	25.69	787.313659668	38.26	787.313659668	43.22	787.313659668	31.5
507.8534545898	24.55	507.8534545898	29.75	507.8534545898	28.45	507.8534545898	31.7	507.8534545898	27	507.8534545898	25.65	507.8534545898	51.25	507.8534545898	45.95	507.8534545898	33.75	787.1578369141	32.67	787.1578369141	28.5	787.1578369141	28.7	787.1578369141	31.64	787.1578369141	32.16	787.3330078125	29.01	787.3330078125	29.82	787.3330078125	27.88	787.3330078125	35.38	787.3330078125	40.01	787.3330078125	31.7	787.3330078125	31.19	787.3330078125	25.08	787.3330078125	38.84	787.3330078125	42.82	787.3330078125	31.32
507.8690490723	26.75	507.8690490723	28.1	507.8690490723	28.95	507.8690490723	30.75	507.8690490723	27.05	507.8690490723	26.85	507.8690490723	52.65	507.8690490723	44.85	507.8690490723	35	787.1773071289	33.31	787.1773071289	28	787.1773071289	29.03	787.1773071289	30.4	787.1773071289	31.43	787.3524169922	29.12	787.3524169922	30.13	787.3524169922	27.81	787.3524169922	35.72	787.3524169922	40.96	787.3524169922	31.47	787.3524169922	29.9	787.3524169922	25.32	787.3524169922	38.91	787.3524169922	42.78	787.3524169922	31.38
507.884552002	24	507.884552002	27.65	507.884552002	28.65	507.884552002	32.05	507.884552002	27.85	507.884552002	26.9	507.884552002	52.1	507.884552002	47.15	507.884552002	34.6	787.1965942383	32.64	787.1965942383	28.34	787.1965942383	28.36	787.1965942383	31.17	787.1965942383	31.8	787.3717041016	28.78	787.3717041016	29.8	787.3717041016	27.56	787.3717041016	34.92	787.3717041016	39.74	787.3717041016	31.47	787.3717041016	30.92	787.3717041016	25.16	787.3717041016	38.86	787.3717041016	43.36	787.3717041016	31.74
507.9001464844	25.15	507.9001464844	28.3	507.9001464844	29.05	507.9001464844	30.55	507.9001464844	27.7	507.9001464844	26.45	507.9001464844	51.65	507.9001464844	44.8	507.9001464844	35.7	787.2159423828	33.88	787.2159423828	27.31	787.2159423828	28.74	787.2159423828	30.79	787.2159423828	31.89	787.3910522461	28.6	787.3910522461	30.43	787.3910522461	27.8	787.3910522461	35.86	787.3910522461	40.37	787.3910522461	30.59	787.3910522461	30.35	787.3910522461	25.63	787.3910522461	38.03	787.3910522461	43.12	787.3910522461	31.36
507.9156188965	23.65	507.9156188965	29.15	507.9156188965	29.3	507.9156188965	31.45	507.9156188965	27.4	507.9156188965	25.2	507.9156188965	50.85	507.9156188965	45.9	507.9156188965	33.7	787.2352294922	32.88	787.2352294922	28.5	787.2352294922	27.79	787.2352294922	31.5	787.2352294922	32.17	787.4103393555	28.31	787.4103393555	29.23	787.4103393555	27.83	787.4103393555	34.72	787.4103393555	40.22	787.4103393555	30.49	787.4103393555	30.93	787.4103393555	24.95	787.4103393555	38.55	787.4103393555	42.88	787.4103393555	32.06
507.9312133789	26.1	507.9312133789	27.45	507.9312133789	29.35	507.9312133789	30.65	507.9312133789	27.15	507.9312133789	25	507.9312133789	51.2	507.9312133789	42.35	507.9312133789	34.7	787.254699707	34.08	787.254699707	28.53	787.254699707	28.57	787.254699707	30.79	787.254699707	32.6	787.4298095703	28.45	787.4298095703	29.05	787.4298095703	27.74	787.4298095703	35.39	787.4298095703	40.91	787.4298095703	31.23	787.4298095703	29.81	787.4298095703	25.48	787.4298095703	38.75	787.4298095703	42.45	787.4298095703	31.38
507.9467163086	23.3	507.9467163086	28.55	507.9467163086	27.25	507.9467163086	31.35	507.9467163086	27.7	507.9467163086	25.2	507.9467163086	50.75	507.9467163086	45.15	507.9467163086	32.7	787.2739868164	32.47	787.2739868164	28.37	787.2739868164	27.34	787.2739868164	30.86	787.2739868164	31.88	787.4490966797	28.58	787.4490966797	29.36	787.4490966797	27.92	787.4490966797	34.83	787.4490966797	39.95	787.4490966797	30.56	787.4490966797	30.13	787.4490966797	25.12	787.4490966797	39.19	787.4490966797	43.03	787.4490966797	31.73
507.962310791	27.15	507.962310791	28.45	507.962310791	28.65	507.962310791	30.6	507.962310791	26.15	507.962310791	25.35	507.962310791	50.85	507.962310791	43.45	507.962310791	33.85	787.2933349609	33.91	787.2933349609	27.53	787.2933349609	28.16	787.2933349609	30.43	787.2933349609	31.38	787.4684448242	28.3	787.4684448242	29.38	787.4684448242	28.08	787.4684448242	34.81	787.4684448242	40.31	787.4684448242	30.83	787.4684448242	29.37	787.4684448242	25.55	787.4684448242	38.64	787.4684448242	44.07	787.4684448242	30.46
507.9777832031	23.9	507.9777832031	28.65	507.9777832031	27.7	507.9777832031	29.9	507.9777832031	26.95	507.9777832031	26.25	507.9777832031	50.4	507.9777832031	46.2	507.9777832031	34.05	787.3126831055	32.93	787.3126831055	28.3	787.3126831055	27.05	787.3126831055	30.66	787.3126831055	31.38	787.4877319336	28.62	787.4877319336	29.88	787.4877319336	27.31	787.4877319336	34.27	787.4877319336	39.73	787.4877319336	30.86	787.4877319336	30.36	787.4877319336	24.29	787.4877319336	38.47	787.4877319336	44.45	787.4877319336	30.87
507.9933776855	26.2	507.9933776855	27.2	507.9933776855	28.6	507.9933776855	28.8	507.9933776855	26.55	507.9933776855	25.35	507.9933776855	51.5	507.9933776855	45.5	507.9933776855	36	787.3319702148	34.78	787.3319702148	26.93	787.3319702148	28.04	787.3319702148	30.46	787.3319702148	31.2	787.5071411133	28.32	787.5071411133	29.58	787.5071411133	27.35	787.5071411133	35.15	787.5071411133	39.86	787.5071411133	31	787.5071411133	29.1	787.5071411133	24.23	787.5071411133	38.42	787.5071411133	44.49	787.5071411133	31.29
508.0088500977	24.3	508.0088500977	27.55	508.0088500977	27.2	508.0088500977	31.6	508.0088500977	26.9	508.0088500977	26.05	508.0088500977	52.45	508.0088500977	46.15	508.0088500977	34.7	787.3514404297	33.36	787.3514404297	27.67	787.3514404297	27.25	787.3514404297	30.57	787.3514404297	31.82	787.5264892578	28.13	787.5264892578	29.34	787.5264892578	26.98	787.5264892578	34.72	787.5264892578	39.48	787.5264892578	29.84	787.5264892578	30.12	787.5264892578	24.31	787.5264892578	38.11	787.5264892578	43.47	787.5264892578	31.39
508.0244445801	26.1	508.0244445801	27.1	508.0244445801	28.6	508.0244445801	32.1	508.0244445801	27.05	508.0244445801	25.8	508.0244445801	52.9	508.0244445801	44.25	508.0244445801	34.1	787.3707275391	34.01	787.3707275391	27.48	787.3707275391	27.89	787.3707275391	30.2	787.3707275391	30.68	787.5457763672	27.94	787.5457763672	29.18	787.5457763672	26.85	787.5457763672	34.97	787.5457763672	39.38	787.5457763672	30.77	787.5457763672	29.41	787.5457763672	25.21	787.5457763672	38.53	787.5457763672	43.89	787.5457763672	30.95
508.0399475098	24.8	508.0399475098	28.9	508.0399475098	29.05	508.0399475098	32.6	508.0399475098	27.7	508.0399475098	25.1	508.0399475098	50.05	508.0399475098	46.9	508.0399475098	33.45	787.3900756836	32.74	787.3900756836	27.79	787.3900756836	27.63	787.3900756836	30.71	787.3900756836	31.29	787.5651245117	28.07	787.5651245117	29.58	787.5651245117	27	787.5651245117	34.12	787.5651245117	39.57	787.5651245117	31.01	787.5651245117	30.56	787.5651245117	24.51	787.5651245117	38.54	787.5651245117	43.47	787.5651245117	30.55
508.0555419922	26.7	508.0555419922	28.85	508.0555419922	30	508.0555419922	31.15	508.0555419922	27.1	508.0555419922	24.8	508.0555419922	50.1	508.0555419922	45.4	508.0555419922	34.9	787.409362793	33.52	787.409362793	26.37	787.409362793	28.2	787.409362793	30.53	787.409362793	30.99	787.5845336914	27.87	787.5845336914	29.32	787.5845336914	27.17	787.5845336914	34.91	787.5845336914	39.51	787.5845336914	30.81	787.5845336914	29.52	787.5845336914	24.84	787.5845336914	37.57	787.5845336914	43.54	787.5845336914	30.29
508.0710144043	24.15	508.0710144043	27.9	508.0710144043	28.35	508.0710144043	31.6	508.0710144043	24.9	508.0710144043	24.6	508.0710144043	49.5	508.0710144043	46.25	508.0710144043	34.75	787.4288330078	32.23	787.4288330078	27	787.4288330078	26.66	787.4288330078	30.39	787.4288330078	31.24	787.6038208008	27.91	787.6038208008	28.75	787.6038208008	27.46	787.6038208008	34.51	787.6038208008	39.77	787.6038208008	31.22	787.6038208008	30.7	787.6038208008	24.43	787.6038208008	37.87	787.6038208008	44.5	787.6038208008	30.64
508.0866088867	27	508.0866088867	27.6	508.0866088867	29.55	508.0866088867	30.75	508.0866088867	25.2	508.0866088867	25.35	508.0866088867	50.2	508.0866088867	44.65	508.0866088867	34.55	787.4481201172	32.9	787.4481201172	26.5	787.4481201172	27.24	787.4481201172	29.91	787.4481201172	30.54	787.6231689453	28.17	787.6231689453	28.87	787.6231689453	27.54	787.6231689453	34.59	787.6231689453	39.99	787.6231689453	30.6	787.6231689453	29.59	787.6231689453	24.29	787.6231689453	37.85	787.6231689453	44.06	787.6231689453	30.18
508.1021118164	24.35	508.1021118164	28.05	508.1021118164	27.4	508.1021118164	32.1	508.1021118164	26.2	508.1021118164	24.7	508.1021118164	51.3	508.1021118164	47.1	508.1021118164	34.2	787.4674682617	31.46	787.4674682617	27.01	787.4674682617	26.87	787.4674682617	30.31	787.4674682617	30.54	787.6424560547	28.33	787.6424560547	28.98	787.6424560547	27.13	787.6424560547	33.83	787.6424560547	39.91	787.6424560547	30.29	787.6424560547	30.65	787.6424560547	23.07	787.6424560547	37.9	787.6424560547	43.69	787.6424560547	30.32
508.1177062988	26.6	508.1177062988	27.55	508.1177062988	28.5	508.1177062988	31.55	508.1177062988	25.9	508.1177062988	25.75	508.1177062988	50.1	508.1177062988	44.85	508.1177062988	33.75	787.4868164063	33.43	787.4868164063	25.99	787.4868164063	27.93	787.4868164063	30.15	787.4868164063	30.08	787.6619262695	27.9	787.6619262695	29.2	787.6619262695	26.96	787.6619262695	34.86	787.6619262695	39.54	787.6619262695	30.28	787.6619262695	29.53	787.6619262695	24.31	787.6619262695	37.54	787.6619262695	43.4	787.6619262695	29.71
508.1331787109	25.6	508.1331787109	28.6	508.1331787109	29.1	508.1331787109	31.6	508.1331787109	28.05	508.1331787109	23.85	508.1331787109	50.2	508.1331787109	46.65	508.1331787109	31.5	787.5062255859	31.89	787.5062255859	27.86	787.5062255859	27.69	787.5062255859	30.58	787.5062255859	30.17	787.6812133789	28	787.6812133789	28.87	787.6812133789	26.8	787.6812133789	33.67	787.6812133789	39.17	787.6812133789	30.42	787.6812133789	29.9	787.6812133789	23.6	787.6812133789	37.84	787.6812133789	42.96	787.6812133789	30.13
508.1487731934	26.25	508.1487731934	28.65	508.1487731934	30.1	508.1487731934	30.95	508.1487731934	26.6	508.1487731934	25.2	508.1487731934	50.1	508.1487731934	44.15	508.1487731934	34.45	787.5255737305	32.95	787.5255737305	26.88	787.5255737305	28.1	787.5255737305	30.03	787.5255737305	29.27	787.7005004883	27.86	787.7005004883	28.58	787.7005004883	26.86	787.7005004883	34.57	787.7005004883	39	787.7005004883	30.35	787.7005004883	28.79	787.7005004883	24.46	787.7005004883	37.37	787.7005004883	43.48	787.7005004883	29.75
508.1642456055	24.65	508.1642456055	29.05	508.1642456055	29.75	508.1642456055	32.85	508.1642456055	27.55	508.1642456055	25.6	508.1642456055	49.05	508.1642456055	45.8	508.1642456055	33.6	787.5448608398	32.22	787.5448608398	27.1	787.5448608398	27	787.5448608398	30.75	787.5448608398	30.45	787.7198486328	27.52	787.7198486328	28.8	787.7198486328	26.6	787.7198486328	33.61	787.7198486328	39.16	787.7198486328	30.44	787.7198486328	29.44	787.7198486328	24.14	787.7198486328	37.94	787.7198486328	43.86	787.7198486328	30.23
508.1798400879	25.75	508.1798400879	29.2	508.1798400879	30.55	508.1798400879	31.15	508.1798400879	25.85	508.1798400879	25.6	508.1798400879	49.45	508.1798400879	43.65	508.1798400879	32.85	787.5643310547	33.97	787.5643310547	26.01	787.5643310547	27.93	787.5643310547	30.37	787.5643310547	30.55	787.7392578125	27.49	787.7392578125	28.76	787.7392578125	26.62	787.7392578125	34.91	787.7392578125	39.05	787.7392578125	29.81	787.7392578125	29.03	787.7392578125	24.22	787.7392578125	38.56	787.7392578125	43.44	787.7392578125	29.58
508.1953430176	24.75	508.1953430176	28.75	508.1953430176	29.8	508.1953430176	32.35	508.1953430176	26.6	508.1953430176	24.75	508.1953430176	48.3	508.1953430176	45.3	508.1953430176	33.15	787.5836181641	32.35	787.5836181641	27.42	787.5836181641	26.73	787.5836181641	30.7	787.5836181641	30.82	787.758605957	27.31	787.758605957	28.13	787.758605957	26.38	787.758605957	33.61	787.758605957	39.47	787.758605957	30.08	787.758605957	30.07	787.758605957	25.29	787.758605957	38.27	787.758605957	43.47	787.758605957	30.21
508.2109375	27.25	508.2109375	27.35	508.2109375	29.5	508.2109375	30.05	508.2109375	26	508.2109375	25.65	508.2109375	49.85	508.2109375	42.7	508.2109375	33.75	787.6029663086	33.23	787.6029663086	26.24	787.6029663086	27.51	787.6029663086	29.71	787.6029663086	29.88	787.7778930664	27.48	787.7778930664	28.46	787.7778930664	26.69	787.7778930664	34.27	787.7778930664	38.91	787.7778930664	30.22	787.7778930664	28.85	787.7778930664	24.51	787.7778930664	38.18	787.7778930664	43.21	787.7778930664	30.03
508.2264099121	23.45	508.2264099121	29.35	508.2264099121	28.65	508.2264099121	30.25	508.2264099121	25.55	508.2264099121	25.2	508.2264099121	48.1	508.2264099121	44.85	508.2264099121	35.05	787.622253418	32.2	787.622253418	27.18	787.622253418	26.73	787.622253418	30.39	787.622253418	29.71	787.7973632813	27.39	787.7973632813	28.21	787.7973632813	26.41	787.7973632813	33.32	787.7973632813	38.82	787.7973632813	30.54	787.7973632813	29.43	787.7973632813	23.69	787.7973632813	38.13	787.7973632813	43.45	787.7973632813	30.21
508.2420043945	25.95	508.2420043945	28.05	508.2420043945	29.6	508.2420043945	30.25	508.2420043945	26.35	508.2420043945	25.75	508.2420043945	50	508.2420043945	42.65	508.2420043945	33.85	787.6417236328	33.48	787.6417236328	25.52	787.6417236328	28.14	787.6417236328	29.58	787.6417236328	29.66	787.8166503906	27.42	787.8166503906	27.95	787.8166503906	26.51	787.8166503906	34.03	787.8166503906	37.94	787.8166503906	30.18	787.8166503906	28.28	787.8166503906	23.51	787.8166503906	37.04	787.8166503906	43.22	787.8166503906	29.8
508.2575073242	23.55	508.2575073242	27.75	508.2575073242	28.65	508.2575073242	31.7	508.2575073242	27.8	508.2575073242	26.45	508.2575073242	49.3	508.2575073242	44.7	508.2575073242	32.05	787.6610107422	31.79	787.6610107422	26.4	787.6610107422	26.59	787.6610107422	30.18	787.6610107422	30.12	787.8359375	27.45	787.8359375	27.88	787.8359375	26.62	787.8359375	32.96	787.8359375	38.34	787.8359375	30.28	787.8359375	29.04	787.8359375	23.31	787.8359375	37.56	787.8359375	42.6	787.8359375	29.92
508.2731018066	26.15	508.2731018066	28.2	508.2731018066	29.5	508.2731018066	30.7	508.2731018066	26	508.2731018066	25.25	508.2731018066	48.65	508.2731018066	44.4	508.2731018066	34	787.6803588867	32.86	787.6803588867	26.07	787.6803588867	27.37	787.6803588867	29.53	787.6803588867	28.79	787.8552856445	27.73	787.8552856445	27.91	787.8552856445	26.27	787.8552856445	33.82	787.8552856445	38.56	787.8552856445	30.17	787.8552856445	28.29	787.8552856445	23.96	787.8552856445	37.38	787.8552856445	42.25	787.8552856445	29.55
508.2885742188	23.6	508.2885742188	29	508.2885742188	27.85	508.2885742188	32.05	508.2885742188	26.75	508.2885742188	25.65	508.2885742188	49.55	508.2885742188	46.25	508.2885742188	32	787.6997070313	31.86	787.6997070313	26.27	787.6997070313	26.86	787.6997070313	30.56	787.6997070313	29.05	787.8746948242	27.62	787.8746948242	28.15	787.8746948242	25.82	787.8746948242	33.52	787.8746948242	39.53	787.8746948242	30.2	787.8746948242	28.54	787.8746948242	23.63	787.8746948242	37.4	787.8746948242	42.79	787.8746948242	29.83
508.3041687012	25.6	508.3041687012	28.5	508.3041687012	30.05	508.3041687012	30.35	508.3041687012	26.6	508.3041687012	24.45	508.3041687012	48.2	508.3041687012	45.5	508.3041687012	32.9	787.7191162109	32.12	787.7191162109	26	787.7191162109	26.96	787.7191162109	29.52	787.7191162109	29.2	787.8940429688	26.67	787.8940429688	28.71	787.8940429688	25.92	787.8940429688	34.63	787.8940429688	38.96	787.8940429688	30.43	787.8940429688	27.68	787.8940429688	24.37	787.8940429688	36.72	787.8940429688	43.01	787.8940429688	29.55
508.3196411133	23.7	508.3196411133	28.2	508.3196411133	28.6	508.3196411133	30.95	508.3196411133	26.1	508.3196411133	24.95	508.3196411133	49.65	508.3196411133	48.1	508.3196411133	33.3	787.7384643555	31.26	787.7384643555	25.64	787.7384643555	26.36	787.7384643555	30.02	787.7384643555	30.29	787.9133300781	27.02	787.9133300781	28.11	787.9133300781	25.43	787.9133300781	33.82	787.9133300781	39.15	787.9133300781	30.4	787.9133300781	28.9	787.9133300781	23.87	787.9133300781	37.15	787.9133300781	42.27	787.9133300781	29.63
508.3352355957	25.1	508.3352355957	29.35	508.3352355957	28.5	508.3352355957	30.8	508.3352355957	27.2	508.3352355957	24.55	508.3352355957	48.1	508.3352355957	45.7	508.3352355957	32.55	787.7577514648	32.15	787.7577514648	25.25	787.7577514648	26.83	787.7577514648	29.88	787.7577514648	29.87	787.9327392578	26.79	787.9327392578	28.05	787.9327392578	26.32	787.9327392578	34.41	787.9327392578	38.84	787.9327392578	30.42	787.9327392578	28.17	787.9327392578	25.13	787.9327392578	37.4	787.9327392578	41.9	787.9327392578	29.52
508.3507385254	23.75	508.3507385254	29.05	508.3507385254	28.2	508.3507385254	31.15	508.3507385254	28.2	508.3507385254	25.65	508.3507385254	46.65	508.3507385254	46	508.3507385254	33.1	787.7772216797	31.33	787.7772216797	25.28	787.7772216797	26.58	787.7772216797	30.32	787.7772216797	29.42	787.9520874023	26.97	787.9520874023	28.15	787.9520874023	26.42	787.9520874023	32.99	787.9520874023	39.15	787.9520874023	30.64	787.9520874023	28.98	787.9520874023	25.68	787.9520874023	36.86	787.9520874023	42	787.9520874023	30.59
508.3663330078	25.9	508.3663330078	27.85	508.3663330078	28.7	508.3663330078	30.8	508.3663330078	27.25	508.3663330078	26.25	508.3663330078	47.2	508.3663330078	45.15	508.3663330078	33.55	787.7965087891	32.2	787.7965087891	24.77	787.7965087891	27.02	787.7965087891	28.88	787.7965087891	28.85	787.9713745117	27.38	787.9713745117	27.77	787.9713745117	26.65	787.9713745117	33.91	787.9713745117	39.1	787.9713745117	29.88	787.9713745117	28.81	787.9713745117	25.72	787.9713745117	36.16	787.9713745117	41.39	787.9713745117	30.19
508.3818054199	24.7	508.3818054199	27.75	508.3818054199	28.1	508.3818054199	30.3	508.3818054199	27.4	508.3818054199	24.55	508.3818054199	48.45	508.3818054199	46.2	508.3818054199	32.6	787.8158569336	30.51	787.8158569336	25.15	787.8158569336	26.22	787.8158569336	29.38	787.8158569336	29.28	787.9907226563	27.67	787.9907226563	28.13	787.9907226563	26.44	787.9907226563	33.39	787.9907226563	38.81	787.9907226563	30.44	787.9907226563	29.16	787.9907226563	25.11	787.9907226563	36.77	787.9907226563	41.89	787.9907226563	30.79
508.3973999023	26.3	508.3973999023	27.95	508.3973999023	28.6	508.3973999023	31.55	508.3973999023	26.2	508.3973999023	26.05	508.3973999023	47.15	508.3973999023	46.1	508.3973999023	33.9	787.835144043	31.96	787.835144043	24.4	787.835144043	26.84	787.835144043	28.6	787.835144043	29.03	788.0101318359	27.53	788.0101318359	27.7	788.0101318359	26.59	788.0101318359	35.08	788.0101318359	38.56	788.0101318359	30.23	788.0101318359	28.4	788.0101318359	24.56	788.0101318359	37.71	788.0101318359	42.61	788.0101318359	29.86
508.4129943848	24.35	508.4129943848	28	508.4129943848	30.25	508.4129943848	30.75	508.4129943848	26.55	508.4129943848	25	508.4129943848	49.6	508.4129943848	47.75	508.4129943848	32.65	787.8546142578	31.33	787.8546142578	25.57	787.8546142578	26.83	787.8546142578	29.42	787.8546142578	29.62	788.0294189453	27.85	788.0294189453	28.03	788.0294189453	26.64	788.0294189453	34.29	788.0294189453	38.97	788.0294189453	30.28	788.0294189453	29.27	788.0294189453	24.67	788.0294189453	37.83	788.0294189453	43.16	788.0294189453	30.89
508.4284973145	26.45	508.4284973145	26.55	508.4284973145	30.55	508.4284973145	29.85	508.4284973145	26.65	508.4284973145	25.15	508.4284973145	47.75	508.4284973145	46.4	508.4284973145	33.15	787.8739624023	32.67	787.8739624023	24.39	787.8739624023	26.89	787.8739624023	28.76	787.8739624023	29.65	788.0487670898	27.94	788.0487670898	28.43	788.0487670898	26.93	788.0487670898	35.25	788.0487670898	38.18	788.0487670898	30.02	788.0487670898	28.33	788.0487670898	25.46	788.0487670898	37.82	788.0487670898	43	788.0487670898	30.48
508.4440917969	23.4	508.4440917969	26.85	508.4440917969	30.65	508.4440917969	31.95	508.4440917969	27.95	508.4440917969	25.8	508.4440917969	47.4	508.4440917969	45.2	508.4440917969	33.35	787.8932495117	31.4	787.8932495117	25.56	787.8932495117	25.72	787.8932495117	30.09	787.8932495117	30.36	788.0681762695	28.62	788.0681762695	28.34	788.0681762695	26.81	788.0681762695	34.23	788.0681762695	39.51	788.0681762695	30.36	788.0681762695	29.75	788.0681762695	24.91	788.0681762695	38.21	788.0681762695	42.82	788.0681762695	31.74
508.459564209	26.8	508.459564209	28.65	508.459564209	28.6	508.459564209	30.75	508.459564209	26.65	508.459564209	26.3	508.459564209	46	508.459564209	43.15	508.459564209	34	787.9127197266	31.75	787.9127197266	24.41	787.9127197266	26.5	787.9127197266	29.69	787.9127197266	28.88	788.0875244141	28.32	788.0875244141	28.04	788.0875244141	26.91	788.0875244141	34.67	788.0875244141	39.76	788.0875244141	30.75	788.0875244141	28.89	788.0875244141	25.33	788.0875244141	38.15	788.0875244141	42.35	788.0875244141	31
508.4751586914	25.55	508.4751586914	29.25	508.4751586914	29.8	508.4751586914	31.2	508.4751586914	27.45	508.4751586914	24.9	508.4751586914	45.95	508.4751586914	44.15	508.4751586914	33.95	787.9320068359	31.16	787.9320068359	25.51	787.9320068359	26.08	787.9320068359	29.89	787.9320068359	29.37	788.1068115234	28.39	788.1068115234	28.37	788.1068115234	26.92	788.1068115234	34.4	788.1068115234	39.7	788.1068115234	31.2	788.1068115234	30.05	788.1068115234	25.35	788.1068115234	39.18	788.1068115234	42.49	788.1068115234	31.49
508.4906616211	26.45	508.4906616211	28.9	508.4906616211	30.6	508.4906616211	28.75	508.4906616211	27.15	508.4906616211	26.05	508.4906616211	47.4	508.4906616211	43.2	508.4906616211	33.05	787.9513549805	31.53	787.9513549805	25.57	787.9513549805	26.69	787.9513549805	29.3	787.9513549805	29.64	788.1262207031	28.68	788.1262207031	28.86	788.1262207031	26.91	788.1262207031	35.57	788.1262207031	39.55	788.1262207031	30.63	788.1262207031	30.19	788.1262207031	25.85	788.1262207031	38.66	788.1262207031	42.22	788.1262207031	31.68
508.5062561035	24.25	508.5062561035	29	508.5062561035	28.85	508.5062561035	31.75	508.5062561035	27.05	508.5062561035	25.4	508.5062561035	46.6	508.5062561035	44.55	508.5062561035	33.25	787.9707641602	31.32	787.9707641602	25.93	787.9707641602	26.64	787.9707641602	29.66	787.9707641602	30.38	788.1455688477	28.63	788.1455688477	29.23	788.1455688477	27.52	788.1455688477	35.16	788.1455688477	39.45	788.1455688477	30.5	788.1455688477	30.65	788.1455688477	25.47	788.1455688477	38.19	788.1455688477	42.92	788.1455688477	32.72
508.5217285156	26.9	508.5217285156	28.3	508.5217285156	29.95	508.5217285156	29.8	508.5217285156	26.15	508.5217285156	25.6	508.5217285156	46.9	508.5217285156	42.8	508.5217285156	33.95	787.9901123047	32.23	787.9901123047	24.84	787.9901123047	27.95	787.9901123047	30.48	787.9901123047	29.94	788.164855957	28.89	788.164855957	29.76	788.164855957	28.01	788.164855957	36.34	788.164855957	39.78	788.164855957	30.59	788.164855957	30.39	788.164855957	25.51	788.164855957	38.22	788.164855957	43.17	788.164855957	31.49
508.537322998	24.3	508.537322998	28.75	508.537322998	28.2	508.537322998	31.25	508.537322998	25.9	508.537322998	26.15	508.537322998	47.3	508.537322998	44.75	508.537322998	32.95	788.0093994141	31.3	788.0093994141	26.13	788.0093994141	27.05	788.0093994141	31.06	788.0093994141	30.33	788.1843261719	28.62	788.1843261719	29.85	788.1843261719	28.38	788.1843261719	35	788.1843261719	39.92	788.1843261719	30.86	788.1843261719	30.76	788.1843261719	24.93	788.1843261719	38.21	788.1843261719	42.53	788.1843261719	32.23
508.5527954102	26.85	508.5527954102	27.95	508.5527954102	29.2	508.5527954102	28.8	508.5527954102	26.3	508.5527954102	24.05	508.5527954102	47.2	508.5527954102	44.8	508.5527954102	33.5	788.0288696289	31.84	788.0288696289	25.5	788.0288696289	28.54	788.0288696289	30.61	788.0288696289	29.42	788.2036132813	28.57	788.2036132813	30.72	788.2036132813	28.57	788.2036132813	35.64	788.2036132813	39.82	788.2036132813	31.21	788.2036132813	30.8	788.2036132813	25.09	788.2036132813	38.28	788.2036132813	42.96	788.2036132813	31.59
508.5683898926	25	508.5683898926	28.25	508.5683898926	28.15	508.5683898926	29.8	508.5683898926	27.5	508.5683898926	25.65	508.5683898926	47.15	508.5683898926	47.05	508.5683898926	33.55	788.0482177734	31.47	788.0482177734	26.67	788.0482177734	27.43	788.0482177734	30.91	788.0482177734	30.39	788.2229614258	29.12	788.2229614258	30.12	788.2229614258	28.11	788.2229614258	34.56	788.2229614258	39.81	788.2229614258	31.36	788.2229614258	31.21	788.2229614258	24.98	788.2229614258	38.36	788.2229614258	43.48	788.2229614258	31.41
508.5840148926	26.2	508.5840148926	29.6	508.5840148926	29.5	508.5840148926	29.6	508.5840148926	26.5	508.5840148926	24.55	508.5840148926	46.5	508.5840148926	45.05	508.5840148926	34.6	788.0675048828	32.57	788.0675048828	26.53	788.0675048828	28.9	788.0675048828	30.33	788.0675048828	30.64	788.2423706055	29.19	788.2423706055	30.28	788.2423706055	27.86	788.2423706055	35.06	788.2423706055	40.01	788.2423706055	31.52	788.2423706055	30.76	788.2423706055	25.19	788.2423706055	38.24	788.2423706055	43.24	788.2423706055	31.78
508.5994873047	23.65	508.5994873047	27.45	508.5994873047	28	508.5994873047	30.8	508.5994873047	25.7	508.5994873047	24.35	508.5994873047	46.25	508.5994873047	45.65	508.5994873047	32.55	788.0868530273	31.49	788.0868530273	27.32	788.0868530273	28.18	788.0868530273	31.18	788.0868530273	31.41	788.2616577148	28.82	788.2616577148	29.66	788.2616577148	27.81	788.2616577148	34.92	788.2616577148	40.27	788.2616577148	31.56	788.2616577148	31.3	788.2616577148	25.27	788.2616577148	38.05	788.2616577148	43.46	788.2616577148	31.94
508.6150817871	24.25	508.6150817871	26.75	508.6150817871	29.5	508.6150817871	29.8	508.6150817871	25.45	508.6150817871	25.4	508.6150817871	44.4	508.6150817871	43.55	508.6150817871	32.9	788.106262207	32.72	788.106262207	26.68	788.106262207	29.07	788.106262207	30.67	788.106262207	30.94	788.2810058594	29.05	788.2810058594	29.74	788.2810058594	28.33	788.2810058594	35.99	788.2810058594	40.74	788.2810058594	31.43	788.2810058594	30.36	788.2810058594	25.01	788.2810058594	38.13	788.2810058594	44.02	788.2810058594	32.11
508.6305541992	22.9	508.6305541992	28.3	508.6305541992	28.5	508.6305541992	30.9	508.6305541992	25.75	508.6305541992	24.15	508.6305541992	46.05	508.6305541992	45.05	508.6305541992	32.9	788.1256103516	31.54	788.1256103516	27.64	788.1256103516	27.88	788.1256103516	30.46	788.1256103516	31.87	788.3004150391	28.69	788.3004150391	29.81	788.3004150391	28.37	788.3004150391	34.73	788.3004150391	40.03	788.3004150391	31.28	788.3004150391	31.02	788.3004150391	25.12	788.3004150391	38.33	788.3004150391	43.53	788.3004150391	31.93
508.6461486816	25.15	508.6461486816	27.25	508.6461486816	28.95	508.6461486816	29.25	508.6461486816	24.85	508.6461486816	24.45	508.6461486816	47.6	508.6461486816	43.8	508.6461486816	33.2	788.1448974609	33.14	788.1448974609	27.37	788.1448974609	28.61	788.1448974609	30.64	788.1448974609	31.53	788.3197631836	28.7	788.3197631836	30.33	788.3197631836	28.58	788.3197631836	36.07	788.3197631836	39.83	788.3197631836	30.94	788.3197631836	29.77	788.3197631836	25.24	788.3197631836	38.08	788.3197631836	42.8	788.3197631836	31.2
508.6616516113	25.5	508.6616516113	28.2	508.6616516113	28.4	508.6616516113	30.25	508.6616516113	25.65	508.6616516113	26.05	508.6616516113	47.65	508.6616516113	45.4	508.6616516113	31.4	788.1643676758	31.82	788.1643676758	28.1	788.1643676758	28.01	788.1643676758	31.31	788.1643676758	32	788.339050293	28.34	788.339050293	29.59	788.339050293	27.22	788.339050293	34.77	788.339050293	39.23	788.339050293	31.15	788.339050293	30.66	788.339050293	24.89	788.339050293	38.6	788.339050293	42.73	788.339050293	31.35
508.6772460938	26.3	508.6772460938	28.3	508.6772460938	29.15	508.6772460938	29.85	508.6772460938	26.25	508.6772460938	25.1	508.6772460938	49.85	508.6772460938	43.7	508.6772460938	32.9	788.1836547852	33.45	788.1836547852	28.05	788.1836547852	28.87	788.1836547852	31.18	788.1836547852	31.89	788.3584594727	27.89	788.3584594727	29.87	788.3584594727	28.09	788.3584594727	35.84	788.3584594727	39.56	788.3584594727	30.89	788.3584594727	30.04	788.3584594727	25.74	788.3584594727	38.33	788.3584594727	42.89	788.3584594727	31.05
508.6928405762	24.55	508.6928405762	27.35	508.6928405762	27.95	508.6928405762	31.05	508.6928405762	26.4	508.6928405762	25.55	508.6928405762	48.9	508.6928405762	43.85	508.6928405762	33.35	788.2030029297	32.03	788.2030029297	29.01	788.2030029297	27.71	788.2030029297	30.53	788.2030029297	31.86	788.3778076172	28.12	788.3778076172	29.06	788.3778076172	27.67	788.3778076172	34.73	788.3778076172	39.54	788.3778076172	30.62	788.3778076172	30.37	788.3778076172	25.03	788.3778076172	38.67	788.3778076172	43.49	788.3778076172	31.5
508.7083129883	26.8	508.7083129883	26.45	508.7083129883	29.2	508.7083129883	30.6	508.7083129883	26.75	508.7083129883	25.1	508.7083129883	47.45	508.7083129883	40.75	508.7083129883	33.7	788.2224731445	33.19	788.2224731445	28.05	788.2224731445	28.33	788.2224731445	29.99	788.2224731445	31.59	788.3970947266	28.2	788.3970947266	29.82	788.3970947266	27.12	788.3970947266	35.94	788.3970947266	39.76	788.3970947266	30.79	788.3970947266	29.82	788.3970947266	24.97	788.3970947266	38.1	788.3970947266	43.4	788.3970947266	30.46
508.7239074707	24.9	508.7239074707	28	508.7239074707	29.35	508.7239074707	30.8	508.7239074707	26.65	508.7239074707	26	508.7239074707	49.15	508.7239074707	44.7	508.7239074707	32.05	788.2417602539	32.33	788.2417602539	28.75	788.2417602539	27.54	788.2417602539	30.41	788.2417602539	31.55	788.4165649414	28.48	788.4165649414	28.82	788.4165649414	26.92	788.4165649414	34.02	788.4165649414	39.53	788.4165649414	31.4	788.4165649414	30.54	788.4165649414	24.6	788.4165649414	38.15	788.4165649414	43.08	788.4165649414	30.71
508.7394104004	26.85	508.7394104004	27.35	508.7394104004	29.85	508.7394104004	30.95	508.7394104004	26.65	508.7394104004	26.45	508.7394104004	47.35	508.7394104004	44.1	508.7394104004	32.8	788.2611083984	33.16	788.2611083984	27.89	788.2611083984	27.91	788.2611083984	29.73	788.2611083984	31.81	788.4358520508	28.14	788.4358520508	29.07	788.4358520508	27.16	788.4358520508	35.49	788.4358520508	39.46	788.4358520508	31.26	788.4358520508	29.8	788.4358520508	25.47	788.4358520508	38.66	788.4358520508	42.93	788.4358520508	30.29
508.7550048828	23	508.7550048828	27.9	508.7550048828	28.8	508.7550048828	31.2	508.7550048828	26.3	508.7550048828	26.35	508.7550048828	47.35	508.7550048828	47.15	508.7550048828	32.5	788.2805175781	32.61	788.2805175781	28.06	788.2805175781	27.01	788.2805175781	30.2	788.2805175781	31.71	788.4551391602	28.16	788.4551391602	28.41	788.4551391602	26.64	788.4551391602	34.01	788.4551391602	40.05	788.4551391602	31.18	788.4551391602	30.58	788.4551391602	24.44	788.4551391602	39.31	788.4551391602	43.63	788.4551391602	31.06
508.7705993652	26.55	508.7705993652	29.5	508.7705993652	29.65	508.7705993652	30.65	508.7705993652	27.3	508.7705993652	25.65	508.7705993652	47.8	508.7705993652	44.55	508.7705993652	32.95	788.2998657227	33.86	788.2998657227	27.38	788.2998657227	28	788.2998657227	29.7	788.2998657227	31.68	788.474609375	28.07	788.474609375	28.95	788.474609375	27.73	788.474609375	34.96	788.474609375	40.22	788.474609375	31.14	788.474609375	29.9	788.474609375	25.42	788.474609375	38.86	788.474609375	43.7	788.474609375	30.54
508.7860717773	22.55	508.7860717773	27.7	508.7860717773	27.7	508.7860717773	30.9	508.7860717773	26.4	508.7860717773	25.05	508.7860717773	47.7	508.7860717773	46.25	508.7860717773	33.7	788.319152832	33.02	788.319152832	27.96	788.319152832	27.86	788.319152832	30.48	788.319152832	31.45	788.4938964844	28.51	788.4938964844	28.34	788.4938964844	27.54	788.4938964844	33.69	788.4938964844	39.85	788.4938964844	31.31	788.4938964844	30.43	788.4938964844	24.43	788.4938964844	38.93	788.4938964844	44.26	788.4938964844	31.43
508.8016662598	25.55	508.8016662598	28.1	508.8016662598	29.3	508.8016662598	30.35	508.8016662598	26.45	508.8016662598	25.15	508.8016662598	48.8	508.8016662598	45.8	508.8016662598	34.8	788.3386230469	33.37	788.3386230469	27.33	788.3386230469	28.16	788.3386230469	30.13	788.3386230469	31.53	788.5132446289	28.19	788.5132446289	29.06	788.5132446289	27.6	788.5132446289	35.17	788.5132446289	39.74	788.5132446289	30.91	788.5132446289	29.73	788.5132446289	24.18	788.5132446289	38.48	788.5132446289	44.06	788.5132446289	30.86
508.8171691895	24.4	508.8171691895	27.65	508.8171691895	28.05	508.8171691895	30.85	508.8171691895	26.8	508.8171691895	26.35	508.8171691895	48.6	508.8171691895	45.5	508.8171691895	33.85	788.3579101563	31.99	788.3579101563	27.57	788.3579101563	27.78	788.3579101563	30.45	788.3579101563	31.69	788.5326538086	28.02	788.5326538086	28.77	788.5326538086	27.14	788.5326538086	34.41	788.5326538086	39.53	788.5326538086	30.99	788.5326538086	29.81	788.5326538086	23.81	788.5326538086	38.39	788.5326538086	42.97	788.5326538086	31
508.8327636719	25.9	508.8327636719	27	508.8327636719	30.6	508.8327636719	31.8	508.8327636719	27.7	508.8327636719	24.45	508.8327636719	49.1	508.8327636719	42.95	508.8327636719	34.4	788.3773803711	33.43	788.3773803711	27.08	788.3773803711	27.73	788.3773803711	29.54	788.3773803711	30.46	788.551940918	27.47	788.551940918	29.39	788.551940918	27.88	788.551940918	35.64	788.551940918	39.33	788.551940918	30.49	788.551940918	29.53	788.551940918	24.27	788.551940918	38.11	788.551940918	43.28	788.551940918	30.66
508.8483581543	24.75	508.8483581543	27.85	508.8483581543	28.55	508.8483581543	31.75	508.8483581543	28.4	508.8483581543	26.9	508.8483581543	48.1	508.8483581543	45.3	508.8483581543	33.15	788.3966674805	33.14	788.3966674805	27.45	788.3966674805	27.22	788.3966674805	30.27	788.3966674805	30.95	788.5712890625	27.5	788.5712890625	28.56	788.5712890625	27.4	788.5712890625	34.2	788.5712890625	39.58	788.5712890625	30.92	788.5712890625	30.13	788.5712890625	24.05	788.5712890625	38.14	788.5712890625	43.99	788.5712890625	30
508.8638305664	27.3	508.8638305664	28.95	508.8638305664	28.95	508.8638305664	30.35	508.8638305664	27.35	508.8638305664	25.45	508.8638305664	48.55	508.8638305664	43.1	508.8638305664	33.5	788.416015625	34.37	788.416015625	26.51	788.416015625	27.84	788.416015625	30.03	788.416015625	30.82	788.5906982422	27.27	788.5906982422	28.81	788.5906982422	26.59	788.5906982422	35.56	788.5906982422	39.26	788.5906982422	30.84	788.5906982422	29.17	788.5906982422	24.62	788.5906982422	38.13	788.5906982422	44.73	788.5906982422	29.77
508.8794250488	24.4	508.8794250488	29.45	508.8794250488	28.55	508.8794250488	31.15	508.8794250488	27.45	508.8794250488	26.6	508.8794250488	48.2	508.8794250488	45.6	508.8794250488	33.55	788.4354858398	32.28	788.4354858398	27.2	788.4354858398	27.12	788.4354858398	30.07	788.4354858398	31.2	788.6100463867	27.44	788.6100463867	28.51	788.6100463867	26.39	788.6100463867	34.5	788.6100463867	40.03	788.6100463867	31.01	788.6100463867	30.17	788.6100463867	24.36	788.6100463867	38.09	788.6100463867	44.55	788.6100463867	30.13
508.8949279785	26.15	508.8949279785	28.6	508.8949279785	29.8	508.8949279785	31	508.8949279785	26.8	508.8949279785	25.85	508.8949279785	49.75	508.8949279785	43.25	508.8949279785	34.2	788.4547729492	32.89	788.4547729492	26.46	788.4547729492	28.09	788.4547729492	30.17	788.4547729492	30.43	788.6294555664	27.03	788.6294555664	29.41	788.6294555664	26.72	788.6294555664	34.99	788.6294555664	39.35	788.6294555664	30.49	788.6294555664	29.49	788.6294555664	24.34	788.6294555664	38.33	788.6294555664	44.27	788.6294555664	30.32
508.9105224609	24.35	508.9105224609	28.2	508.9105224609	28.2	508.9105224609	31.65	508.9105224609	26.85	508.9105224609	25.6	508.9105224609	49.4	508.9105224609	44.85	508.9105224609	32.45	788.4741210938	31.36	788.4741210938	27.71	788.4741210938	27.1	788.4741210938	30.5	788.4741210938	30.91	788.6487426758	27.63	788.6487426758	28.4	788.6487426758	26.75	788.6487426758	33.98	788.6487426758	38.9	788.6487426758	30.85	788.6487426758	30.41	788.6487426758	23.78	788.6487426758	38.09	788.6487426758	43.63	788.6487426758	30.16
508.9261169434	25.7	508.9261169434	28.7	508.9261169434	29.3	508.9261169434	30.4	508.9261169434	25.5	508.9261169434	25.9	508.9261169434	49.7	508.9261169434	43.8	508.9261169434	32.75	788.4935302734	32.46	788.4935302734	27.07	788.4935302734	28.45	788.4935302734	30.33	788.4935302734	30.17	788.6680908203	27.09	788.6680908203	28.41	788.6680908203	26.62	788.6680908203	34.91	788.6680908203	38.48	788.6680908203	30.51	788.6680908203	28.79	788.6680908203	23.69	788.6680908203	37.57	788.6680908203	43.5	788.6680908203	29.62
508.9415893555	22.9	508.9415893555	27.85	508.9415893555	29.05	508.9415893555	32.05	508.9415893555	27.3	508.9415893555	24.1	508.9415893555	48.75	508.9415893555	46.45	508.9415893555	32.7	788.512878418	31.81	788.512878418	27.75	788.512878418	26.83	788.512878418	30.17	788.512878418	30.29	788.6875	27.14	788.6875	27.55	788.6875	26.01	788.6875	34.44	788.6875	38.43	788.6875	30.9	788.6875	29.77	788.6875	23.73	788.6875	37.85	788.6875	43.25	788.6875	30.23
508.9571838379	26.35	508.9571838379	28.85	508.9571838379	30.05	508.9571838379	29.5	508.9571838379	26.15	508.9571838379	25.7	508.9571838379	48.5	508.9571838379	45.4	508.9571838379	33.35	788.5321655273	32.37	788.5321655273	26.68	788.5321655273	27.71	788.5321655273	29.6	788.5321655273	30.15	788.7068481445	27.22	788.7068481445	28.2	788.7068481445	26.92	788.7068481445	34.81	788.7068481445	38.94	788.7068481445	30.72	788.7068481445	28.95	788.7068481445	23.69	788.7068481445	37.46	788.7068481445	43.47	788.7068481445	29.65
508.9726867676	24.45	508.9726867676	28.75	508.9726867676	28.9	508.9726867676	30.6	508.9726867676	27.9	508.9726867676	26.4	508.9726867676	48.95	508.9726867676	47.95	508.9726867676	33.5	788.5516357422	31.66	788.5516357422	26.86	788.5516357422	26.99	788.5516357422	30.65	788.5516357422	30.82	788.7261352539	27.21	788.7261352539	27.82	788.7261352539	26.2	788.7261352539	33.76	788.7261352539	38.86	788.7261352539	29.95	788.7261352539	29.32	788.7261352539	23.94	788.7261352539	37.73	788.7261352539	43.12	788.7261352539	29.83
508.98828125	25.7	508.98828125	28.35	508.98828125	30.7	508.98828125	30.5	508.98828125	27.6	508.98828125	27.45	508.98828125	48.5	508.98828125	44.65	508.98828125	32.7	788.5709228516	32.75	788.5709228516	26.54	788.5709228516	27.74	788.5709228516	29.64	788.5709228516	30.03	788.7455444336	27.25	788.7455444336	28.45	788.7455444336	26.62	788.7455444336	34.4	788.7455444336	38.91	788.7455444336	30.13	788.7455444336	28.43	788.7455444336	24.09	788.7455444336	37.75	788.7455444336	43.64	788.7455444336	29.9
509.0038757324	25.05	509.0038757324	26.6	509.0038757324	28.15	509.0038757324	30.7	509.0038757324	27.25	509.0038757324	26	509.0038757324	47.35	509.0038757324	46	509.0038757324	32.9	788.5902709961	31.98	788.5902709961	26.89	788.5902709961	26.49	788.5902709961	30.29	788.5902709961	30.38	788.7648925781	26.95	788.7648925781	28.17	788.7648925781	26.6	788.7648925781	34.04	788.7648925781	39.53	788.7648925781	30.61	788.7648925781	29.46	788.7648925781	23.44	788.7648925781	37.64	788.7648925781	42.73	788.7648925781	29.88
509.0193481445	26.55	509.0193481445	27.45	509.0193481445	29.85	509.0193481445	29.9	509.0193481445	27.65	509.0193481445	25.9	509.0193481445	48.2	509.0193481445	43.85	509.0193481445	32.4	788.6097412109	32.75	788.6097412109	26.49	788.6097412109	27.25	788.6097412109	30.33	788.6097412109	30.6	788.7843017578	27.03	788.7843017578	28.01	788.7843017578	25.68	788.7843017578	34.14	788.7843017578	39.25	788.7843017578	30.81	788.7843017578	28.57	788.7843017578	23.96	788.7843017578	37.45	788.7843017578	43.33	788.7843017578	29.96
509.034942627	23.85	509.034942627	27.45	509.034942627	28.4	509.034942627	29.55	509.034942627	27	509.034942627	25.15	509.034942627	48.35	509.034942627	44.6	509.034942627	32.65	788.6290283203	31.9	788.6290283203	26.85	788.6290283203	26.64	788.6290283203	30.56	788.6290283203	29.91	788.8036499023	26.62	788.8036499023	27.59	788.8036499023	25.49	788.8036499023	32.99	788.8036499023	39.11	788.8036499023	30.12	788.8036499023	29.33	788.8036499023	23.65	788.8036499023	36.86	788.8036499023	42.57	788.8036499023	30.47
509.0505371094	26.25	509.0505371094	27.45	509.0505371094	29	509.0505371094	30.3	509.0505371094	27.6	509.0505371094	23.55	509.0505371094	49.8	509.0505371094	43.65	509.0505371094	33.5	788.6484985352	32.54	788.6484985352	26.06	788.6484985352	28.15	788.6484985352	30.11	788.6484985352	29.51	788.8229370117	26.77	788.8229370117	27.9	788.8229370117	25.78	788.8229370117	34.03	788.8229370117	38.14	788.8229370117	30.33	788.8229370117	28.14	788.8229370117	24.66	788.8229370117	37.06	788.8229370117	43.16	788.8229370117	29.84
509.0660400391	22.5	509.0660400391	26.4	509.0660400391	28.25	509.0660400391	30.95	509.0660400391	27.75	509.0660400391	24.3	509.0660400391	48.05	509.0660400391	44.95	509.0660400391	33.2	788.6677856445	31.61	788.6677856445	26.31	788.6677856445	26.62	788.6677856445	30.3	788.6677856445	30.24	788.8423461914	27.02	788.8423461914	27.82	788.8423461914	25.68	788.8423461914	33.75	788.8423461914	38.59	788.8423461914	30.04	788.8423461914	29.06	788.8423461914	24.2	788.8423461914	37.39	788.8423461914	43.18	788.8423461914	30.34
509.0816345215	25.95	509.0816345215	27.75	509.0816345215	29.55	509.0816345215	30.65	509.0816345215	28.25	509.0816345215	25.3	509.0816345215	49.4	509.0816345215	43.9	509.0816345215	31.9	788.6871337891	31.68	788.6871337891	26.36	788.6871337891	27.19	788.6871337891	29.29	788.6871337891	29.83	788.8616943359	27.05	788.8616943359	27.81	788.8616943359	25.55	788.8616943359	33.76	788.8616943359	38.38	788.8616943359	29.85	788.8616943359	28.05	788.8616943359	24.3	788.8616943359	37.46	788.8616943359	43.27	788.8616943359	29.64
509.0971069336	22.85	509.0971069336	28.35	509.0971069336	26.8	509.0971069336	32.05	509.0971069336	26.4	509.0971069336	26.2	509.0971069336	47.55	509.0971069336	44.8	509.0971069336	31.8	788.7065429688	31.31	788.7065429688	26.5	788.7065429688	26.11	788.7065429688	28.85	788.7065429688	30.05	788.8809814453	26.7	788.8809814453	27.5	788.8809814453	26.39	788.8809814453	32.92	788.8809814453	38.98	788.8809814453	30.36	788.8809814453	28.77	788.8809814453	23.83	788.8809814453	37.15	788.8809814453	42.41	788.8809814453	29.72
509.112701416	25.6	509.112701416	27.7	509.112701416	28.55	509.112701416	30.95	509.112701416	27.1	509.112701416	25.3	509.112701416	48.25	509.112701416	42.65	509.112701416	32.35	788.7258911133	32.41	788.7258911133	25.11	788.7258911133	26.98	788.7258911133	29.45	788.7258911133	29.4	788.9004516602	27.39	788.9004516602	27.84	788.9004516602	26.46	788.9004516602	33.96	788.9004516602	38.53	788.9004516602	30.27	788.9004516602	28.14	788.9004516602	24.41	788.9004516602	36.74	788.9004516602	42.33	788.9004516602	29.49
509.1282958984	23.6	509.1282958984	27.3	509.1282958984	28.75	509.1282958984	31.75	509.1282958984	27	509.1282958984	25.85	509.1282958984	46.95	509.1282958984	43.3	509.1282958984	32.55	788.745300293	30.74	788.745300293	25.73	788.745300293	26.57	788.745300293	29.42	788.745300293	29.62	788.9197387695	27.46	788.9197387695	27.23	788.9197387695	25.72	788.9197387695	33.08	788.9197387695	37.95	788.9197387695	30.19	788.9197387695	29.01	788.9197387695	24.01	788.9197387695	36.97	788.9197387695	41.83	788.9197387695	29.53
509.1437988281	25.3	509.1437988281	27.05	509.1437988281	29.9	509.1437988281	30.85	509.1437988281	26.8	509.1437988281	25.25	509.1437988281	49.2	509.1437988281	43.8	509.1437988281	32.65	788.7646484375	32.15	788.7646484375	25.04	788.7646484375	27.72	788.7646484375	29.01	788.7646484375	28.88	788.9392089844	27.25	788.9392089844	27.35	788.9392089844	25.95	788.9392089844	33.7	788.9392089844	37.35	788.9392089844	30.22	788.9392089844	28.97	788.9392089844	24.91	788.9392089844	37.5	788.9392089844	41.95	788.9392089844	29.36
509.1593933105	22.2	509.1593933105	27.15	509.1593933105	28.6	509.1593933105	29.85	509.1593933105	26.5	509.1593933105	25.4	509.1593933105	47.8	509.1593933105	46.85	509.1593933105	32.65	788.7839355469	30.66	788.7839355469	25.47	788.7839355469	26.03	788.7839355469	29.61	788.7839355469	29.3	788.9584960938	27.6	788.9584960938	27.55	788.9584960938	25.16	788.9584960938	32.8	788.9584960938	38.26	788.9584960938	30.71	788.9584960938	28.93	788.9584960938	25.51	788.9584960938	37.3	788.9584960938	42.03	788.9584960938	30.38
509.174987793	25.05	509.174987793	27.1	509.174987793	29.05	509.174987793	30.75	509.174987793	27.15	509.174987793	24.5	509.174987793	47.5	509.174987793	44.4	509.174987793	33.9	788.8034057617	31.8	788.8034057617	24.3	788.8034057617	26.51	788.8034057617	29.04	788.8034057617	28.9	788.9777832031	27.43	788.9777832031	27.76	788.9777832031	25.37	788.9777832031	34.16	788.9777832031	39.21	788.9777832031	30.36	788.9777832031	28.59	788.9777832031	26.77	788.9777832031	37.04	788.9777832031	42.87	788.9777832031	30.22
509.1904602051	23	509.1904602051	27.95	509.1904602051	27.75	509.1904602051	31.9	509.1904602051	26.35	509.1904602051	24.8	509.1904602051	46.75	509.1904602051	45.8	509.1904602051	31.95	788.8227539063	31.2	788.8227539063	25.67	788.8227539063	24.85	788.8227539063	29.35	788.8227539063	29.97	788.997253418	27.64	788.997253418	27.11	788.997253418	25.61	788.997253418	34.09	788.997253418	39.41	788.997253418	30.59	788.997253418	29.49	788.997253418	26.12	788.997253418	36.77	788.997253418	43.36	788.997253418	30.94
509.2060546875	24.9	509.2060546875	27.85	509.2060546875	28.8	509.2060546875	30.45	509.2060546875	26.2	509.2060546875	25.8	509.2060546875	45.15	509.2060546875	43.05	509.2060546875	32.05	788.8421630859	31.59	788.8421630859	24.6	788.8421630859	26.59	788.8421630859	29.01	788.8421630859	29.43	789.0165405273	28.05	789.0165405273	28.17	789.0165405273	26.03	789.0165405273	34.39	789.0165405273	39.3	789.0165405273	30.76	789.0165405273	28.99	789.0165405273	25.6	789.0165405273	37.13	789.0165405273	44.02	789.0165405273	30.86
509.2216796875	23.95	509.2216796875	26.8	509.2216796875	27.85	509.2216796875	30.35	509.2216796875	26.65	509.2216796875	25.3	509.2216796875	47.5	509.2216796875	43.3	509.2216796875	32.95	788.8615112305	30.77	788.8615112305	26.02	788.8615112305	25.74	788.8615112305	29.28	788.8615112305	29.37	789.0360107422	28.04	789.0360107422	28.25	789.0360107422	26.46	789.0360107422	34.07	789.0360107422	39.29	789.0360107422	31.14	789.0360107422	30.12	789.0360107422	24.99	789.0360107422	38.33	789.0360107422	43.74	789.0360107422	31.4
509.2371520996	25.5	509.2371520996	25.95	509.2371520996	28	509.2371520996	29.15	509.2371520996	25.35	509.2371520996	24	509.2371520996	47.55	509.2371520996	42.5	509.2371520996	31.9	788.8807983398	31.62	788.8807983398	24.75	788.8807983398	26.87	788.8807983398	29.09	788.8807983398	29.26	789.0552978516	28.49	789.0552978516	28.65	789.0552978516	27.11	789.0552978516	35.21	789.0552978516	39.5	789.0552978516	30.24	789.0552978516	29.18	789.0552978516	26.76	789.0552978516	38.36	789.0552978516	43.2	789.0552978516	31.38
509.252746582	22.6	509.252746582	26.75	509.252746582	28.75	509.252746582	30.8	509.252746582	28	509.252746582	24.9	509.252746582	47.85	509.252746582	44.45	509.252746582	33.25	788.9002685547	30.27	788.9002685547	24.49	788.9002685547	26.12	788.9002685547	29.84	788.9002685547	29.37	789.0747070313	28.51	789.0747070313	28.86	789.0747070313	27.01	789.0747070313	35.01	789.0747070313	39.08	789.0747070313	30.85	789.0747070313	29.54	789.0747070313	26.66	789.0747070313	37.87	789.0747070313	42.77	789.0747070313	31.77
509.2682189941	24.85	509.2682189941	28.3	509.2682189941	29.65	509.2682189941	29.6	509.2682189941	25.9	509.2682189941	25.3	509.2682189941	47.3	509.2682189941	44.6	509.2682189941	34.3	788.9195556641	31.7	788.9195556641	24.44	788.9195556641	27.58	788.9195556641	29.56	788.9195556641	29.53	789.0940551758	28.47	789.0940551758	28.38	789.0940551758	27.19	789.0940551758	36.42	789.0940551758	39.47	789.0940551758	30.72	789.0940551758	29.56	789.0940551758	26.22	789.0940551758	37.74	789.0940551758	42.88	789.0940551758	32.07
509.2838134766	23.4	509.2838134766	27.75	509.2838134766	28.65	509.2838134766	30.65	509.2838134766	26.55	509.2838134766	25.35	509.2838134766	46.95	509.2838134766	45.55	509.2838134766	33.35	788.9390258789	30.87	788.9390258789	25.96	788.9390258789	26.03	788.9390258789	30.15	788.9390258789	30.36	789.1133422852	28.94	789.1133422852	28.62	789.1133422852	27.86	789.1133422852	35.24	789.1133422852	40.42	789.1133422852	30.94	789.1133422852	30.42	789.1133422852	25.24	789.1133422852	37.68	789.1133422852	42.92	789.1133422852	32.48
509.2994384766	25.9	509.2994384766	26.5	509.2994384766	28.75	509.2994384766	30.3	509.2994384766	25.95	509.2994384766	26.8	509.2994384766	48.1	509.2994384766	44	509.2994384766	33.8	788.9583129883	32.86	788.9583129883	25.05	788.9583129883	27.9	788.9583129883	29.89	788.9583129883	29.89	789.1328125	29.25	789.1328125	29.32	789.1328125	27.6	789.1328125	36.38	789.1328125	40.08	789.1328125	30.52	789.1328125	29.94	789.1328125	26.31	789.1328125	38.08	789.1328125	42.91	789.1328125	31.57
509.3149108887	24.15	509.3149108887	26.4	509.3149108887	28	509.3149108887	32	509.3149108887	26.1	509.3149108887	26.25	509.3149108887	46.55	509.3149108887	46.4	509.3149108887	33.15	788.9776611328	31.21	788.9776611328	25.75	788.9776611328	27.35	788.9776611328	31.02	788.9776611328	30.55	789.1520996094	29.05	789.1520996094	29.84	789.1520996094	28.09	789.1520996094	35.1	789.1520996094	39.74	789.1520996094	30.18	789.1520996094	30.85	789.1520996094	26.73	789.1520996094	38.63	789.1520996094	42.9	789.1520996094	31.75
509.3305053711	25.7	509.3305053711	26.1	509.3305053711	29.95	509.3305053711	30.75	509.3305053711	27.05	509.3305053711	24.8	509.3305053711	47.1	509.3305053711	43.8	509.3305053711	33.95	788.9970703125	33.09	788.9970703125	25.47	788.9970703125	28.82	788.9970703125	30.83	788.9970703125	30.56	789.1715087891	29.7	789.1715087891	30.28	789.1715087891	28.78	789.1715087891	35.93	789.1715087891	39.43	789.1715087891	31.42	789.1715087891	30.22	789.1715087891	26.6	789.1715087891	38.42	789.1715087891	42.88	789.1715087891	31.72
509.3460998535	24.35	509.3460998535	27.65	509.3460998535	27.3	509.3460998535	30.5	509.3460998535	26.55	509.3460998535	24.75	509.3460998535	46.3	509.3460998535	45.3	509.3460998535	31.95	789.016418457	32.15	789.016418457	26.39	789.016418457	28.59	789.016418457	31.41	789.016418457	30.12	789.1908569336	29.56	789.1908569336	29.64	789.1908569336	28.44	789.1908569336	34.97	789.1908569336	39.4	789.1908569336	31.1	789.1908569336	31.08	789.1908569336	25.2	789.1908569336	38.76	789.1908569336	42.4	789.1908569336	32.21
509.3615722656	25.2	509.3615722656	27.6	509.3615722656	28	509.3615722656	31.45	509.3615722656	26	509.3615722656	25.3	509.3615722656	46.2	509.3615722656	42.6	509.3615722656	34.45	789.0358886719	33.4	789.0358886719	25.95	789.0358886719	29.43	789.0358886719	31.19	789.0358886719	30.27	789.210144043	29.34	789.210144043	30.12	789.210144043	28.36	789.210144043	35.73	789.210144043	39.56	789.210144043	31.53	789.210144043	30.49	789.210144043	24.96	789.210144043	38.51	789.210144043	42.47	789.210144043	31.7
509.3771972656	24	509.3771972656	26.8	509.3771972656	27.15	509.3771972656	30.95	509.3771972656	25.1	509.3771972656	25.75	509.3771972656	45.85	509.3771972656	42.75	509.3771972656	32.8	789.0551757813	32.07	789.0551757813	26.67	789.0551757813	28.83	789.0551757813	31.31	789.0551757813	31.58	789.2296142578	29.55	789.2296142578	29.89	789.2296142578	28.03	789.2296142578	35.33	789.2296142578	39.91	789.2296142578	31.09	789.2296142578	30.85	789.2296142578	25.54	789.2296142578	38.84	789.2296142578	42.62	789.2296142578	31.58
509.392791748	25.85	509.392791748	26.1	509.392791748	28.7	509.392791748	30.45	509.392791748	26.65	509.392791748	26.1	509.392791748	47.1	509.392791748	41.6	509.392791748	34.15	789.0745239258	34.08	789.0745239258	26.83	789.0745239258	29.62	789.0745239258	31.61	789.0745239258	31.43	789.2489013672	28.7	789.2489013672	30.23	789.2489013672	28.71	789.2489013672	36.64	789.2489013672	39.58	789.2489013672	31.54	789.2489013672	30.15	789.2489013672	25.97	789.2489013672	38.53	789.2489013672	42.8	789.2489013672	31.52
509.4082641602	23.55	509.4082641602	26.5	509.4082641602	28.65	509.4082641602	31.05	509.4082641602	25.9	509.4082641602	26.5	509.4082641602	48.9	509.4082641602	46	509.4082641602	33.55	789.0939331055	33.36	789.0939331055	27.37	789.0939331055	29.06	789.0939331055	32.28	789.0939331055	31.7	789.2683105469	28.94	789.2683105469	29.2	789.2683105469	28.03	789.2683105469	35.27	789.2683105469	40.01	789.2683105469	31.18	789.2683105469	30.82	789.2683105469	25.13	789.2683105469	39.17	789.2683105469	43.06	789.2683105469	31.13
509.4238586426	24.4	509.4238586426	27.5	509.4238586426	28	509.4238586426	29.15	509.4238586426	26.45	509.4238586426	25.7	509.4238586426	48.35	509.4238586426	46.15	509.4238586426	33.35	789.11328125	34.45	789.11328125	27.08	789.11328125	29.92	789.11328125	31.97	789.11328125	31.35	789.2876586914	28.71	789.2876586914	29.65	789.2876586914	28.36	789.2876586914	36.03	789.2876586914	40.1	789.2876586914	31.21	789.2876586914	29.84	789.2876586914	25.45	789.2876586914	38.47	789.2876586914	42.9	789.2876586914	31.49
509.439453125	22.4	509.439453125	27.9	509.439453125	28.1	509.439453125	29.65	509.439453125	27.35	509.439453125	27	509.439453125	47.15	509.439453125	47.15	509.439453125	32.95	789.1326904297	33.81	789.1326904297	28.09	789.1326904297	28.99	789.1326904297	32.18	789.1326904297	31.88	789.3070678711	28.82	789.3070678711	30	789.3070678711	28.45	789.3070678711	34.37	789.3070678711	40.06	789.3070678711	31.08	789.3070678711	30.03	789.3070678711	25.4	789.3070678711	38.85	789.3070678711	42.8	789.3070678711	31.64
509.4549560547	26.05	509.4549560547	27.1	509.4549560547	29.1	509.4549560547	29.5	509.4549560547	26.85	509.4549560547	26.9	509.4549560547	46.5	509.4549560547	45.9	509.4549560547	32.85	789.1520385742	34.88	789.1520385742	27.49	789.1520385742	29.81	789.1520385742	32.04	789.1520385742	31.89	789.3264160156	28.44	789.3264160156	30.37	789.3264160156	27.74	789.3264160156	35.15	789.3264160156	39.8	789.3264160156	30.32	789.3264160156	29.72	789.3264160156	26.25	789.3264160156	38.55	789.3264160156	43.41	789.3264160156	31.63
509.4705505371	23.55	509.4705505371	28.05	509.4705505371	27.85	509.4705505371	30.5	509.4705505371	27.2	509.4705505371	25.45	509.4705505371	46.5	509.4705505371	46.6	509.4705505371	32.8	789.1714477539	33.8	789.1714477539	28.51	789.1714477539	28.96	789.1714477539	32.09	789.1714477539	32.26	789.345703125	28.58	789.345703125	29.11	789.345703125	27.44	789.345703125	34.79	789.345703125	39.91	789.345703125	30.77	789.345703125	30.66	789.345703125	25.56	789.345703125	38.85	789.345703125	43.99	789.345703125	31.95
509.4861450195	25.4	509.4861450195	28.4	509.4861450195	28.4	509.4861450195	30.35	509.4861450195	25.85	509.4861450195	26	509.4861450195	45.9	509.4861450195	42.95	509.4861450195	31.85	789.1907958984	34.79	789.1907958984	27.73	789.1907958984	29.77	789.1907958984	31.36	789.1907958984	31.89	789.3651123047	28.34	789.3651123047	29.98	789.3651123047	27.07	789.3651123047	35.21	789.3651123047	39.5	789.3651123047	31.01	789.3651123047	30.7	789.3651123047	26.36	789.3651123047	37.68	789.3651123047	43.25	789.3651123047	30.85
509.5016174316	22.4	509.5016174316	28.4	509.5016174316	27.65	509.5016174316	31	509.5016174316	26.15	509.5016174316	24.55	509.5016174316	45.55	509.5016174316	44.25	509.5016174316	31.8	789.210144043	34.07	789.210144043	29.08	789.210144043	28.04	789.210144043	31.33	789.210144043	32.47	789.3844604492	28.15	789.3844604492	29.41	789.3844604492	27.85	789.3844604492	34.72	789.3844604492	40.14	789.3844604492	30.91	789.3844604492	30.83	789.3844604492	26.82	789.3844604492	38.28	789.3844604492	43.33	789.3844604492	30.75
509.5172119141	26.45	509.5172119141	27.55	509.5172119141	28.55	509.5172119141	29.75	509.5172119141	26.6	509.5172119141	23.55	509.5172119141	46.65	509.5172119141	42.6	509.5172119141	32.15	789.2295532227	34.74	789.2295532227	28.96	789.2295532227	28.13	789.2295532227	31.15	789.2295532227	31.38	789.4038696289	28.17	789.4038696289	29.46	789.4038696289	27.85	789.4038696289	35.69	789.4038696289	39.74	789.4038696289	31.09	789.4038696289	29.64	789.4038696289	27.63	789.4038696289	37.76	789.4038696289	43.51	789.4038696289	31.44
509.5328063965	22.45	509.5328063965	26.75	509.5328063965	28.1	509.5328063965	30.8	509.5328063965	26.85	509.5328063965	26.05	509.5328063965	47.3	509.5328063965	44.75	509.5328063965	32.4	789.2489013672	34.13	789.2489013672	29.04	789.2489013672	27.3	789.2489013672	31.19	789.2489013672	31.98	789.4232177734	28.11	789.4232177734	28.69	789.4232177734	27.72	789.4232177734	35.39	789.4232177734	39.27	789.4232177734	30.92	789.4232177734	30.06	789.4232177734	26.14	789.4232177734	39	789.4232177734	43.65	789.4232177734	31.69
509.5484313965	25.8	509.5484313965	28.55	509.5484313965	29.9	509.5484313965	29.7	509.5484313965	26	509.5484313965	24.9	509.5484313965	47.8	509.5484313965	43.15	509.5484313965	33.4	789.2683105469	35.02	789.2683105469	27.75	789.2683105469	28.99	789.2683105469	30.69	789.2683105469	31.33	789.4426269531	27.88	789.4426269531	29.35	789.4426269531	28.21	789.4426269531	35.88	789.4426269531	39.11	789.4426269531	30.68	789.4426269531	29.47	789.4426269531	25.27	789.4426269531	38.49	789.4426269531	44.11	789.4426269531	31.51
509.5639038086	23.45	509.5639038086	26.4	509.5639038086	28.15	509.5639038086	29.85	509.5639038086	26.8	509.5639038086	25.65	509.5639038086	46.65	509.5639038086	45.8	509.5639038086	32.05	789.2876586914	33.68	789.2876586914	27.95	789.2876586914	27.73	789.2876586914	31.13	789.2876586914	32.1	789.4619140625	27.72	789.4619140625	29.2	789.4619140625	27.4	789.4619140625	34.46	789.4619140625	39.28	789.4619140625	30.69	789.4619140625	29.94	789.4619140625	24.77	789.4619140625	37.99	789.4619140625	43.77	789.4619140625	31.59
509.579498291	27	509.579498291	28.25	509.579498291	28.9	509.579498291	29.85	509.579498291	27.4	509.579498291	25.45	509.579498291	48.45	509.579498291	43.3	509.579498291	32.65	789.3070678711	34.35	789.3070678711	27.23	789.3070678711	28.55	789.3070678711	29.87	789.3070678711	31.02	789.4813842773	28.42	789.4813842773	29.68	789.4813842773	27.76	789.4813842773	35.29	789.4813842773	39.09	789.4813842773	31.01	789.4813842773	29.28	789.4813842773	25.53	789.4813842773	38.02	789.4813842773	44.06	789.4813842773	30.55
509.5950927734	23	509.5950927734	27.95	509.5950927734	28.7	509.5950927734	30.65	509.5950927734	26.45	509.5950927734	24.55	509.5950927734	46.75	509.5950927734	45.15	509.5950927734	33.85	789.3264160156	33.47	789.3264160156	27.38	789.3264160156	27.37	789.3264160156	30.49	789.3264160156	31.5	789.5006713867	28.47	789.5006713867	29.28	789.5006713867	27.09	789.5006713867	34.5	789.5006713867	39.11	789.5006713867	31.25	789.5006713867	30.64	789.5006713867	25.21	789.5006713867	38.71	789.5006713867	44	789.5006713867	30.01
509.6105651855	25.7	509.6105651855	27.25	509.6105651855	29.85	509.6105651855	31.4	509.6105651855	26.75	509.6105651855	24.2	509.6105651855	46.4	509.6105651855	43	509.6105651855	33.65	789.3458251953	34.22	789.3458251953	26.75	789.3458251953	28.33	789.3458251953	30.28	789.3458251953	30.71	789.5201416016	28.54	789.5201416016	29.61	789.5201416016	27	789.5201416016	35.78	789.5201416016	38.9	789.5201416016	31.05	789.5201416016	29.95	789.5201416016	24.64	789.5201416016	38.66	789.5201416016	43.49	789.5201416016	30.23
509.6261901855	23.5	509.6261901855	27.8	509.6261901855	28.4	509.6261901855	30.85	509.6261901855	27	509.6261901855	24.8	509.6261901855	46.65	509.6261901855	43.1	509.6261901855	32.7	789.3651733398	32.99	789.3651733398	27.58	789.3651733398	27.55	789.3651733398	30.87	789.3651733398	31.46	789.5394287109	28.27	789.5394287109	29.13	789.5394287109	27.22	789.5394287109	35.07	789.5394287109	38.91	789.5394287109	31.05	789.5394287109	30.32	789.5394287109	24.57	789.5394287109	39.11	789.5394287109	43.53	789.5394287109	30.16
509.641784668	26.65	509.641784668	26.35	509.641784668	29.4	509.641784668	29.15	509.641784668	25.8	509.641784668	26.2	509.641784668	45.35	509.641784668	42.35	509.641784668	33.25	789.3844604492	33.82	789.3844604492	26.88	789.3844604492	28.31	789.3844604492	30.23	789.3844604492	30.88	789.5587158203	28.41	789.5587158203	29.54	789.5587158203	27.46	789.5587158203	35.82	789.5587158203	38.81	789.5587158203	31.18	789.5587158203	30.05	789.5587158203	24.99	789.5587158203	38.49	789.5587158203	44.55	789.5587158203	29.99
509.6572570801	23.3	509.6572570801	26.55	509.6572570801	28.45	509.6572570801	30.3	509.6572570801	25.5	509.6572570801	25.9	509.6572570801	46.25	509.6572570801	43.55	509.6572570801	32.55	789.4039306641	32.62	789.4039306641	27.31	789.4039306641	28.05	789.4039306641	31.01	789.4039306641	31.01	789.5781860352	27.65	789.5781860352	29.53	789.5781860352	26.91	789.5781860352	33.96	789.5781860352	38.84	789.5781860352	30.57	789.5781860352	30.47	789.5781860352	24.76	789.5781860352	38.9	789.5781860352	44.36	789.5781860352	30.2
509.6728515625	25.45	509.6728515625	27.05	509.6728515625	28.3	509.6728515625	28.25	509.6728515625	26.35	509.6728515625	25.55	509.6728515625	45.85	509.6728515625	43.5	509.6728515625	32.35	789.4232788086	33.6	789.4232788086	26.86	789.4232788086	28.73	789.4232788086	30.56	789.4232788086	30.84	789.5974731445	28.36	789.5974731445	29.27	789.5974731445	27.02	789.5974731445	35.19	789.5974731445	39.24	789.5974731445	30.73	789.5974731445	28.58	789.5974731445	25.14	789.5974731445	38.53	789.5974731445	44.17	789.5974731445	29.48
509.6884460449	22.6	509.6884460449	27.3	509.6884460449	26.9	509.6884460449	30.4	509.6884460449	27.05	509.6884460449	26.95	509.6884460449	47.45	509.6884460449	44.4	509.6884460449	32.05	789.4426879883	33.09	789.4426879883	27.18	789.4426879883	27.35	789.4426879883	31.56	789.4426879883	31.11	789.6169433594	27.72	789.6169433594	29.06	789.6169433594	27.24	789.6169433594	34.45	789.6169433594	39.23	789.6169433594	30.61	789.6169433594	29.76	789.6169433594	24.47	789.6169433594	39.24	789.6169433594	43.49	789.6169433594	30.26
509.7040405273	25.7	509.7040405273	27.4	509.7040405273	28.75	509.7040405273	30.2	509.7040405273	26.55	509.7040405273	26.45	509.7040405273	46.85	509.7040405273	42.65	509.7040405273	33.5	789.4620361328	33.49	789.4620361328	26.69	789.4620361328	28.31	789.4620361328	30.6	789.4620361328	31.3	789.6362304688	27.74	789.6362304688	28.94	789.6362304688	27.12	789.6362304688	34.83	789.6362304688	39.32	789.6362304688	30.89	789.6362304688	28.63	789.6362304688	25.12	789.6362304688	38.39	789.6362304688	43.56	789.6362304688	29.82
509.719543457	23.9	509.719543457	28	509.719543457	27.9	509.719543457	30.2	509.719543457	27	509.719543457	24.55	509.719543457	48.2	509.719543457	44.2	509.719543457	32.05	789.4814453125	32.32	789.4814453125	27.27	789.4814453125	27.22	789.4814453125	30.45	789.4814453125	31.16	789.6556396484	28.25	789.6556396484	28.43	789.6556396484	26.92	789.6556396484	33.07	789.6556396484	39.68	789.6556396484	31.08	789.6556396484	29.62	789.6556396484	24.57	789.6556396484	37.84	789.6556396484	43.19	789.6556396484	30.4
509.7351379395	25.85	509.7351379395	27.4	509.7351379395	30.05	509.7351379395	29.9	509.7351379395	27.1	509.7351379395	24.7	509.7351379395	46.85	509.7351379395	42.5	509.7351379395	32.5	789.500793457	33.5	789.500793457	26.58	789.500793457	27.83	789.500793457	29.99	789.500793457	30.67	789.674987793	27.91	789.674987793	29.2	789.674987793	27.12	789.674987793	34.33	789.674987793	39.59	789.674987793	30.65	789.674987793	28.13	789.674987793	25.14	789.674987793	37.48	789.674987793	43.66	789.674987793	29.94
509.7507324219	23.45	509.7507324219	27.7	509.7507324219	28.45	509.7507324219	31.4	509.7507324219	27.2	509.7507324219	26	509.7507324219	48.95	509.7507324219	43.85	509.7507324219	32.15	789.5202026367	31.97	789.5202026367	27.02	789.5202026367	26.87	789.5202026367	29.81	789.5202026367	30.83	789.6943969727	26.9	789.6943969727	28.39	789.6943969727	26.72	789.6943969727	33.94	789.6943969727	38.69	789.6943969727	30.61	789.6943969727	29.01	789.6943969727	24.47	789.6943969727	37.79	789.6943969727	43.51	789.6943969727	29.59
509.766204834	26.55	509.766204834	29.3	509.766204834	29.7	509.766204834	30.45	509.766204834	26.75	509.766204834	25.9	509.766204834	47.2	509.766204834	42.4	509.766204834	32.95	789.5395507813	33.39	789.5395507813	26.9	789.5395507813	27.81	789.5395507813	30.19	789.5395507813	30.27	789.7137451172	27.53	789.7137451172	28.34	789.7137451172	26.78	789.7137451172	35.04	789.7137451172	39.02	789.7137451172	29.74	789.7137451172	29.12	789.7137451172	24.53	789.7137451172	37.9	789.7137451172	43.72	789.7137451172	28.56
509.7817993164	24.1	509.7817993164	28.7	509.7817993164	28.65	509.7817993164	30.5	509.7817993164	27.05	509.7817993164	25.95	509.7817993164	46.75	509.7817993164	45.2	509.7817993164	32.6	789.5589599609	31.66	789.5589599609	27.28	789.5589599609	26.96	789.5589599609	29.9	789.5589599609	29.95	789.7331542969	27.53	789.7331542969	27.8	789.7331542969	26.07	789.7331542969	33.81	789.7331542969	39.49	789.7331542969	30.16	789.7331542969	29.48	789.7331542969	23.63	789.7331542969	37.75	789.7331542969	43.45	789.7331542969	29.52
509.7974243164	25.75	509.7974243164	27.95	509.7974243164	28.75	509.7974243164	30.7	509.7974243164	26.35	509.7974243164	25.85	509.7974243164	47.15	509.7974243164	42.95	509.7974243164	33.95	789.5783081055	32.78	789.5783081055	26.29	789.5783081055	27.35	789.5783081055	29.96	789.5783081055	30.47	789.7524414063	27.16	789.7524414063	28.24	789.7524414063	26.16	789.7524414063	34.86	789.7524414063	38.82	789.7524414063	30.43	789.7524414063	28.59	789.7524414063	24.17	789.7524414063	37.61	789.7524414063	43.54	789.7524414063	29.12
509.8130187988	22.55	509.8130187988	27.45	509.8130187988	28.45	509.8130187988	31.15	509.8130187988	25.7	509.8130187988	26.05	509.8130187988	46.6	509.8130187988	45.95	509.8130187988	32.1	789.5977172852	30.66	789.5977172852	26.96	789.5977172852	26.42	789.5977172852	30.5	789.5977172852	30.47	789.7719116211	27.91	789.7719116211	28.07	789.7719116211	25.84	789.7719116211	33.4	789.7719116211	38.74	789.7719116211	29.81	789.7719116211	28.91	789.7719116211	23.59	789.7719116211	37.61	789.7719116211	43.03	789.7719116211	29.45
509.8284912109	27.15	509.8284912109	27.25	509.8284912109	28.45	509.8284912109	31.15	509.8284912109	27	509.8284912109	24.6	509.8284912109	46.8	509.8284912109	44.6	509.8284912109	33.8	789.6170654297	31.84	789.6170654297	26.14	789.6170654297	27.2	789.6170654297	29.32	789.6170654297	30.1	789.7911987305	27.26	789.7911987305	28.29	789.7911987305	26.19	789.7911987305	34.13	789.7911987305	38.24	789.7911987305	30.2	789.7911987305	28.33	789.7911987305	24	789.7911987305	37.81	789.7911987305	43.29	789.7911987305	29.54
509.8440856934	24.7	509.8440856934	26.95	509.8440856934	28.55	509.8440856934	31.85	509.8440856934	26.65	509.8440856934	25.4	509.8440856934	46.35	509.8440856934	45	509.8440856934	33.55	789.6364135742	30.8	789.6364135742	26.75	789.6364135742	26.39	789.6364135742	30.37	789.6364135742	30.26	789.8106689453	27.11	789.8106689453	27.83	789.8106689453	26.35	789.8106689453	33.73	789.8106689453	38.29	789.8106689453	29.58	789.8106689453	29.16	789.8106689453	23.41	789.8106689453	37.72	789.8106689453	42.77	789.8106689453	30
509.8596801758	25.95	509.8596801758	28.15	509.8596801758	29.9	509.8596801758	30.1	509.8596801758	26.85	509.8596801758	27.25	509.8596801758	47.1	509.8596801758	43.2	509.8596801758	33.2	789.6558227539	32.71	789.6558227539	25.52	789.6558227539	27.01	789.6558227539	28.95	789.6558227539	29.47	789.8299560547	26.73	789.8299560547	28.23	789.8299560547	26.25	789.8299560547	34.01	789.8299560547	37.78	789.8299560547	29.83	789.8299560547	28	789.8299560547	23.67	789.8299560547	37.29	789.8299560547	43.04	789.8299560547	29.07
509.8751831055	23.25	509.8751831055	28.3	509.8751831055	27.65	509.8751831055	30.55	509.8751831055	26.2	509.8751831055	27.7	509.8751831055	49.35	509.8751831055	46.15	509.8751831055	31.55	789.6751708984	31.61	789.6751708984	26.33	789.6751708984	26.34	789.6751708984	29.23	789.6751708984	29.84	789.8493652344	26.92	789.8493652344	27.88	789.8493652344	25.64	789.8493652344	33.91	789.8493652344	38.02	789.8493652344	29.35	789.8493652344	28.67	789.8493652344	23.46	789.8493652344	37.29	789.8493652344	43.44	789.8493652344	29.96
509.8907775879	25.7	509.8907775879	26.7	509.8907775879	29.45	509.8907775879	29.75	509.8907775879	26.95	509.8907775879	26.55	509.8907775879	49	509.8907775879	45.3	509.8907775879	33.9	789.6945800781	32.99	789.6945800781	25.02	789.6945800781	26.82	789.6945800781	29.03	789.6945800781	29.57	789.8687133789	26.88	789.8687133789	28.19	789.8687133789	26.29	789.8687133789	34.04	789.8687133789	37.63	789.8687133789	29.55	789.8687133789	28.28	789.8687133789	23.05	789.8687133789	36.85	789.8687133789	42.92	789.8687133789	29.27
509.9063720703	25.1	509.9063720703	27.55	509.9063720703	28.15	509.9063720703	30.15	509.9063720703	27.05	509.9063720703	26.4	509.9063720703	48.65	509.9063720703	46.95	509.9063720703	32.85	789.7139282227	31.72	789.7139282227	26.01	789.7139282227	26.66	789.7139282227	29.25	789.7139282227	30.07	789.8881225586	26.83	789.8881225586	28.34	789.8881225586	25.52	789.8881225586	33.32	789.8881225586	39.12	789.8881225586	29.36	789.8881225586	29.25	789.8881225586	23.37	789.8881225586	37.34	789.8881225586	42.23	789.8881225586	29.35
509.9219665527	25	509.9219665527	26.95	509.9219665527	27.75	509.9219665527	30	509.9219665527	26.55	509.9219665527	26.1	509.9219665527	48.4	509.9219665527	46.35	509.9219665527	32.7	789.7333374023	32.01	789.7333374023	25.13	789.7333374023	26.65	789.7333374023	28.96	789.7333374023	29.21	789.9074707031	27.08	789.9074707031	28.44	789.9074707031	25.7	789.9074707031	34.62	789.9074707031	38.74	789.9074707031	29.65	789.9074707031	28.05	789.9074707031	24.08	789.9074707031	36.48	789.9074707031	42.48	789.9074707031	29.08
509.9374389648	22.5	509.9374389648	28.65	509.9374389648	28.45	509.9374389648	30.15	509.9374389648	27.55	509.9374389648	25.9	509.9374389648	48.95	509.9374389648	46.2	509.9374389648	33.15	789.7526855469	30.77	789.7526855469	25.63	789.7526855469	25.85	789.7526855469	29.29	789.7526855469	30.17	789.9268798828	27.06	789.9268798828	27.98	789.9268798828	25.64	789.9268798828	33.87	789.9268798828	38.52	789.9268798828	29.87	789.9268798828	28.92	789.9268798828	23.71	789.9268798828	37.29	789.9268798828	41.67	789.9268798828	29.52
509.9530334473	25.4	509.9530334473	26.65	509.9530334473	30.8	509.9530334473	30.05	509.9530334473	27.8	509.9530334473	24.7	509.9530334473	48.95	509.9530334473	44.25	509.9530334473	33.95	789.7720947266	31.85	789.7720947266	24.52	789.7720947266	26.37	789.7720947266	29.02	789.7720947266	29.31	789.9462280273	26.93	789.9462280273	27.95	789.9462280273	25.87	789.9462280273	34.83	789.9462280273	38.3	789.9462280273	29.85	789.9462280273	28.34	789.9462280273	23.94	789.9462280273	37.07	789.9462280273	42.21	789.9462280273	29.82
509.9686584473	23.15	509.9686584473	28.1	509.9686584473	28.3	509.9686584473	31.9	509.9686584473	26.25	509.9686584473	26.7	509.9686584473	48.55	509.9686584473	45.1	509.9686584473	33.65	789.7914428711	30.63	789.7914428711	25.25	789.7914428711	26.1	789.7914428711	29.13	789.7914428711	29.4	789.965637207	26.91	789.965637207	27.59	789.965637207	25.66	789.965637207	33.18	789.965637207	37.89	789.965637207	30.05	789.965637207	28.43	789.965637207	23.55	789.965637207	38.19	789.965637207	42.53	789.965637207	29.73
509.9842529297	25.55	509.9842529297	26.95	509.9842529297	29.95	509.9842529297	30.35	509.9842529297	26.6	509.9842529297	25.75	509.9842529297	48.5	509.9842529297	43.3	509.9842529297	33.95	789.8108520508	31.67	789.8108520508	24.79	789.8108520508	26.38	789.8108520508	28.19	789.8108520508	29.36	789.9849243164	27.18	789.9849243164	27.93	789.9849243164	25.7	789.9849243164	34.08	789.9849243164	38.35	789.9849243164	29.53	789.9849243164	28.66	789.9849243164	25.29	789.9849243164	37.78	789.9849243164	43.14	789.9849243164	29.54
509.9997253418	22.7	509.9997253418	27.85	509.9997253418	27.35	509.9997253418	30.8	509.9997253418	28	509.9997253418	25.15	509.9997253418	48.7	509.9997253418	46.15	509.9997253418	34.25	789.8302001953	30.45	789.8302001953	25.65	789.8302001953	25.45	789.8302001953	28.98	789.8302001953	29.34	790.0043945313	27.19	790.0043945313	27.54	790.0043945313	25.76	790.0043945313	33.49	790.0043945313	38.75	790.0043945313	30.15	790.0043945313	28.97	790.0043945313	24.77	790.0043945313	37.68	790.0043945313	43.28	790.0043945313	29.56
510.0153198242	26.5	510.0153198242	28.05	510.0153198242	28.15	510.0153198242	30.2	510.0153198242	27.2	510.0153198242	26.45	510.0153198242	49.45	510.0153198242	44.9	510.0153198242	33.55	789.8496704102	31.65	789.8496704102	24.28	789.8496704102	26.58	789.8496704102	29.53	789.8496704102	29.04	790.0236816406	26.97	790.0236816406	28.2	790.0236816406	26.24	790.0236816406	34.18	790.0236816406	38.47	790.0236816406	29.75	790.0236816406	28.38	790.0236816406	25.24	790.0236816406	37.33	790.0236816406	42.63	790.0236816406	30.3
510.0309143066	23.85	510.0309143066	28.15	510.0309143066	28.85	510.0309143066	29.95	510.0309143066	28.85	510.0309143066	26.65	510.0309143066	48.3	510.0309143066	46.05	510.0309143066	34.95	789.8689575195	30.41	789.8689575195	24.74	789.8689575195	25.63	789.8689575195	29.58	789.8689575195	29	790.0430908203	27.38	790.0430908203	27.61	790.0430908203	26.44	790.0430908203	33.3	790.0430908203	38.43	790.0430908203	29.83	790.0430908203	28.8	790.0430908203	24.44	790.0430908203	37.43	790.0430908203	41.79	790.0430908203	30.49
510.0465393066	26.3	510.0465393066	26.2	510.0465393066	30.2	510.0465393066	32	510.0465393066	27.45	510.0465393066	27.2	510.0465393066	48.5	510.0465393066	44	510.0465393066	35	789.8884277344	31.74	789.8884277344	24.59	789.8884277344	26.75	789.8884277344	29.09	789.8884277344	29.32	790.0624389648	27.5	790.0624389648	27.76	790.0624389648	26.45	790.0624389648	34.94	790.0624389648	39.3	790.0624389648	29.83	790.0624389648	28.57	790.0624389648	24.89	790.0624389648	37.47	790.0624389648	41.43	790.0624389648	30.39
510.0620117188	23.4	510.0620117188	26.75	510.0620117188	27.3	510.0620117188	31.65	510.0620117188	26.65	510.0620117188	25.95	510.0620117188	48.6	510.0620117188	44.15	510.0620117188	34.9	789.9077148438	30.79	789.9077148438	26.02	789.9077148438	25.98	789.9077148438	29.68	789.9077148438	29.09	790.0818481445	27.98	790.0818481445	27.57	790.0818481445	25.96	790.0818481445	34.22	790.0818481445	39.03	790.0818481445	30.25	790.0818481445	29.62	790.0818481445	25.38	790.0818481445	37.66	790.0818481445	42.06	790.0818481445	31.21
510.0776062012	25.55	510.0776062012	27.2	510.0776062012	29.55	510.0776062012	29.5	510.0776062012	27.3	510.0776062012	25.6	510.0776062012	48.85	510.0776062012	43.15	510.0776062012	35.3	789.9271850586	31.59	789.9271850586	24.94	789.9271850586	27	789.9271850586	29.15	789.9271850586	29.8	790.1011962891	28.47	790.1011962891	28.58	790.1011962891	26.28	790.1011962891	35.32	790.1011962891	39.35	790.1011962891	30.38	790.1011962891	28.73	790.1011962891	25.57	790.1011962891	37.54	790.1011962891	41.99	790.1011962891	31.16
510.0932006836	23.15	510.0932006836	26.8	510.0932006836	27.25	510.0932006836	30.45	510.0932006836	26.95	510.0932006836	25.15	510.0932006836	50.45	510.0932006836	44.95	510.0932006836	35.15	789.946472168	31.03	789.946472168	25.96	789.946472168	26.55	789.946472168	30.07	789.946472168	30.01	790.1206054688	28.71	790.1206054688	28.34	790.1206054688	25.8	790.1206054688	34.43	790.1206054688	38.57	790.1206054688	30.26	790.1206054688	29.96	790.1206054688	25.91	790.1206054688	37.95	790.1206054688	42.19	790.1206054688	31.77
510.108795166	24.3	510.108795166	26.95	510.108795166	27.7	510.108795166	30.4	510.108795166	25.95	510.108795166	26.05	510.108795166	48.75	510.108795166	44.15	510.108795166	35.1	789.9659423828	32.31	789.9659423828	25.17	789.9659423828	28.15	789.9659423828	30.34	789.9659423828	29.51	790.1399536133	28.59	790.1399536133	29.22	790.1399536133	26.76	790.1399536133	35.4	790.1399536133	38.82	790.1399536133	30.86	790.1399536133	28.32	790.1399536133	25.68	790.1399536133	38.07	790.1399536133	42.45	790.1399536133	31.61
510.1242980957	24	510.1242980957	26.2	510.1242980957	28.4	510.1242980957	31.35	510.1242980957	26.3	510.1242980957	26.75	510.1242980957	48.2	510.1242980957	45.4	510.1242980957	33.7	789.9852294922	31.41	789.9852294922	26.1	789.9852294922	27.01	789.9852294922	30.54	789.9852294922	29.78	790.159362793	28.98	790.159362793	28.75	790.159362793	27.5	790.159362793	34.78	790.159362793	39.48	790.159362793	30.82	790.159362793	29.87	790.159362793	25.94	790.159362793	38.27	790.159362793	42.81	790.159362793	31.68
510.1398925781	24.6	510.1398925781	26.15	510.1398925781	28.85	510.1398925781	30.15	510.1398925781	26.45	510.1398925781	24.15	510.1398925781	48.4	510.1398925781	43.95	510.1398925781	33.7	790.004699707	32.28	790.004699707	25.04	790.004699707	28.11	790.004699707	30.12	790.004699707	29.64	790.1786499023	28.7	790.1786499023	28.88	790.1786499023	27.5	790.1786499023	35.89	790.1786499023	39.6	790.1786499023	31.07	790.1786499023	29.86	790.1786499023	25.83	790.1786499023	38.1	790.1786499023	43.33	790.1786499023	31.51
510.1554870605	23.15	510.1554870605	27.15	510.1554870605	27.9	510.1554870605	32.95	510.1554870605	26.1	510.1554870605	25.3	510.1554870605	46.65	510.1554870605	44.85	510.1554870605	33.7	790.0239868164	30.87	790.0239868164	26.45	790.0239868164	27.4	790.0239868164	30.75	790.0239868164	30.07	790.1981201172	29.23	790.1981201172	28.79	790.1981201172	27.65	790.1981201172	34.9	790.1981201172	39	790.1981201172	30.96	790.1981201172	31.11	790.1981201172	25.2	790.1981201172	38.04	790.1981201172	42.57	790.1981201172	32.14
510.171081543	24.6	510.171081543	26.35	510.171081543	28.25	510.171081543	29.85	510.171081543	26.2	510.171081543	25.8	510.171081543	46.5	510.171081543	43.95	510.171081543	34.7	790.0434570313	32.25	790.0434570313	25.26	790.0434570313	28.33	790.0434570313	30.01	790.0434570313	30.07	790.2174072266	28.65	790.2174072266	29.21	790.2174072266	27.12	790.2174072266	35.67	790.2174072266	38.62	790.2174072266	30.77	790.2174072266	30.04	790.2174072266	25.86	790.2174072266	38.23	790.2174072266	42.56	790.2174072266	31.89
510.1865539551	21.85	510.1865539551	27.6	510.1865539551	28.4	510.1865539551	30.5	510.1865539551	26.5	510.1865539551	26.75	510.1865539551	48.4	510.1865539551	44.5	510.1865539551	32.5	790.0629272461	32.01	790.0629272461	26.86	790.0629272461	27.87	790.0629272461	30.55	790.0629272461	30.98	790.2368774414	29.17	790.2368774414	29.2	790.2368774414	27.45	790.2368774414	34.19	790.2368774414	38.48	790.2368774414	30.8	790.2368774414	30.9	790.2368774414	25.02	790.2368774414	38.72	790.2368774414	42.12	790.2368774414	32.01
510.2021484375	25.45	510.2021484375	27.95	510.2021484375	28.25	510.2021484375	29.85	510.2021484375	23.95	510.2021484375	26	510.2021484375	49.75	510.2021484375	43.15	510.2021484375	34.05	790.0822143555	32.81	790.0822143555	26.9	790.0822143555	30.03	790.0822143555	29.92	790.0822143555	30.99	790.2561645508	29.15	790.2561645508	29.65	790.2561645508	27.34	790.2561645508	35.44	790.2561645508	38.47	790.2561645508	30.52	790.2561645508	30.2	790.2561645508	25.5	790.2561645508	38.64	790.2561645508	42.98	790.2561645508	31.79
510.2177734375	23.95	510.2177734375	26.6	510.2177734375	27.75	510.2177734375	31.85	510.2177734375	26.05	510.2177734375	25.05	510.2177734375	49.25	510.2177734375	44.05	510.2177734375	32.65	790.1016845703	31.89	790.1016845703	28.15	790.1016845703	28.74	790.1016845703	30.99	790.1016845703	30.96	790.2755737305	29.01	790.2755737305	29.47	790.2755737305	27.64	790.2755737305	34.43	790.2755737305	38.82	790.2755737305	31.55	790.2755737305	30.71	790.2755737305	24.92	790.2755737305	39.24	790.2755737305	42.34	790.2755737305	31.85
510.2333679199	25.5	510.2333679199	27.15	510.2333679199	28.95	510.2333679199	28.65	510.2333679199	26.5	510.2333679199	25.9	510.2333679199	47.15	510.2333679199	44.2	510.2333679199	34.15	790.1209716797	33.34	790.1209716797	26.85	790.1209716797	29.68	790.1209716797	31.14	790.1209716797	30.91	790.294921875	28.48	790.294921875	29.64	790.294921875	28.4	790.294921875	35.6	790.294921875	39.39	790.294921875	31.39	790.294921875	29.92	790.294921875	25.66	790.294921875	38.99	790.294921875	41.92	790.294921875	31.62
510.2489624023	23.1	510.2489624023	27.95	510.2489624023	29	510.2489624023	30.5	510.2489624023	26.25	510.2489624023	25.75	510.2489624023	46	510.2489624023	44.5	510.2489624023	31.85	790.1404418945	32.07	790.1404418945	27.91	790.1404418945	28.64	790.1404418945	31.76	790.1404418945	31.84	790.3143310547	28.8	790.3143310547	28.88	790.3143310547	27.07	790.3143310547	34.67	790.3143310547	39.49	790.3143310547	31.31	790.3143310547	31.13	790.3143310547	25.41	790.3143310547	38.74	790.3143310547	42.29	790.3143310547	31.64
510.2644348145	25.6	510.2644348145	27.75	510.2644348145	29.35	510.2644348145	30.3	510.2644348145	26.8	510.2644348145	26.05	510.2644348145	48.5	510.2644348145	43.65	510.2644348145	32.75	790.1597290039	34.01	790.1597290039	26.96	790.1597290039	29.91	790.1597290039	31.12	790.1597290039	31.61	790.3338012695	28.38	790.3338012695	29.08	790.3338012695	27.02	790.3338012695	35.08	790.3338012695	39.37	790.3338012695	31.43	790.3338012695	29.82	790.3338012695	25.94	790.3338012695	38.18	790.3338012695	42.04	790.3338012695	31.25
510.2800292969	24.05	510.2800292969	27.35	510.2800292969	27.2	510.2800292969	31.1	510.2800292969	26.85	510.2800292969	26	510.2800292969	49.4	510.2800292969	44.9	510.2800292969	33.2	790.1791992188	32.49	790.1791992188	28.67	790.1791992188	28.24	790.1791992188	30.73	790.1791992188	31.92	790.3530883789	28.43	790.3530883789	29.24	790.3530883789	26.71	790.3530883789	34.61	790.3530883789	39.13	790.3530883789	31.14	790.3530883789	30.53	790.3530883789	25.05	790.3530883789	38.65	790.3530883789	42.27	790.3530883789	31.59
510.2956237793	25.5	510.2956237793	26.8	510.2956237793	28.85	510.2956237793	29.65	510.2956237793	25.8	510.2956237793	25.9	510.2956237793	48.8	510.2956237793	42.5	510.2956237793	33.05	790.1984863281	33.89	790.1984863281	27.69	790.1984863281	29.4	790.1984863281	29.99	790.1984863281	32.38	790.3724975586	27.78	790.3724975586	29.25	790.3724975586	26.73	790.3724975586	35.57	790.3724975586	38.92	790.3724975586	31.06	790.3724975586	29.18	790.3724975586	25.73	790.3724975586	38.63	790.3724975586	42.84	790.3724975586	31.42
510.3112487793	24.8	510.3112487793	27.05	510.3112487793	27.75	510.3112487793	29.5	510.3112487793	26.05	510.3112487793	25.3	510.3112487793	48.9	510.3112487793	43.7	510.3112487793	32.8	790.217956543	32.67	790.217956543	28.66	790.217956543	28	790.217956543	30.42	790.217956543	31.89	790.3918457031	28.23	790.3918457031	28.82	790.3918457031	26.96	790.3918457031	35	790.3918457031	39.82	790.3918457031	30.87	790.3918457031	30.16	790.3918457031	24.54	790.3918457031	38.72	790.3918457031	42.95	790.3918457031	31.56
510.3268432617	25	510.3268432617	27.2	510.3268432617	28.5	510.3268432617	29	510.3268432617	26.25	510.3268432617	25.9	510.3268432617	48.25	510.3268432617	43.35	510.3268432617	34.65	790.2372436523	33.19	790.2372436523	28.11	790.2372436523	28.76	790.2372436523	30.24	790.2372436523	31.95	790.4112548828	28.43	790.4112548828	29.6	790.4112548828	27.35	790.4112548828	35.27	790.4112548828	39.51	790.4112548828	30.88	790.4112548828	29.48	790.4112548828	25.6	790.4112548828	38.42	790.4112548828	43.02	790.4112548828	31.75
510.3423156738	21.95	510.3423156738	26.35	510.3423156738	28.55	510.3423156738	30.9	510.3423156738	26.2	510.3423156738	26.35	510.3423156738	47.35	510.3423156738	45.3	510.3423156738	33.9	790.2567138672	33.2	790.2567138672	28.49	790.2567138672	27.96	790.2567138672	30.02	790.2567138672	32.12	790.4306030273	28.59	790.4306030273	28.48	790.4306030273	26.94	790.4306030273	34.65	790.4306030273	39.01	790.4306030273	31.22	790.4306030273	29.8	790.4306030273	24.81	790.4306030273	37.98	790.4306030273	42.37	790.4306030273	31.3
510.3579101563	25.9	510.3579101563	27.6	510.3579101563	28.75	510.3579101563	29.3	510.3579101563	26.3	510.3579101563	24.3	510.3579101563	46.2	510.3579101563	44.4	510.3579101563	33.05	790.2760620117	34.14	790.2760620117	27.35	790.2760620117	28.34	790.2760620117	30.07	790.2760620117	31.52	790.450012207	28.05	790.450012207	28.88	790.450012207	27.32	790.450012207	35.35	790.450012207	39.11	790.450012207	30.72	790.450012207	29.56	790.450012207	24.88	790.450012207	37.97	790.450012207	42.81	790.450012207	31.04
510.3735046387	22.45	510.3735046387	27.4	510.3735046387	27.85	510.3735046387	30.35	510.3735046387	25.75	510.3735046387	25.15	510.3735046387	46.55	510.3735046387	45.25	510.3735046387	31.9	790.2954711914	32.95	790.2954711914	28.03	790.2954711914	27.45	790.2954711914	30.45	790.2954711914	31.78	790.4692993164	27.88	790.4692993164	28.46	790.4692993164	27.3	790.4692993164	34.73	790.4692993164	38.75	790.4692993164	30.62	790.4692993164	30.17	790.4692993164	24.39	790.4692993164	38.77	790.4692993164	42.63	790.4692993164	30.79
510.3891296387	25.95	510.3891296387	27.6	510.3891296387	28.05	510.3891296387	30.8	510.3891296387	26.65	510.3891296387	25.6	510.3891296387	46.1	510.3891296387	42.85	510.3891296387	33	790.3148193359	34.39	790.3148193359	27.12	790.3148193359	28.39	790.3148193359	30.44	790.3148193359	31.84	790.4887695313	27.52	790.4887695313	28.6	790.4887695313	27.09	790.4887695313	35.57	790.4887695313	39.34	790.4887695313	30.57	790.4887695313	29.59	790.4887695313	24.41	790.4887695313	38.93	790.4887695313	43.41	790.4887695313	30.95
510.4046020508	23.05	510.4046020508	27.05	510.4046020508	26.6	510.4046020508	30.9	510.4046020508	26.3	510.4046020508	23.95	510.4046020508	46.3	510.4046020508	45.55	510.4046020508	32.95	790.3342285156	32.82	790.3342285156	27.57	790.3342285156	27.61	790.3342285156	30.17	790.3342285156	31.25	790.5081787109	27.15	790.5081787109	28.32	790.5081787109	26.88	790.5081787109	34.48	790.5081787109	39.79	790.5081787109	31.31	790.5081787109	29.72	790.5081787109	24.58	790.5081787109	38.59	790.5081787109	43.64	790.5081787109	31.26
510.4201965332	25.05	510.4201965332	28.85	510.4201965332	29.15	510.4201965332	30.05	510.4201965332	26.2	510.4201965332	24.7	510.4201965332	44.9	510.4201965332	42.55	510.4201965332	33.3	790.3536987305	33.15	790.3536987305	26.65	790.3536987305	28.14	790.3536987305	29.66	790.3536987305	31.19	790.5275268555	27.87	790.5275268555	28.65	790.5275268555	26.82	790.5275268555	34.75	790.5275268555	39.33	790.5275268555	31.53	790.5275268555	29.16	790.5275268555	25	790.5275268555	38.18	790.5275268555	43.9	790.5275268555	30.67
510.4357910156	22.45	510.4357910156	27.3	510.4357910156	28.9	510.4357910156	30.9	510.4357910156	26.3	510.4357910156	25	510.4357910156	47.3	510.4357910156	45.1	510.4357910156	33.4	790.3729858398	32.3	790.3729858398	27.2	790.3729858398	27.45	790.3729858398	30.47	790.3729858398	31.13	790.5469360352	27.72	790.5469360352	28.76	790.5469360352	26.75	790.5469360352	34.26	790.5469360352	39.42	790.5469360352	30.84	790.5469360352	29.28	790.5469360352	24.53	790.5469360352	38.29	790.5469360352	43.54	790.5469360352	30.77
510.451385498	24.6	510.451385498	27.85	510.451385498	29.8	510.451385498	30.2	510.451385498	27	510.451385498	25.2	510.451385498	45.9	510.451385498	43.85	510.451385498	35.45	790.3924560547	33.52	790.3924560547	26.34	790.3924560547	28.4	790.3924560547	29.92	790.3924560547	31.36	790.5662231445	27.23	790.5662231445	29.25	790.5662231445	27.33	790.5662231445	35.08	790.5662231445	39.03	790.5662231445	31.2	790.5662231445	29.4	790.5662231445	25.13	790.5662231445	37.63	790.5662231445	43.62	790.5662231445	30.79
510.4669799805	23.05	510.4669799805	28.15	510.4669799805	27.05	510.4669799805	30.85	510.4669799805	26.7	510.4669799805	23.7	510.4669799805	45.75	510.4669799805	44.25	510.4669799805	36	790.4117431641	32.98	790.4117431641	26.58	790.4117431641	26.95	790.4117431641	29.85	790.4117431641	31.34	790.5856933594	27.77	790.5856933594	29.02	790.5856933594	26.5	790.5856933594	34.22	790.5856933594	39.68	790.5856933594	30.69	790.5856933594	29.81	790.5856933594	24.48	790.5856933594	37.85	790.5856933594	43.1	790.5856933594	31.12
510.4824829102	26.1	510.4824829102	26.4	510.4824829102	28.9	510.4824829102	29.6	510.4824829102	26.65	510.4824829102	25.4	510.4824829102	46.45	510.4824829102	41.8	510.4824829102	34.35	790.4312133789	33.42	790.4312133789	25.57	790.4312133789	28.03	790.4312133789	29.95	790.4312133789	30.63	790.6049804688	27.04	790.6049804688	29.06	790.6049804688	27.03	790.6049804688	34.68	790.6049804688	39.09	790.6049804688	30.77	790.6049804688	28.8	790.6049804688	24.58	790.6049804688	37.55	790.6049804688	43.67	790.6049804688	29.89
510.4980773926	25.1	510.4980773926	27.75	510.4980773926	26.75	510.4980773926	31.3	510.4980773926	26.7	510.4980773926	24.95	510.4980773926	47.1	510.4980773926	44.1	510.4980773926	33.4	790.4505004883	32.43	790.4505004883	27.45	790.4505004883	27.1	790.4505004883	30.77	790.4505004883	30.95	790.6244506836	27.09	790.6244506836	28.67	790.6244506836	26.64	790.6244506836	34.2	790.6244506836	39.05	790.6244506836	30.71	790.6244506836	29.62	790.6244506836	24.29	790.6244506836	38.26	790.6244506836	43.59	790.6244506836	30.26
510.513671875	26.9	510.513671875	27.2	510.513671875	28.55	510.513671875	30.2	510.513671875	26.5	510.513671875	25.4	510.513671875	46.85	510.513671875	43.6	510.513671875	34.1	790.4699707031	33.17	790.4699707031	26.11	790.4699707031	27.39	790.4699707031	30.37	790.4699707031	30.72	790.6438598633	27.03	790.6438598633	28.78	790.6438598633	26.99	790.6438598633	34.6	790.6438598633	39.57	790.6438598633	30.35	790.6438598633	29.13	790.6438598633	25.27	790.6438598633	37.75	790.6438598633	43.45	790.6438598633	30.39
510.5292663574	23.85	510.5292663574	28.45	510.5292663574	27.4	510.5292663574	30.55	510.5292663574	26.5	510.5292663574	24.9	510.5292663574	47.55	510.5292663574	45.55	510.5292663574	32.75	790.489440918	32.24	790.489440918	27.26	790.489440918	27.32	790.489440918	31.13	790.489440918	30.84	790.6631469727	27.33	790.6631469727	28.14	790.6631469727	27.03	790.6631469727	33.74	790.6631469727	39.34	790.6631469727	30.89	790.6631469727	29.51	790.6631469727	24.49	790.6631469727	38.22	790.6631469727	43.13	790.6631469727	30.76
510.5448608398	24.2	510.5448608398	28	510.5448608398	28.45	510.5448608398	29.85	510.5448608398	26.7	510.5448608398	25.8	510.5448608398	45.6	510.5448608398	45.15	510.5448608398	33.25	790.5087280273	32.98	790.5087280273	26.41	790.5087280273	27.98	790.5087280273	30.65	790.5087280273	31.17	790.6826171875	27.13	790.6826171875	28.62	790.6826171875	27.12	790.6826171875	34.91	790.6826171875	39	790.6826171875	30.65	790.6826171875	29.17	790.6826171875	24.64	790.6826171875	38.08	790.6826171875	43.5	790.6826171875	29.77
510.5604553223	21.5	510.5604553223	28.3	510.5604553223	28.25	510.5604553223	29.9	510.5604553223	27.4	510.5604553223	25.25	510.5604553223	46.2	510.5604553223	45.3	510.5604553223	32.05	790.5281982422	31.54	790.5281982422	27.25	790.5281982422	27.04	790.5281982422	30.8	790.5281982422	30.73	790.7019042969	27.58	790.7019042969	28.75	790.7019042969	26.95	790.7019042969	34.15	790.7019042969	39.75	790.7019042969	30.62	790.7019042969	29.45	790.7019042969	23.69	790.7019042969	37.94	790.7019042969	42.62	790.7019042969	30.23
510.575958252	26.25	510.575958252	27.45	510.575958252	29.75	510.575958252	30.05	510.575958252	26.6	510.575958252	25.55	510.575958252	46.8	510.575958252	43.6	510.575958252	33.85	790.5474853516	32.82	790.5474853516	26.95	790.5474853516	27.79	790.5474853516	29.85	790.5474853516	30.12	790.7213745117	27.49	790.7213745117	28.42	790.7213745117	26.82	790.7213745117	34.66	790.7213745117	38.88	790.7213745117	30.61	790.7213745117	28.51	790.7213745117	23.81	790.7213745117	38.22	790.7213745117	43.17	790.7213745117	29.46
510.5915527344	23.8	510.5915527344	27.9	510.5915527344	26.9	510.5915527344	30.85	510.5915527344	27.15	510.5915527344	25.4	510.5915527344	46.6	510.5915527344	45.35	510.5915527344	32.4	790.5669555664	32.1	790.5669555664	27.31	790.5669555664	26.47	790.5669555664	30.3	790.5669555664	30.55	790.7406616211	28.13	790.7406616211	28.27	790.7406616211	26.12	790.7406616211	34.16	790.7406616211	39.81	790.7406616211	30.43	790.7406616211	29.81	790.7406616211	23.47	790.7406616211	37.45	790.7406616211	43.6	790.7406616211	29.66
510.6071472168	26.2	510.6071472168	25.7	510.6071472168	28.3	510.6071472168	30.4	510.6071472168	26.65	510.6071472168	26.7	510.6071472168	45.9	510.6071472168	44.1	510.6071472168	33.15	790.5862426758	33.06	790.5862426758	26.48	790.5862426758	27.76	790.5862426758	29.98	790.5862426758	29.96	790.7600708008	26.9	790.7600708008	28.01	790.7600708008	26.17	790.7600708008	34.96	790.7600708008	39.34	790.7600708008	30.53	790.7600708008	28.85	790.7600708008	23.72	790.7600708008	36.58	790.7600708008	43.25	790.7600708008	29.67
510.6227416992	24.5	510.6227416992	27.15	510.6227416992	27.5	510.6227416992	31.35	510.6227416992	25.85	510.6227416992	25.65	510.6227416992	46.45	510.6227416992	44.6	510.6227416992	32.95	790.6057128906	31.7	790.6057128906	27.14	790.6057128906	27.02	790.6057128906	30.23	790.6057128906	30.94	790.7795410156	27.23	790.7795410156	28.33	790.7795410156	26.35	790.7795410156	33.3	790.7795410156	39.14	790.7795410156	30.08	790.7795410156	29.57	790.7795410156	23.53	790.7795410156	37.02	790.7795410156	42.92	790.7795410156	29.72
510.6383361816	26.2	510.6383361816	27.05	510.6383361816	29.3	510.6383361816	30.2	510.6383361816	26.7	510.6383361816	25.4	510.6383361816	45.45	510.6383361816	41.8	510.6383361816	33.35	790.6251220703	32.92	790.6251220703	26.36	790.6251220703	26.89	790.6251220703	29.57	790.6251220703	29.96	790.798828125	26.99	790.798828125	28.14	790.798828125	26.64	790.798828125	34.18	790.798828125	38.44	790.798828125	30.31	790.798828125	28.68	790.798828125	23.63	790.798828125	36.74	790.798828125	43.22	790.798828125	29.25
510.6539611816	23.8	510.6539611816	28.75	510.6539611816	27.1	510.6539611816	30.65	510.6539611816	26.9	510.6539611816	26.75	510.6539611816	45.8	510.6539611816	44.4	510.6539611816	33.15	790.6444702148	31.4	790.6444702148	26.79	790.6444702148	26.08	790.6444702148	30.24	790.6444702148	30.58	790.8182983398	27.76	790.8182983398	27.88	790.8182983398	25.61	790.8182983398	33.15	790.8182983398	39.11	790.8182983398	30.16	790.8182983398	28.81	790.8182983398	23.28	790.8182983398	37.84	790.8182983398	43.63	790.8182983398	30.03
510.6694335938	25.4	510.6694335938	26.9	510.6694335938	29.75	510.6694335938	29.7	510.6694335938	27	510.6694335938	25.9	510.6694335938	47.3	510.6694335938	43.1	510.6694335938	32.8	790.6638793945	32.66	790.6638793945	25.18	790.6638793945	26.91	790.6638793945	29.47	790.6638793945	29.96	790.8375854492	27.13	790.8375854492	28	790.8375854492	25.7	790.8375854492	34.36	790.8375854492	38.62	790.8375854492	30.3	790.8375854492	27.91	790.8375854492	24.16	790.8375854492	37.22	790.8375854492	43.69	790.8375854492	29.62
510.6850280762	22.7	510.6850280762	28.3	510.6850280762	27.55	510.6850280762	31.2	510.6850280762	27.85	510.6850280762	25.35	510.6850280762	48.95	510.6850280762	45.25	510.6850280762	31.6	790.6832275391	31.01	790.6832275391	26.37	790.6832275391	26.08	790.6832275391	30.47	790.6832275391	30.48	790.8569946289	27.22	790.8569946289	27.65	790.8569946289	25.54	790.8569946289	33.44	790.8569946289	39.19	790.8569946289	30.86	790.8569946289	29.29	790.8569946289	24.12	790.8569946289	36.75	790.8569946289	42.86	790.8569946289	30.44
510.7006225586	26.65	510.7006225586	29.55	510.7006225586	27.25	510.7006225586	31.35	510.7006225586	27.55	510.7006225586	24.7	510.7006225586	48.25	510.7006225586	43.7	510.7006225586	32.95	790.7026367188	32.18	790.7026367188	25.15	790.7026367188	27.17	790.7026367188	29.58	790.7026367188	30.15	790.8764648438	27.1	790.8764648438	27.77	790.8764648438	25.92	790.8764648438	35.03	790.8764648438	38.56	790.8764648438	29.94	790.8764648438	28.65	790.8764648438	24.42	790.8764648438	36.45	790.8764648438	42.21	790.8764648438	29.52
510.716217041	24.55	510.716217041	27.1	510.716217041	28.3	510.716217041	31.75	510.716217041	26.3	510.716217041	24.4	510.716217041	49.3	510.716217041	45.25	510.716217041	32.85	790.7219848633	31.08	790.7219848633	25.74	790.7219848633	26.71	790.7219848633	29.42	790.7219848633	30.22	790.8957519531	27.08	790.8957519531	27.13	790.8957519531	25.94	790.8957519531	34.35	790.8957519531	37.62	790.8957519531	30.23	790.8957519531	30.26	790.8957519531	24.43	790.8957519531	37.08	790.8957519531	42.76	790.8957519531	30.36
510.7318115234	26.45	510.7318115234	27.3	510.7318115234	28.4	510.7318115234	29.85	510.7318115234	26.25	510.7318115234	24.7	510.7318115234	48.1	510.7318115234	43.8	510.7318115234	34.15	790.7414550781	32.89	790.7414550781	25.07	790.7414550781	27.14	790.7414550781	29.95	790.7414550781	29.1	790.9151611328	27.22	790.9151611328	27.96	790.9151611328	26.28	790.9151611328	34.68	790.9151611328	38.62	790.9151611328	29.95	790.9151611328	28.94	790.9151611328	24.75	790.9151611328	36.8	790.9151611328	43.03	790.9151611328	29.42
510.7474365234	24.75	510.7474365234	27	510.7474365234	27.35	510.7474365234	30.9	510.7474365234	26.65	510.7474365234	25.45	510.7474365234	48.7	510.7474365234	46.4	510.7474365234	33.6	790.7608642578	30.86	790.7608642578	25.73	790.7608642578	26.3	790.7608642578	29.25	790.7608642578	29.65	790.9345092773	27.37	790.9345092773	27.33	790.9345092773	25.52	790.9345092773	32.91	790.9345092773	38.39	790.9345092773	29.57	790.9345092773	29.42	790.9345092773	24.11	790.9345092773	37.16	790.9345092773	42.77	790.9345092773	29.9
510.7629089355	26.4	510.7629089355	26.2	510.7629089355	29	510.7629089355	30.35	510.7629089355	25.55	510.7629089355	26.85	510.7629089355	48.5	510.7629089355	43.85	510.7629089355	33.75	790.7802124023	32.67	790.7802124023	25.17	790.7802124023	26.93	790.7802124023	29.04	790.7802124023	29.45	790.953918457	26.94	790.953918457	27.63	790.953918457	25.77	790.953918457	33.87	790.953918457	38.39	790.953918457	30.11	790.953918457	28.74	790.953918457	24.4	790.953918457	36.88	790.953918457	42.79	790.953918457	29.71
510.778503418	23.05	510.778503418	28.1	510.778503418	28.3	510.778503418	30.05	510.778503418	27.25	510.778503418	25.7	510.778503418	48	510.778503418	45.55	510.778503418	33.4	790.799621582	30.95	790.799621582	26.21	790.799621582	25.89	790.799621582	29.5	790.799621582	29.08	790.9733886719	27.31	790.9733886719	27.88	790.9733886719	25.2	790.9733886719	33.88	790.9733886719	38.49	790.9733886719	30.46	790.9733886719	29.31	790.9733886719	23.61	790.9733886719	36.97	790.9733886719	42.7	790.9733886719	30.02
510.7940979004	25.5	510.7940979004	28.15	510.7940979004	29.4	510.7940979004	30.25	510.7940979004	26.75	510.7940979004	25.55	510.7940979004	47	510.7940979004	43.3	510.7940979004	33.75	790.8189697266	31.78	790.8189697266	24.64	790.8189697266	26.15	790.8189697266	29.23	790.8189697266	29.09	790.9926757813	26.98	790.9926757813	27.69	790.9926757813	25.77	790.9926757813	34.43	790.9926757813	38.97	790.9926757813	30.55	790.9926757813	28.55	790.9926757813	24.25	790.9926757813	36.63	790.9926757813	43.51	790.9926757813	30.47
510.8096923828	25.05	510.8096923828	27.5	510.8096923828	28.35	510.8096923828	31.35	510.8096923828	27.85	510.8096923828	26.05	510.8096923828	46.85	510.8096923828	44.25	510.8096923828	33	790.8383789063	31.02	790.8383789063	25.9	790.8383789063	25.62	790.8383789063	29.79	790.8383789063	29.4	791.0120849609	27.67	791.0120849609	27.31	791.0120849609	26.26	791.0120849609	33.89	791.0120849609	38.81	791.0120849609	30.16	791.0120849609	29.43	791.0120849609	24.44	791.0120849609	36.89	791.0120849609	43.18	791.0120849609	30.54
510.8253173828	28.8	510.8253173828	27.55	510.8253173828	29.3	510.8253173828	30	510.8253173828	26.4	510.8253173828	25.4	510.8253173828	47.65	510.8253173828	42.25	510.8253173828	34.1	790.8578491211	31.92	790.8578491211	24.77	790.8578491211	26.66	790.8578491211	29.04	790.8578491211	28.78	791.0314331055	27.83	791.0314331055	27.93	791.0314331055	26.17	791.0314331055	34.51	791.0314331055	38.67	791.0314331055	30.61	791.0314331055	28.4	791.0314331055	24.49	791.0314331055	36.89	791.0314331055	43.19	791.0314331055	30.61
510.8409118652	26.1	510.8409118652	27.15	510.8409118652	29.15	510.8409118652	32.1	510.8409118652	26.4	510.8409118652	26.5	510.8409118652	47.85	510.8409118652	43.5	510.8409118652	33.05	790.8771362305	31.1	790.8771362305	25.73	790.8771362305	26.39	790.8771362305	29.45	790.8771362305	29.12	791.0508422852	28.04	791.0508422852	27.43	791.0508422852	26.64	791.0508422852	34.12	791.0508422852	39.39	791.0508422852	30.32	791.0508422852	29.31	791.0508422852	23.69	791.0508422852	37.56	791.0508422852	42.48	791.0508422852	30.39
510.8563842773	27.35	510.8563842773	27.85	510.8563842773	29	510.8563842773	29.8	510.8563842773	26.5	510.8563842773	25.7	510.8563842773	47.2	510.8563842773	42.8	510.8563842773	34.95	790.8966064453	32.01	790.8966064453	25.44	790.8966064453	27.21	790.8966064453	29.28	790.8966064453	28.93	791.0703125	28.16	791.0703125	28.53	791.0703125	26.74	791.0703125	34.8	791.0703125	39.03	791.0703125	30.39	791.0703125	29.31	791.0703125	24.9	791.0703125	37.67	791.0703125	42.86	791.0703125	30.06
510.8719787598	25	510.8719787598	28.8	510.8719787598	28.25	510.8719787598	31.35	510.8719787598	27.1	510.8719787598	25.35	510.8719787598	48.85	510.8719787598	45.9	510.8719787598	34.05	790.9158935547	31.21	790.9158935547	25.92	790.9158935547	26.26	790.9158935547	30.02	790.9158935547	29.35	791.0895996094	28.3	791.0895996094	28.58	791.0895996094	26.14	791.0895996094	33.76	791.0895996094	39.18	791.0895996094	30.12	791.0895996094	30.14	791.0895996094	25.13	791.0895996094	38.22	791.0895996094	42.48	791.0895996094	31.35
510.8875732422	27.3	510.8875732422	28.75	510.8875732422	30.4	510.8875732422	30.8	510.8875732422	27.05	510.8875732422	25.55	510.8875732422	48.4	510.8875732422	44.95	510.8875732422	33.25	790.9353637695	32	790.9353637695	24.81	790.9353637695	27.43	790.9353637695	29.85	790.9353637695	29.2	791.1090087891	27.78	791.1090087891	28.43	791.1090087891	26.86	791.1090087891	34.3	791.1090087891	39.09	791.1090087891	30.35	791.1090087891	29.05	791.1090087891	25.2	791.1090087891	37.6	791.1090087891	42.62	791.1090087891	31.29
510.9031677246	27.35	510.9031677246	29.2	510.9031677246	28.3	510.9031677246	31.75	510.9031677246	27.35	510.9031677246	26.25	510.9031677246	49.3	510.9031677246	45.1	510.9031677246	33.45	790.9548339844	31.3	790.9548339844	26.01	790.9548339844	26.67	790.9548339844	30.31	790.9548339844	29.85	791.1283569336	28.14	791.1283569336	28.07	791.1283569336	26.42	791.1283569336	33.91	791.1283569336	39.12	791.1283569336	30.77	791.1283569336	29.89	791.1283569336	24.94	791.1283569336	37.5	791.1283569336	42.51	791.1283569336	32.29
510.9187927246	27.85	510.9187927246	28.85	510.9187927246	30	510.9187927246	31.3	510.9187927246	27.25	510.9187927246	25.75	510.9187927246	49.1	510.9187927246	42.55	510.9187927246	34.1	790.9741210938	32.53	790.9741210938	25.58	790.9741210938	27.83	790.9741210938	30.3	790.9741210938	29.65	791.1477661133	28.26	791.1477661133	28.38	791.1477661133	27.04	791.1477661133	35.31	791.1477661133	39.36	791.1477661133	30.83	791.1477661133	29.16	791.1477661133	25.37	791.1477661133	37.7	791.1477661133	42.9	791.1477661133	31.42
510.934387207	25.75	510.934387207	29.45	510.934387207	28.55	510.934387207	31.7	510.934387207	26.9	510.934387207	26.75	510.934387207	50.15	510.934387207	44.75	510.934387207	32.6	790.9935913086	31.84	790.9935913086	26.03	790.9935913086	27.3	790.9935913086	30.65	790.9935913086	30.26	791.1672363281	28.23	791.1672363281	29.14	791.1672363281	27.8	791.1672363281	34.23	791.1672363281	39.55	791.1672363281	30.66	791.1672363281	30.46	791.1672363281	25.04	791.1672363281	38.1	791.1672363281	42.58	791.1672363281	31.35
510.9499816895	28.1	510.9499816895	30.1	510.9499816895	28.95	510.9499816895	30.65	510.9499816895	26.05	510.9499816895	26.15	510.9499816895	49.9	510.9499816895	42.7	510.9499816895	34.2	791.0130004883	32.58	791.0130004883	25.4	791.0130004883	28.14	791.0130004883	30.27	791.0130004883	29.88	791.1865234375	28.76	791.1865234375	29.2	791.1865234375	27.63	791.1865234375	35.28	791.1865234375	38.98	791.1865234375	31.43	791.1865234375	29.53	791.1865234375	25.65	791.1865234375	38.01	791.1865234375	42.64	791.1865234375	31.13
510.9655761719	26.8	510.9655761719	30.35	510.9655761719	29.4	510.9655761719	31.55	510.9655761719	26.95	510.9655761719	25.75	510.9655761719	49.6	510.9655761719	45.1	510.9655761719	33.05	791.0323486328	31.63	791.0323486328	26.88	791.0323486328	27.61	791.0323486328	30.89	791.0323486328	30.39	791.2059326172	29.17	791.2059326172	29.14	791.2059326172	27.55	791.2059326172	34.3	791.2059326172	38.83	791.2059326172	31.11	791.2059326172	30.68	791.2059326172	25.06	791.2059326172	38.1	791.2059326172	42.32	791.2059326172	31.61
510.981048584	28.95	510.981048584	29.85	510.981048584	31.15	510.981048584	30.75	510.981048584	27.45	510.981048584	25.45	510.981048584	48.9	510.981048584	44.15	510.981048584	34	791.0517578125	33.11	791.0517578125	26.05	791.0517578125	28.61	791.0517578125	30.55	791.0517578125	29.62	791.225402832	28.49	791.225402832	29.29	791.225402832	27.77	791.225402832	35.38	791.225402832	39.34	791.225402832	31.24	791.225402832	30.57	791.225402832	25.73	791.225402832	38.25	791.225402832	42.86	791.225402832	31.14
510.996673584	26.1	510.996673584	31.1	510.996673584	29.15	510.996673584	30.95	510.996673584	27.15	510.996673584	25.45	510.996673584	47.7	510.996673584	45.15	510.996673584	34.35	791.071105957	31.95	791.071105957	26.92	791.071105957	27.93	791.071105957	31.1	791.071105957	30.91	791.2446899414	28.26	791.2446899414	29.29	791.2446899414	28.5	791.2446899414	34.54	791.2446899414	39.14	791.2446899414	31	791.2446899414	30.71	791.2446899414	25.16	791.2446899414	38.02	791.2446899414	42.57	791.2446899414	31.76
511.0122680664	27.3	511.0122680664	30.35	511.0122680664	30.75	511.0122680664	30.5	511.0122680664	26.7	511.0122680664	25.15	511.0122680664	48.2	511.0122680664	44.65	511.0122680664	35.55	791.0905151367	32.83	791.0905151367	26.48	791.0905151367	29.22	791.0905151367	31.94	791.0905151367	31.01	791.2641601563	28.29	791.2641601563	29.54	791.2641601563	28.56	791.2641601563	35.69	791.2641601563	39.27	791.2641601563	31.21	791.2641601563	30.05	791.2641601563	25.53	791.2641601563	37.61	791.2641601563	42.7	791.2641601563	30.86
511.0278625488	24.6	511.0278625488	29.3	511.0278625488	28.7	511.0278625488	31.15	511.0278625488	25.95	511.0278625488	25.7	511.0278625488	47.8	511.0278625488	44.95	511.0278625488	34.35	791.1099853516	31.98	791.1099853516	27.79	791.1099853516	28.48	791.1099853516	31.76	791.1099853516	31.45	791.2835693359	28.92	791.2835693359	29.8	791.2835693359	28.28	791.2835693359	35.08	791.2835693359	39.27	791.2835693359	31.19	791.2835693359	30.49	791.2835693359	24.74	791.2835693359	38.25	791.2835693359	42.64	791.2835693359	31.62
511.0434570313	27.55	511.0434570313	28.1	511.0434570313	30.3	511.0434570313	29.9	511.0434570313	25.95	511.0434570313	24.75	511.0434570313	47.55	511.0434570313	44.55	511.0434570313	32.9	791.1292724609	34.16	791.1292724609	26.85	791.1292724609	29.49	791.1292724609	31.1	791.1292724609	30.95	791.3028564453	28.1	791.3028564453	30.14	791.3028564453	28.46	791.3028564453	36	791.3028564453	39.64	791.3028564453	31.52	791.3028564453	29.58	791.3028564453	25.55	791.3028564453	38.39	791.3028564453	43.02	791.3028564453	31.45
511.0590515137	24.85	511.0590515137	27.35	511.0590515137	28.85	511.0590515137	32.05	511.0590515137	26.6	511.0590515137	25.7	511.0590515137	48.3	511.0590515137	45.6	511.0590515137	33.25	791.1487426758	32.74	791.1487426758	27.95	791.1487426758	28.99	791.1487426758	31.54	791.1487426758	32.1	791.3223266602	28.79	791.3223266602	29.94	791.3223266602	28.32	791.3223266602	34.67	791.3223266602	39.75	791.3223266602	30.9	791.3223266602	31	791.3223266602	25.16	791.3223266602	38.42	791.3223266602	42.42	791.3223266602	32.03
511.0746459961	26.9	511.0746459961	27.45	511.0746459961	29.9	511.0746459961	31.4	511.0746459961	26.85	511.0746459961	24.6	511.0746459961	49.3	511.0746459961	43.1	511.0746459961	33.6	791.1681518555	33.92	791.1681518555	27.27	791.1681518555	29.31	791.1681518555	30.96	791.1681518555	31.36	791.3416137695	28.84	791.3416137695	29.13	791.3416137695	27.82	791.3416137695	35.21	791.3416137695	39.84	791.3416137695	31.1	791.3416137695	29.85	791.3416137695	26.04	791.3416137695	38.9	791.3416137695	42.95	791.3416137695	30.39
511.0902404785	23.9	511.0902404785	27.6	511.0902404785	28.35	511.0902404785	31.6	511.0902404785	26.55	511.0902404785	24.7	511.0902404785	49.2	511.0902404785	45.5	511.0902404785	31.8	791.1875	32.85	791.1875	28.41	791.1875	28.31	791.1875	31.95	791.1875	31.87	791.3610839844	28.69	791.3610839844	28.94	791.3610839844	27.72	791.3610839844	34.42	791.3610839844	39.88	791.3610839844	30.86	791.3610839844	30.45	791.3610839844	24.99	791.3610839844	38.38	791.3610839844	42.77	791.3610839844	30.94
511.1057434082	25.9	511.1057434082	28.15	511.1057434082	30.95	511.1057434082	30.6	511.1057434082	26.85	511.1057434082	25.5	511.1057434082	48.75	511.1057434082	42.6	511.1057434082	33	791.2069702148	34.22	791.2069702148	27.66	791.2069702148	29.24	791.2069702148	31.38	791.2069702148	31.38	791.3804931641	28.62	791.3804931641	29.89	791.3804931641	28.14	791.3804931641	34.98	791.3804931641	39.45	791.3804931641	30.87	791.3804931641	29.7	791.3804931641	25.23	791.3804931641	38.38	791.3804931641	42.97	791.3804931641	30.98
511.1213378906	23.35	511.1213378906	28.2	511.1213378906	28.45	511.1213378906	31.15	511.1213378906	25.75	511.1213378906	25.1	511.1213378906	46.95	511.1213378906	44.75	511.1213378906	34	791.2262573242	33.33	791.2262573242	28.25	791.2262573242	28.58	791.2262573242	31.39	791.2262573242	32.03	791.3997802734	28.66	791.3997802734	29.13	791.3997802734	27.34	791.3997802734	34.64	791.3997802734	39.53	791.3997802734	30.86	791.3997802734	30.81	791.3997802734	24.22	791.3997802734	38.36	791.3997802734	43.7	791.3997802734	31.37
511.136932373	26.4	511.136932373	27.4	511.136932373	29.65	511.136932373	29.25	511.136932373	26.1	511.136932373	25	511.136932373	46.3	511.136932373	43.45	511.136932373	33.85	791.2457275391	33.83	791.2457275391	27.66	791.2457275391	29.19	791.2457275391	31.16	791.2457275391	31.83	791.4192504883	28.54	791.4192504883	29.34	791.4192504883	27.28	791.4192504883	35.05	791.4192504883	39.22	791.4192504883	30.7	791.4192504883	29.73	791.4192504883	24.46	791.4192504883	38.03	791.4192504883	43.24	791.4192504883	30.62
511.1525268555	23.65	511.1525268555	27.6	511.1525268555	28.6	511.1525268555	31.6	511.1525268555	27.4	511.1525268555	26.55	511.1525268555	46.6	511.1525268555	44.2	511.1525268555	33.5	791.2651367188	33.16	791.2651367188	28.68	791.2651367188	27.56	791.2651367188	31.05	791.2651367188	31.72	791.438659668	28.21	791.438659668	28.91	791.438659668	27.2	791.438659668	34.34	791.438659668	39.6	791.438659668	30.54	791.438659668	31.08	791.438659668	24.41	791.438659668	37.95	791.438659668	42.77	791.438659668	30.6
511.1681213379	24.9	511.1681213379	26.95	511.1681213379	29.25	511.1681213379	29.65	511.1681213379	26.65	511.1681213379	26.1	511.1681213379	46	511.1681213379	43.65	511.1681213379	33.9	791.2844848633	33.71	791.2844848633	27.83	791.2844848633	28.8	791.2844848633	30.97	791.2844848633	31.35	791.4580078125	28.15	791.4580078125	28.76	791.4580078125	27.61	791.4580078125	35.12	791.4580078125	39.42	791.4580078125	31.55	791.4580078125	29.2	791.4580078125	24.75	791.4580078125	38.09	791.4580078125	43.57	791.4580078125	30.27
511.1837463379	23.35	511.1837463379	27.15	511.1837463379	28.5	511.1837463379	31.7	511.1837463379	26.65	511.1837463379	24.2	511.1837463379	46.75	511.1837463379	44.9	511.1837463379	33.05	791.303894043	32.86	791.303894043	27.92	791.303894043	27.64	791.303894043	30.37	791.303894043	31.59	791.4774169922	28.47	791.4774169922	28.56	791.4774169922	27.59	791.4774169922	34.01	791.4774169922	39.4	791.4774169922	30.72	791.4774169922	30.4	791.4774169922	24.66	791.4774169922	38.08	791.4774169922	43.48	791.4774169922	30.45
511.1993408203	25.55	511.1993408203	28.55	511.1993408203	28.4	511.1993408203	30	511.1993408203	27.25	511.1993408203	23.95	511.1993408203	46.8	511.1993408203	43.55	511.1993408203	33.9	791.3233642578	34.11	791.3233642578	27.2	791.3233642578	28.55	791.3233642578	29.55	791.3233642578	30.74	791.4968261719	28.01	791.4968261719	28.69	791.4968261719	27.28	791.4968261719	34.79	791.4968261719	39.62	791.4968261719	30.58	791.4968261719	29.56	791.4968261719	24.99	791.4968261719	38.68	791.4968261719	43.04	791.4968261719	30.53
511.2149353027	22.4	511.2149353027	28.7	511.2149353027	27.8	511.2149353027	32.55	511.2149353027	26.9	511.2149353027	25.25	511.2149353027	48.85	511.2149353027	45.75	511.2149353027	33.25	791.3426513672	32.63	791.3426513672	27.48	791.3426513672	26.91	791.3426513672	30.28	791.3426513672	31.31	791.5161743164	28.14	791.5161743164	28.76	791.5161743164	27.01	791.5161743164	34.06	791.5161743164	39.65	791.5161743164	30.17	791.5161743164	30.19	791.5161743164	24.33	791.5161743164	38.88	791.5161743164	43.02	791.5161743164	30.99
511.2305297852	26.4	511.2305297852	27.75	511.2305297852	28.5	511.2305297852	31.1	511.2305297852	25.5	511.2305297852	25.45	511.2305297852	48.6	511.2305297852	43.6	511.2305297852	33.6	791.362121582	33.83	791.362121582	26.69	791.362121582	27.85	791.362121582	30.07	791.362121582	30.82	791.5355834961	27.83	791.5355834961	29.16	791.5355834961	27.23	791.5355834961	34.55	791.5355834961	39.47	791.5355834961	30.78	791.5355834961	29.07	791.5355834961	24.6	791.5355834961	38.26	791.5355834961	43.1	791.5355834961	30.87
511.2460021973	25.2	511.2460021973	26.95	511.2460021973	27.75	511.2460021973	30.6	511.2460021973	27.8	511.2460021973	25.95	511.2460021973	47.1	511.2460021973	44.9	511.2460021973	32.5	791.3815307617	32.56	791.3815307617	27.86	791.3815307617	27.18	791.3815307617	30.85	791.3815307617	31.08	791.5550537109	28.1	791.5550537109	28.39	791.5550537109	26.9	791.5550537109	34.08	791.5550537109	38.9	791.5550537109	30.76	791.5550537109	29.91	791.5550537109	24.26	791.5550537109	37.99	791.5550537109	42.97	791.5550537109	30.76
511.2615966797	25.6	511.2615966797	27.5	511.2615966797	29	511.2615966797	30.05	511.2615966797	27	511.2615966797	26.1	511.2615966797	48.15	511.2615966797	44.3	511.2615966797	33.35	791.4008789063	33.12	791.4008789063	26.78	791.4008789063	27.64	791.4008789063	30.49	791.4008789063	30.48	791.5743408203	27.46	791.5743408203	28.39	791.5743408203	27.51	791.5743408203	34.93	791.5743408203	38.5	791.5743408203	30.25	791.5743408203	28.98	791.5743408203	24.84	791.5743408203	37.39	791.5743408203	42.87	791.5743408203	30.42
511.2772216797	24.15	511.2772216797	27.25	511.2772216797	28.5	511.2772216797	30.25	511.2772216797	27.15	511.2772216797	27.45	511.2772216797	48.15	511.2772216797	44.1	511.2772216797	33.7	791.4203491211	32.53	791.4203491211	27.52	791.4203491211	27.45	791.4203491211	30.56	791.4203491211	30.57	791.59375	28.22	791.59375	27.83	791.59375	27.01	791.59375	33.7	791.59375	38.63	791.59375	30.79	791.59375	30.07	791.59375	24.88	791.59375	38.23	791.59375	43.31	791.59375	30.61
511.2928161621	27.3	511.2928161621	26.65	511.2928161621	30.2	511.2928161621	29.4	511.2928161621	26.4	511.2928161621	26.05	511.2928161621	46.9	511.2928161621	42.7	511.2928161621	31.85	791.4397583008	33.58	791.4397583008	26.16	791.4397583008	28.55	791.4397583008	30.15	791.4397583008	29.9	791.6132202148	27.43	791.6132202148	28.01	791.6132202148	26.5	791.6132202148	34.35	791.6132202148	38.75	791.6132202148	29.93	791.6132202148	28.54	791.6132202148	26.05	791.6132202148	37.5	791.6132202148	44.03	791.6132202148	30.4
511.3084106445	23.9	511.3084106445	28	511.3084106445	27.85	511.3084106445	30.75	511.3084106445	26.45	511.3084106445	24.65	511.3084106445	46.8	511.3084106445	43.45	511.3084106445	32.3	791.4591064453	32.64	791.4591064453	26.9	791.4591064453	27.08	791.4591064453	30.16	791.4591064453	30.06	791.6325073242	27.8	791.6325073242	28.21	791.6325073242	25.79	791.6325073242	33.77	791.6325073242	39.32	791.6325073242	30.32	791.6325073242	30.06	791.6325073242	25.42	791.6325073242	37.76	791.6325073242	43.87	791.6325073242	30.1
511.324005127	26.1	511.324005127	26.3	511.324005127	27.8	511.324005127	30.95	511.324005127	26.2	511.324005127	24.4	511.324005127	46	511.324005127	41.55	511.324005127	33.65	791.478515625	32.9	791.478515625	26.09	791.478515625	28.09	791.478515625	30.33	791.478515625	30.39	791.6519775391	27.29	791.6519775391	27.92	791.6519775391	26.08	791.6519775391	35.13	791.6519775391	39.19	791.6519775391	29.75	791.6519775391	28.85	791.6519775391	26.19	791.6519775391	36.73	791.6519775391	44.12	791.6519775391	30.13
511.3395996094	22.5	511.3395996094	27.8	511.3395996094	26.95	511.3395996094	30.75	511.3395996094	25	511.3395996094	24.7	511.3395996094	46.85	511.3395996094	43.9	511.3395996094	32.2	791.4979858398	31.62	791.4979858398	26.91	791.4979858398	27.16	791.4979858398	30.27	791.4979858398	30.92	791.6713867188	27.12	791.6713867188	27.28	791.6713867188	26.48	791.6713867188	33.65	791.6713867188	39.29	791.6713867188	30.44	791.6713867188	29.87	791.6713867188	24.65	791.6713867188	37.18	791.6713867188	43.71	791.6713867188	29.37
511.3551940918	25.15	511.3551940918	28	511.3551940918	28.8	511.3551940918	30.75	511.3551940918	25.65	511.3551940918	25.35	511.3551940918	47.6	511.3551940918	42.8	511.3551940918	35.2	791.5172729492	33.46	791.5172729492	25.76	791.5172729492	27.79	791.5172729492	29.7	791.5172729492	30.28	791.6906738281	26.84	791.6906738281	28.37	791.6906738281	26.89	791.6906738281	33.65	791.6906738281	39.28	791.6906738281	30.27	791.6906738281	28.94	791.6906738281	24.82	791.6906738281	36.82	791.6906738281	43.5	791.6906738281	29.98
511.3708190918	22.05	511.3708190918	28.05	511.3708190918	28.95	511.3708190918	29.95	511.3708190918	26.55	511.3708190918	25.4	511.3708190918	47	511.3708190918	42.25	511.3708190918	33.45	791.5367431641	31.97	791.5367431641	26.87	791.5367431641	26.92	791.5367431641	30.38	791.5367431641	30.9	791.710144043	26.15	791.710144043	27.33	791.710144043	27.02	791.710144043	33.13	791.710144043	38.52	791.710144043	30.4	791.710144043	29.47	791.710144043	24.24	791.710144043	37.9	791.710144043	43.25	791.710144043	30.36
511.3864135742	26.25	511.3864135742	26.95	511.3864135742	29.65	511.3864135742	29.6	511.3864135742	26.35	511.3864135742	26.05	511.3864135742	47.15	511.3864135742	43.25	511.3864135742	34.25	791.5561523438	32.81	791.5561523438	25.96	791.5561523438	27.98	791.5561523438	30.07	791.5561523438	30.04	791.7295532227	26.58	791.7295532227	27.72	791.7295532227	26.62	791.7295532227	34.13	791.7295532227	38.5	791.7295532227	30.25	791.7295532227	28.86	791.7295532227	24.07	791.7295532227	37.39	791.7295532227	43.25	791.7295532227	29.8
511.4020080566	23.25	511.4020080566	27.1	511.4020080566	27.65	511.4020080566	30.8	511.4020080566	27.1	511.4020080566	25.95	511.4020080566	47.2	511.4020080566	44.9	511.4020080566	31.55	791.5755004883	31.36	791.5755004883	26.68	791.5755004883	26.24	791.5755004883	30.33	791.5755004883	30.13	791.7489013672	26.16	791.7489013672	27.64	791.7489013672	25.8	791.7489013672	33.31	791.7489013672	38.04	791.7489013672	30.2	791.7489013672	28.97	791.7489013672	23.48	791.7489013672	38.15	791.7489013672	43.6	791.7489013672	29.41
511.4176025391	27.2	511.4176025391	27.45	511.4176025391	28.1	511.4176025391	29.1	511.4176025391	26.9	511.4176025391	24.05	511.4176025391	46.25	511.4176025391	44.2	511.4176025391	32.65	791.594909668	32.96	791.594909668	25.78	791.594909668	27.66	791.594909668	29.67	791.594909668	29.55	791.7683105469	26.99	791.7683105469	28.38	791.7683105469	25.74	791.7683105469	34.56	791.7683105469	38.1	791.7683105469	30.03	791.7683105469	27.8	791.7683105469	24.26	791.7683105469	36.83	791.7683105469	43.79	791.7683105469	28.99
511.4330749512	23.1	511.4330749512	27.25	511.4330749512	28.4	511.4330749512	29.85	511.4330749512	26.6	511.4330749512	24.45	511.4330749512	46.2	511.4330749512	44.5	511.4330749512	31.45	791.6143798828	31.29	791.6143798828	26.61	791.6143798828	26.3	791.6143798828	29.64	791.6143798828	30.03	791.7877197266	26.73	791.7877197266	27.8	791.7877197266	25.08	791.7877197266	33.18	791.7877197266	38.37	791.7877197266	29.68	791.7877197266	28.69	791.7877197266	23.64	791.7877197266	36.98	791.7877197266	43.98	791.7877197266	29.76
511.4486999512	26.75	511.4486999512	27.25	511.4486999512	28.85	511.4486999512	29.9	511.4486999512	26.05	511.4486999512	26.05	511.4486999512	46.2	511.4486999512	42.05	511.4486999512	31.75	791.6336669922	32.81	791.6336669922	25.72	791.6336669922	26.82	791.6336669922	29.21	791.6336669922	29.87	791.8071899414	26.85	791.8071899414	28.24	791.8071899414	25.42	791.8071899414	33.92	791.8071899414	38.46	791.8071899414	29.79	791.8071899414	27.77	791.8071899414	24.35	791.8071899414	36.2	791.8071899414	43.14	791.8071899414	29.01
511.4642944336	23.55	511.4642944336	27.5	511.4642944336	28.8	511.4642944336	31.05	511.4642944336	25.1	511.4642944336	25.55	511.4642944336	46.7	511.4642944336	43.2	511.4642944336	32.6	791.653137207	31.54	791.653137207	26.67	791.653137207	26.68	791.653137207	29.91	791.653137207	29.97	791.8264770508	26.93	791.8264770508	27.66	791.8264770508	25.07	791.8264770508	33.25	791.8264770508	38.86	791.8264770508	29.92	791.8264770508	28.5	791.8264770508	24.12	791.8264770508	36.74	791.8264770508	42.67	791.8264770508	29.99
511.479888916	26.35	511.479888916	26.8	511.479888916	29.6	511.479888916	30.85	511.479888916	26.4	511.479888916	25.3	511.479888916	45.75	511.479888916	41.85	511.479888916	33.65	791.6726074219	32.06	791.6726074219	25.53	791.6726074219	27.4	791.6726074219	29.6	791.6726074219	29.26	791.8459472656	27.27	791.8459472656	27.93	791.8459472656	25.97	791.8459472656	34.16	791.8459472656	38.02	791.8459472656	29.94	791.8459472656	27.92	791.8459472656	24.49	791.8459472656	36.68	791.8459472656	42.22	791.8459472656	29.19
511.4954833984	23.55	511.4954833984	27.55	511.4954833984	27.7	511.4954833984	31.85	511.4954833984	27.45	511.4954833984	24.95	511.4954833984	45.4	511.4954833984	43.9	511.4954833984	31.8	791.6918945313	30.81	791.6918945313	26.14	791.6918945313	25.62	791.6918945313	29.98	791.6918945313	29.39	791.8653564453	27.03	791.8653564453	27.85	791.8653564453	25.58	791.8653564453	33.05	791.8653564453	38.07	791.8653564453	29.99	791.8653564453	28.31	791.8653564453	23.81	791.8653564453	37.01	791.8653564453	42.54	791.8653564453	29.25
511.5110778809	26	511.5110778809	25.8	511.5110778809	28.75	511.5110778809	31.85	511.5110778809	26.9	511.5110778809	24.85	511.5110778809	46.6	511.5110778809	43.25	511.5110778809	33	791.7113647461	32.15	791.7113647461	25.33	791.7113647461	26.36	791.7113647461	28.59	791.7113647461	29.98	791.8846435547	26.27	791.8846435547	27.61	791.8846435547	25.72	791.8846435547	33.21	791.8846435547	38.25	791.8846435547	29.58	791.8846435547	27.76	791.8846435547	23.89	791.8846435547	36.99	791.8846435547	42.41	791.8846435547	29.12
511.5266723633	24.45	511.5266723633	28.35	511.5266723633	26.6	511.5266723633	32	511.5266723633	27.45	511.5266723633	24.1	511.5266723633	45.85	511.5266723633	44.85	511.5266723633	32.75	791.7307739258	30.88	791.7307739258	25.4	791.7307739258	25.98	791.7307739258	29.69	791.7307739258	29.49	791.9041137695	25.75	791.9041137695	27.26	791.9041137695	26.15	791.9041137695	32.53	791.9041137695	38.02	791.9041137695	30.05	791.9041137695	29.24	791.9041137695	23.64	791.9041137695	36.71	791.9041137695	42.4	791.9041137695	29.5
511.5422973633	26.05	511.5422973633	27.2	511.5422973633	27.5	511.5422973633	30.7	511.5422973633	26.2	511.5422973633	24.2	511.5422973633	46.55	511.5422973633	42.25	511.5422973633	32.55	791.7502441406	32.34	791.7502441406	24.96	791.7502441406	26.99	791.7502441406	29	791.7502441406	29.53	791.9235229492	26.98	791.9235229492	27.63	791.9235229492	25.82	791.9235229492	33.84	791.9235229492	38.12	791.9235229492	29.33	791.9235229492	27.61	791.9235229492	24.17	791.9235229492	36.29	791.9235229492	41.87	791.9235229492	29.32
511.5578918457	24.1	511.5578918457	27.9	511.5578918457	27.95	511.5578918457	33.2	511.5578918457	26.95	511.5578918457	24.45	511.5578918457	46.15	511.5578918457	44.45	511.5578918457	31.9	791.76953125	30.65	791.76953125	25.97	791.76953125	26.34	791.76953125	29.4	791.76953125	30.52	791.9428710938	27.04	791.9428710938	27.57	791.9428710938	25.51	791.9428710938	32.85	791.9428710938	39.01	791.9428710938	29.8	791.9428710938	28.6	791.9428710938	24.13	791.9428710938	36.85	791.9428710938	42.33	791.9428710938	29.51
511.5734863281	25.25	511.5734863281	29.6	511.5734863281	29.95	511.5734863281	30.55	511.5734863281	26.45	511.5734863281	24.8	511.5734863281	46.9	511.5734863281	43.75	511.5734863281	33.45	791.7890014648	31.8	791.7890014648	25.17	791.7890014648	26.88	791.7890014648	29	791.7890014648	29.22	791.9622802734	26.93	791.9622802734	27.96	791.9622802734	25.84	791.9622802734	34.07	791.9622802734	39.02	791.9622802734	29.32	791.9622802734	27.74	791.9622802734	24.8	791.9622802734	36.42	791.9622802734	42.27	791.9622802734	29.46
511.5890808105	23	511.5890808105	27.75	511.5890808105	28.9	511.5890808105	31.5	511.5890808105	28.55	511.5890808105	25.45	511.5890808105	46.4	511.5890808105	45.75	511.5890808105	31.5	791.8084106445	30.63	791.8084106445	25.64	791.8084106445	25.94	791.8084106445	28.91	791.8084106445	30.01	791.9816894531	26.75	791.9816894531	27.68	791.9816894531	25.51	791.9816894531	32.72	791.9816894531	38.89	791.9816894531	30.1	791.9816894531	29.16	791.9816894531	24.64	791.9816894531	36.61	791.9816894531	42.59	791.9816894531	29.5
511.604675293	27.45	511.604675293	26	511.604675293	28.15	511.604675293	29.75	511.604675293	28.65	511.604675293	25.3	511.604675293	47.05	511.604675293	43.5	511.604675293	32.7	791.8277587891	32.26	791.8277587891	24.4	791.8277587891	26.75	791.8277587891	29.19	791.8277587891	29.06	792.001159668	26.89	792.001159668	27.83	792.001159668	25.94	792.001159668	34.09	792.001159668	38.22	792.001159668	30	792.001159668	28.14	792.001159668	24.89	792.001159668	36.43	792.001159668	42.75	792.001159668	28.9
511.6202697754	22.95	511.6202697754	27.15	511.6202697754	28	511.6202697754	30.1	511.6202697754	26.95	511.6202697754	24.85	511.6202697754	47.35	511.6202697754	46.15	511.6202697754	32.2	791.8471679688	31.19	791.8471679688	25.88	791.8471679688	25.63	791.8471679688	29.12	791.8471679688	29.32	792.0204467773	27.12	792.0204467773	27.55	792.0204467773	25.83	792.0204467773	32.9	792.0204467773	38.25	792.0204467773	30.34	792.0204467773	29.2	792.0204467773	24.18	792.0204467773	36.62	792.0204467773	42.19	792.0204467773	29
511.6358642578	26.4	511.6358642578	28.4	511.6358642578	28.9	511.6358642578	28.25	511.6358642578	25.9	511.6358642578	25.55	511.6358642578	47.55	511.6358642578	43	511.6358642578	34.4	791.8666381836	31.95	791.8666381836	25.29	791.8666381836	26.82	791.8666381836	29.31	791.8666381836	28.72	792.039855957	26.9	792.039855957	27.67	792.039855957	26.24	792.039855957	33.84	792.039855957	38.66	792.039855957	29.17	792.039855957	28.9	792.039855957	25.24	792.039855957	36.99	792.039855957	42.61	792.039855957	29.62
511.6514892578	22.65	511.6514892578	28.45	511.6514892578	28.15	511.6514892578	30.5	511.6514892578	25.4	511.6514892578	24.25	511.6514892578	46.95	511.6514892578	43.85	511.6514892578	32.8	791.885925293	30.55	791.885925293	25.69	791.885925293	25.97	791.885925293	29.73	791.885925293	29.29	792.0593261719	27.89	792.0593261719	27.49	792.0593261719	26.48	792.0593261719	33.65	792.0593261719	38.39	792.0593261719	29.9	792.0593261719	28.84	792.0593261719	25.03	792.0593261719	36.48	792.0593261719	42.26	792.0593261719	30.08
511.6670837402	24.55	511.6670837402	27.35	511.6670837402	29.65	511.6670837402	30	511.6670837402	27.35	511.6670837402	24.15	511.6670837402	46.15	511.6670837402	42.35	511.6670837402	33.9	791.9053955078	31.14	791.9053955078	25.09	791.9053955078	27.12	791.9053955078	29.57	791.9053955078	28.84	792.0786132813	27.6	792.0786132813	28.21	792.0786132813	26.28	792.0786132813	35.17	792.0786132813	38.45	792.0786132813	29.68	792.0786132813	28.34	792.0786132813	25.56	792.0786132813	36.57	792.0786132813	42.57	792.0786132813	30.37
511.6826782227	23.25	511.6826782227	27.85	511.6826782227	28.25	511.6826782227	31.4	511.6826782227	26	511.6826782227	24.55	511.6826782227	45.15	511.6826782227	43.95	511.6826782227	32.65	791.9248657227	30.71	791.9248657227	25.45	791.9248657227	26.27	791.9248657227	29.44	791.9248657227	29.81	792.0980834961	27.43	792.0980834961	27.75	792.0980834961	26.03	792.0980834961	34.37	792.0980834961	38.62	792.0980834961	29.69	792.0980834961	29.71	792.0980834961	24.81	792.0980834961	36.64	792.0980834961	42.27	792.0980834961	30.25
511.6982727051	26.1	511.6982727051	26.9	511.6982727051	29.25	511.6982727051	30.55	511.6982727051	25.75	511.6982727051	24.6	511.6982727051	45.35	511.6982727051	43.9	511.6982727051	34.6	791.9442749023	32.1	791.9442749023	24.45	791.9442749023	27	791.9442749023	29.31	791.9442749023	29.72	792.1174926758	27.61	792.1174926758	28.76	792.1174926758	26.26	792.1174926758	34.68	792.1174926758	39.34	792.1174926758	29.84	792.1174926758	28.32	792.1174926758	25.3	792.1174926758	36.54	792.1174926758	41.95	792.1174926758	30.23
511.7138671875	22.05	511.7138671875	27.45	511.7138671875	27.4	511.7138671875	31.95	511.7138671875	25.95	511.7138671875	25.4	511.7138671875	46.9	511.7138671875	45.7	511.7138671875	33.4	791.9636230469	30.96	791.9636230469	25.11	791.9636230469	26.58	791.9636230469	29.67	791.9636230469	29.69	792.1369018555	28.09	792.1369018555	27.79	792.1369018555	26.58	792.1369018555	33.92	792.1369018555	39.34	792.1369018555	30.27	792.1369018555	29.55	792.1369018555	24.9	792.1369018555	37.23	792.1369018555	42.25	792.1369018555	31.14
511.7294616699	25.95	511.7294616699	27.1	511.7294616699	30.55	511.7294616699	30.85	511.7294616699	26.1	511.7294616699	25.1	511.7294616699	47	511.7294616699	42	511.7294616699	33.65	791.9830322266	32.25	791.9830322266	24.36	791.9830322266	27.56	791.9830322266	29.82	791.9830322266	29.74	792.15625	28.16	792.15625	28.38	792.15625	26.62	792.15625	34.96	792.15625	39.26	792.15625	30.67	792.15625	28.69	792.15625	25.82	792.15625	37.54	792.15625	42.6	792.15625	30.77
511.7449645996	23.6	511.7449645996	27	511.7449645996	27.25	511.7449645996	31.2	511.7449645996	26.15	511.7449645996	25.4	511.7449645996	46.2	511.7449645996	44.15	511.7449645996	32.45	792.0025024414	30.72	792.0025024414	25.39	792.0025024414	27.14	792.0025024414	30.27	792.0025024414	29.82	792.1756591797	28.41	792.1756591797	27.88	792.1756591797	27.27	792.1756591797	34.31	792.1756591797	39.14	792.1756591797	30.31	792.1756591797	29.7	792.1756591797	25.9	792.1756591797	38.1	792.1756591797	42.47	792.1756591797	31.94
511.760559082	25.45	511.760559082	27.4	511.760559082	27.85	511.760559082	30.7	511.760559082	26.45	511.760559082	25.2	511.760559082	46.65	511.760559082	41.95	511.760559082	33.9	792.0217895508	31.47	792.0217895508	24.73	792.0217895508	28.33	792.0217895508	30.08	792.0217895508	29.87	792.1951293945	28.43	792.1951293945	28.11	792.1951293945	26.84	792.1951293945	35.03	792.1951293945	39.13	792.1951293945	30.71	792.1951293945	29.54	792.1951293945	26.55	792.1951293945	37.47	792.1951293945	42.6	792.1951293945	31.11
511.7761535645	22.95	511.7761535645	28.25	511.7761535645	27.75	511.7761535645	30.5	511.7761535645	26.05	511.7761535645	24.5	511.7761535645	45.9	511.7761535645	44.9	511.7761535645	32.8	792.0412597656	30.77	792.0412597656	26.24	792.0412597656	27.22	792.0412597656	30.77	792.0412597656	29.88	792.2145385742	28.82	792.2145385742	27.88	792.2145385742	27.01	792.2145385742	34.63	792.2145385742	38.87	792.2145385742	30.99	792.2145385742	30.39	792.2145385742	25.72	792.2145385742	38.32	792.2145385742	42.45	792.2145385742	30.99
511.7917480469	24.5	511.7917480469	26.8	511.7917480469	29.05	511.7917480469	29.85	511.7917480469	26.7	511.7917480469	24.2	511.7917480469	46.05	511.7917480469	44.25	511.7917480469	33.75	792.0606689453	32.38	792.0606689453	26.07	792.0606689453	28.07	792.0606689453	30.23	792.0606689453	30.31	792.2338256836	28.36	792.2338256836	29.19	792.2338256836	27.7	792.2338256836	35.49	792.2338256836	38.8	792.2338256836	31.17	792.2338256836	30.16	792.2338256836	25.97	792.2338256836	37.88	792.2338256836	42.5	792.2338256836	31.66
511.8073425293	22.9	511.8073425293	26.2	511.8073425293	28.15	511.8073425293	31.55	511.8073425293	26.75	511.8073425293	25.05	511.8073425293	46	511.8073425293	45.75	511.8073425293	32.25	792.0801391602	32.02	792.0801391602	26.5	792.0801391602	28	792.0801391602	30.61	792.0801391602	30.92	792.2532958984	27.92	792.2532958984	29.3	792.2532958984	27.06	792.2532958984	34.41	792.2532958984	39.51	792.2532958984	30.62	792.2532958984	31.22	792.2532958984	24.5	792.2532958984	37.6	792.2532958984	42.18	792.2532958984	31.68
511.8229675293	26.1	511.8229675293	26.85	511.8229675293	28.4	511.8229675293	30.5	511.8229675293	28.25	511.8229675293	24.5	511.8229675293	46.65	511.8229675293	44.4	511.8229675293	31	792.0994262695	32.86	792.0994262695	26.06	792.0994262695	29.04	792.0994262695	30.11	792.0994262695	30.83	792.2727050781	28.26	792.2727050781	29.43	792.2727050781	27.82	792.2727050781	34.95	792.2727050781	39.35	792.2727050781	30.52	792.2727050781	29.93	792.2727050781	25.12	792.2727050781	37.66	792.2727050781	41.93	792.2727050781	31.05
511.8385620117	22.65	511.8385620117	26.45	511.8385620117	28.45	511.8385620117	30.85	511.8385620117	28.5	511.8385620117	24.55	511.8385620117	46.9	511.8385620117	46.75	511.8385620117	32.5	792.1188964844	31.48	792.1188964844	27.27	792.1188964844	28.96	792.1188964844	31.3	792.1188964844	31.31	792.2920532227	27.61	792.2920532227	29.32	792.2920532227	27.21	792.2920532227	33.78	792.2920532227	38.77	792.2920532227	30.36	792.2920532227	30.41	792.2920532227	24.58	792.2920532227	37.78	792.2920532227	42.48	792.2920532227	31.42
511.8541564941	26.25	511.8541564941	28.25	511.8541564941	30.25	511.8541564941	30.2	511.8541564941	27.2	511.8541564941	25.85	511.8541564941	46.75	511.8541564941	43.85	511.8541564941	33.6	792.1383056641	33.17	792.1383056641	26.46	792.1383056641	28.94	792.1383056641	30.22	792.1383056641	31.57	792.3114624023	27.74	792.3114624023	29.08	792.3114624023	27.41	792.3114624023	34.05	792.3114624023	38.82	792.3114624023	30.31	792.3114624023	29.82	792.3114624023	24.38	792.3114624023	37.52	792.3114624023	42.9	792.3114624023	30.8
511.8697509766	24.6	511.8697509766	27.85	511.8697509766	28.3	511.8697509766	30.9	511.8697509766	26.45	511.8697509766	24.8	511.8697509766	46.85	511.8697509766	44.5	511.8697509766	33.35	792.1577758789	32.03	792.1577758789	28.07	792.1577758789	28.48	792.1577758789	30.74	792.1577758789	32.11	792.330871582	27.84	792.330871582	28.83	792.330871582	27.17	792.330871582	34.21	792.330871582	39.31	792.330871582	30.39	792.330871582	30.54	792.330871582	23.72	792.330871582	38.12	792.330871582	43.44	792.330871582	31.5
511.885345459	27.05	511.885345459	29.85	511.885345459	29.15	511.885345459	30.15	511.885345459	26.95	511.885345459	25.05	511.885345459	48.25	511.885345459	42.45	511.885345459	32.85	792.1771240234	33.42	792.1771240234	27.3	792.1771240234	29.14	792.1771240234	29.91	792.1771240234	31.88	792.3503417969	28	792.3503417969	29	792.3503417969	27.48	792.3503417969	34.77	792.3503417969	38.89	792.3503417969	30.8	792.3503417969	29.35	792.3503417969	24.48	792.3503417969	37.46	792.3503417969	42.99	792.3503417969	31.59
511.9009399414	23.9	511.9009399414	27.65	511.9009399414	27.45	511.9009399414	31.75	511.9009399414	27.8	511.9009399414	25.3	511.9009399414	47.8	511.9009399414	45.45	511.9009399414	32.3	792.1965332031	31.64	792.1965332031	28.69	792.1965332031	28.32	792.1965332031	30.87	792.1965332031	32.34	792.3696289063	27.75	792.3696289063	29.14	792.3696289063	27.36	792.3696289063	34.15	792.3696289063	38.52	792.3696289063	30.49	792.3696289063	29.77	792.3696289063	24.49	792.3696289063	38.08	792.3696289063	43.23	792.3696289063	31.2
[truncated: 40,948 more rows]
[truncated: 24 more columns]
