# Supplementary material for: The Application of Gaussian Mixture Models for Signal Quantification in MALDI-ToF Mass Spectrometry of Peptides
Source: PLoS One. 2014 Nov 5;9(11):e111016. doi: 10.1371/journal.pone.0111016 (PMC4221630; doi:10.1371/journal.pone.0111016)
Supplement: Material S2 — Convolved peptide spectra data. (CSV) [file pone.0111016.s005.csv]

	MZ	Intensity	MZ	Intensity	MZ	Intensity	MZ	Intensity	MZ	Intensity	MZ	Intensity	MZ	Intensity	MZ	Intensity	MZ	Intensity	MZ	Intensity	MZ	Intensity	MZ	Intensity	MZ	Intensity	MZ	Intensity	MZ	Intensity	MZ	Intensity	MZ	Intensity	MZ	Intensity	MZ	Intensity	MZ	Intensity	MZ	Intensity	MZ	Intensity	MZ	Intensity	MZ	Intensity	MZ
2	799.825444	2516.47	799.829058	2673.33	799.832374	629.804	799.835387	672.941	799.838105	523.529	799.840518	3569.8	799.842633	1772.55	799.844447	3503.14	799.845962	610.196	799.847177	1729.8	799.848706	962.745	799.849021	285.882	799.849036	454.902	799.848750	803.529	799.848165	634.51	799.847279	508.235	799.846093	468.627	799.844605	601.569	799.842823	574.118	799.826330	884.706	799.928476	781.177	799.928464	1218.82	799.850564	301.176	799.851125	944.314	799.851347
3	799.842881	2656.47	799.846495	2898.43	799.849811	705.098	799.852824	680.784	799.855542	586.667	799.857955	3757.65	799.860071	1844.71	799.861884	3547.06	799.863400	693.333	799.864615	1828.24	799.866144	861.177	799.866459	282.745	799.866473	408.627	799.866187	710.98	799.865602	667.059	799.864716	429.804	799.863530	509.804	799.862042	735.294	799.860260	590.98	799.843767	871.373	799.945915	863.529	799.945903	1310.59	799.868002	322.353	799.868562	1036.47	799.868784
4	799.860318	2561.57	799.863932	3164.71	799.867249	738.039	799.870261	572.941	799.872979	631.373	799.875392	4041.96	799.877508	1939.22	799.879322	3610.98	799.880837	690.196	799.882052	1802.75	799.883581	899.216	799.883896	326.275	799.883911	400	799.883625	556.863	799.883039	745.882	799.882154	341.176	799.880968	580.392	799.879479	773.726	799.877698	640.784	799.861204	940	799.963354	919.216	799.963342	1370.2	799.885439	363.922	799.886000	986.667	799.886222
5	799.877755	2469.41	799.881370	3188.24	799.884686	745.098	799.887699	557.647	799.890417	633.333	799.892830	4137.65	799.894946	2169.41	799.896759	3781.96	799.898275	768.627	799.899490	1612.16	799.901019	1068.24	799.901334	361.961	799.901349	444.314	799.901062	593.726	799.900477	868.235	799.899592	327.059	799.898405	625.49	799.896917	724.314	799.895135	701.569	799.878641	1023.92	799.980794	909.02	799.980782	1413.33	799.902877	330.196	799.903437	905.098	799.903659
6	799.895192	2659.61	799.898807	3143.92	799.902124	773.333	799.905137	693.726	799.907854	594.902	799.910267	4013.33	799.912383	2514.9	799.914197	4112.16	799.915713	950.98	799.916928	1545.1	799.918457	1246.27	799.918772	387.059	799.918787	567.059	799.918500	754.51	799.917915	930.196	799.917030	380	799.915843	645.098	799.914355	683.137	799.912573	690.588	799.896078	1103.14	799.998234	927.059	799.998222	1585.49	799.920315	337.647	799.920875	923.137	799.921097
7	799.912630	2994.51	799.916245	3405.1	799.919561	906.667	799.922574	829.02	799.925292	649.804	799.927705	4002.35	799.929821	2903.53	799.931635	4510.59	799.933151	1029.41	799.934366	1817.25	799.935895	1341.18	799.936210	415.294	799.936225	616.863	799.935938	930.196	799.935353	937.255	799.934468	427.843	799.933281	767.059	799.931793	697.255	799.930011	641.961	799.913516	1132.16	800.015674	1003.53	800.015662	1816.86	799.937753	372.941	799.938314	1117.65	799.938536
8	799.930068	3347.06	799.933683	3892.16	799.936999	1174.12	799.940012	902.353	799.942730	778.039	799.945144	4236.47	799.947260	3175.69	799.949073	4802.35	799.950589	990.196	799.951804	2156.86	799.953333	1507.84	799.953649	428.627	799.953663	625.882	799.953377	1031.37	799.952792	982.745	799.951906	451.765	799.950720	957.647	799.949231	770.98	799.947449	660	799.930954	1143.53	800.033114	1059.61	800.033102	2058.82	799.955192	446.667	799.955752	1331.37	799.955974
9	799.947506	3766.27	799.951121	4223.92	799.954437	1399.22	799.957451	970.588	799.960169	932.941	799.962582	4552.55	799.964698	3418.04	799.966512	4842.35	799.968027	965.49	799.969243	2387.84	799.970772	1778.82	799.971087	412.941	799.971102	691.765	799.970815	1075.29	799.970230	1169.41	799.969344	501.176	799.968158	1090.98	799.966670	852.941	799.964888	666.275	799.948392	1194.12	800.050554	1139.61	800.050542	2112.16	799.972630	530.588	799.973191	1365.49	799.973413
10	799.964944	4116.86	799.968559	4439.22	799.971876	1568.24	799.974889	1157.25	799.977607	1139.61	799.980020	4932.55	799.982137	3588.63	799.983950	4922.75	799.985466	1121.57	799.986682	2682.35	799.988211	1887.45	799.988526	509.02	799.988540	862.745	799.988254	1136.08	799.987669	1418.82	799.986783	580.784	799.985597	1143.92	799.984108	967.451	799.982326	723.922	799.965830	1309.02	800.067995	1373.33	800.067983	2023.92	799.990069	629.02	799.990629	1280	799.990851
11	799.982383	4476.08	799.985997	5131.37	799.989314	1905.49	799.992328	1625.88	799.995046	1387.45	799.997459	5678.43	799.999575	3786.27	800.001389	5574.12	800.002905	1370.59	800.004120	3122.35	800.005650	1828.63	800.005965	735.686	800.005979	974.118	800.005693	1200	800.005108	1539.61	800.004222	770.196	800.003036	1194.12	800.001547	1046.27	799.999765	848.627	799.983269	1630.98	800.085436	1660.39	800.085423	2007.45	800.007508	674.51	800.008068	1203.14	800.008290
12	799.999821	5167.84	800.003436	6351.76	800.006753	2461.57	800.009766	2085.1	800.012485	1763.92	800.014898	6641.57	800.017014	4336.86	800.018828	6632.16	800.020344	1676.08	800.021559	3618.82	800.023089	1955.69	800.023404	984.706	800.023418	1107.84	800.023132	1230.98	800.022547	1561.96	800.021661	949.804	800.020475	1191.76	800.018986	1146.27	800.017204	910.196	800.000707	2079.22	800.102876	1921.57	800.102864	2287.45	800.024947	740.784	800.025507	1346.67	800.025729
13	800.017260	6221.18	800.020875	7227.45	800.024192	2956.86	800.027205	2243.92	800.029924	2190.98	800.032337	7403.92	800.034453	5387.45	800.036267	7578.43	800.037783	2127.06	800.038999	4131.37	800.040528	2202.75	800.040843	1283.14	800.040858	1323.53	800.040571	1406.27	800.039986	1663.92	800.039100	1098.82	800.037914	1325.1	800.036425	1385.49	800.034643	995.294	800.018146	2396.47	800.120318	2115.69	800.120305	2773.33	800.042386	885.49	800.042947	1694.12	800.043169
14	800.034699	7347.45	800.038314	7717.65	800.041631	3252.94	800.044645	2272.94	800.047363	2474.9	800.049776	8123.53	800.051893	6469.41	800.053707	8462.35	800.055223	2531.37	800.056438	4680.39	800.057967	2559.22	800.058283	1687.45	800.058297	1712.94	800.058011	1767.06	800.057425	1895.29	800.056540	1372.16	800.055353	1714.51	800.053865	1724.71	800.052083	1335.29	800.035585	2702.35	800.137759	2223.53	800.137747	3225.88	800.059826	1051.37	800.060386	2031.76	800.060608
15	800.052138	8367.45	800.055753	8287.45	800.059070	3245.1	800.062084	2480	800.064802	2590.98	800.067216	9125.1	800.069332	7330.98	800.071146	9246.27	800.072662	2710.98	800.073878	5230.98	800.075407	2878.43	800.075722	2049.41	800.075737	2043.53	800.075450	2176.86	800.074865	2224.31	800.073979	1628.24	800.072793	2225.88	800.071304	2020.39	800.069522	1869.41	800.053024	3058.43	800.155200	2404.71	800.155188	3442.75	800.077266	1336.47	800.077826	2392.16	800.078048
16	800.069577	9114.51	800.073193	8875.29	800.076510	3086.67	800.079524	2731.37	800.082242	2621.18	800.084656	9919.22	800.086772	7836.86	800.088586	9818.43	800.090102	2732.55	800.091318	5717.25	800.092847	3196.08	800.093162	2312.55	800.093177	2363.53	800.092890	2731.37	800.092305	2689.41	800.091419	1765.88	800.090233	2632.55	800.088744	2242.35	800.086962	2358.82	800.070463	3285.88	800.172642	2681.57	800.172630	3583.92	800.094706	1742.75	800.095266	2870.2	800.095488
17	800.087017	9118.04	800.090632	8842.75	800.093950	3003.92	800.096963	2770.98	800.099682	2628.63	800.102095	10003.9	800.104212	7927.06	800.106026	10280	800.107542	2578.43	800.108758	5934.12	800.110287	3502.35	800.110602	2458.43	800.110617	2629.02	800.110330	3176.08	800.109745	3130.98	800.108859	1808.63	800.107673	2894.51	800.106184	2512.16	800.104402	2615.29	800.087903	3269.8	800.190084	2735.29	800.190072	3684.71	800.112146	2040	800.112706	3135.29	800.112928
18	800.104457	8634.51	800.108072	8322.35	800.111390	2846.67	800.114403	2660	800.117122	2429.02	800.119535	9608.24	800.121652	7575.69	800.123466	10408.2	800.124982	2309.8	800.126198	5790.59	800.127727	3725.49	800.128042	2584.31	800.128057	2660.39	800.127770	3329.41	800.127185	3369.02	800.126299	1843.14	800.125113	3048.24	800.123624	2847.84	800.121842	2756.86	800.105343	3141.57	800.207526	2648.24	800.207514	3695.29	800.129586	1921.57	800.130146	3067.45	800.130368
19	800.121896	7970.98	800.125512	7483.14	800.128830	2450.59	800.131843	2419.61	800.134562	2114.51	800.136976	8926.67	800.139092	6867.45	800.140906	9748.63	800.142422	2105.1	800.143638	5285.88	800.145168	3573.73	800.145483	2581.18	800.145497	2320	800.145211	3291.76	800.144626	3430.59	800.143740	1852.94	800.142553	3018.82	800.141064	2934.51	800.139282	2760.39	800.122783	2910.98	800.224968	2597.65	800.224956	3530.2	800.147026	1490.98	800.147587	2838.43	800.147809
20	800.139337	7092.16	800.142952	6672.55	800.146270	2036.08	800.149284	2009.41	800.152002	1870.98	800.154416	7944.71	800.156533	5976.86	800.158347	8652.55	800.159863	1906.27	800.161079	4648.24	800.162608	3155.29	800.162923	2344.31	800.162938	1941.57	800.162652	3072.94	800.162066	3272.94	800.161180	1672.16	800.159994	2663.14	800.158505	2687.45	800.156723	2651.76	800.140223	2505.49	800.242411	2449.02	800.242399	3271.76	800.164467	1127.84	800.165027	2585.1	800.165250
21	800.156777	6103.14	800.160393	5821.96	800.163710	1799.22	800.166724	1562.35	800.169443	1625.88	800.171857	7114.12	800.173973	5144.71	800.175788	7816.86	800.177304	1711.37	800.178519	4009.02	800.180049	2723.14	800.180364	1963.92	800.180379	1584.71	800.180092	2654.12	800.179507	2868.24	800.178621	1330.98	800.177434	2109.8	800.175946	2315.29	800.174163	2437.65	800.157663	2030.98	800.259853	2076.86	800.259841	2920	800.181908	989.02	800.182468	2236.86	800.182690
22	800.174217	5309.41	800.177833	5049.8	800.181151	1603.14	800.184165	1355.29	800.186884	1350.59	800.189298	6703.14	800.191414	4525.88	800.193229	7491.37	800.194745	1499.22	800.195960	3463.92	800.197490	2409.8	800.197805	1667.84	800.197820	1340.78	800.197533	2238.43	800.196948	2385.1	800.196062	986.667	800.194875	1676.47	800.193386	2007.45	800.191604	2023.92	800.175104	1688.24	800.277296	1669.41	800.277284	2636.47	800.199349	883.529	800.199909	1939.61	800.200131
23	800.191658	4872.16	800.195274	4264.71	800.198592	1329.02	800.201606	1243.92	800.204324	1155.69	800.206739	6197.25	800.208855	4243.92	800.210670	7209.41	800.212186	1258.04	800.213402	2897.65	800.214931	2084.71	800.215246	1426.67	800.215261	1153.73	800.214974	1927.06	800.214389	2000.78	800.213503	795.294	800.212317	1530.2	800.210828	1632.94	800.209045	1596.86	800.192544	1625.1	800.294739	1483.92	800.294727	2375.29	800.216790	818.824	800.217350	1721.96	800.217573
24	800.209099	5018.04	800.212715	3809.8	800.216033	1089.41	800.219047	1010.98	800.221766	1044.31	800.224180	5597.65	800.226297	4200	800.228111	6756.86	800.229627	1106.27	800.230843	2535.29	800.232373	1940.39	800.232688	1156.08	800.232702	1060	800.232416	1701.18	800.231830	1829.41	800.230945	648.627	800.229758	1562.35	800.228269	1263.14	800.226486	1398.43	800.209985	1688.24	800.312182	1527.45	800.312170	2384.71	800.234232	722.745	800.234792	1549.41	800.235014
25	800.226540	5152.16	800.230156	3888.63	800.233474	1053.33	800.236488	744.314	800.239207	956.863	800.241621	5338.04	800.243738	4311.37	800.245552	6458.04	800.247069	1130.98	800.248284	2445.88	800.249814	1983.14	800.250129	867.843	800.250144	1001.18	800.249857	1569.8	800.249272	1753.73	800.248386	537.255	800.247199	1513.73	800.245710	1025.49	800.243928	1273.73	800.227426	1603.14	800.329626	1511.37	800.329614	2420.78	800.251673	609.804	800.252233	1415.69	800.252456
26	800.243981	4981.18	800.247597	4077.25	800.250915	1075.69	800.253930	600	800.256648	887.843	800.259063	5384.71	800.261180	4213.73	800.262994	6358.04	800.264510	1067.06	800.265726	2421.18	800.267256	2131.76	800.267571	747.843	800.267586	923.529	800.267299	1429.41	800.266714	1639.22	800.265828	502.353	800.264641	1344.31	800.263152	1037.25	800.261369	1169.02	800.244867	1390.98	800.347069	1478.43	800.347057	2471.76	800.269115	538.824	800.269675	1421.18	800.269897
27	800.261423	4601.18	800.265039	3985.88	800.268357	993.333	800.271371	617.647	800.274090	865.49	800.276505	5430.2	800.278621	3760.78	800.280436	6166.67	800.281952	924.706	800.283168	2382.35	800.284698	2158.82	800.285013	738.431	800.285028	845.49	800.284741	1311.76	800.284156	1454.12	800.283270	500	800.282083	1181.96	800.280594	1062.35	800.278811	1093.73	800.262309	1223.53	800.364513	1414.9	800.364501	2526.67	800.286557	455.686	800.287117	1359.61	800.287339
28	800.278864	4169.8	800.282481	3913.73	800.285799	858.431	800.288813	720.784	800.291532	814.51	800.293946	5323.14	800.296063	3346.27	800.297878	5912.55	800.299394	870.196	800.300610	2380.39	800.302140	2005.49	800.302455	698.824	800.302470	871.765	800.302183	1299.61	800.301598	1289.41	800.300712	527.059	800.299525	1131.76	800.298036	1029.8	800.296253	1129.41	800.279751	1231.37	800.381957	1265.1	800.381945	2510.59	800.303999	366.275	800.304559	1395.29	800.304782
29	800.296306	3936.47	800.299922	3929.02	800.303241	713.333	800.306255	747.059	800.308974	725.098	800.311389	4974.9	800.313506	3195.29	800.315320	5559.22	800.316837	837.255	800.318052	2361.18	800.319582	1752.16	800.319897	655.686	800.319912	923.137	800.319626	1338.82	800.319040	1222.75	800.318154	507.451	800.316967	1142.35	800.315478	1058.43	800.313695	1132.55	800.297192	1240.39	800.399401	1139.22	800.399389	2371.76	800.321441	310.588	800.322002	1433.33	800.322224
30	800.313748	3731.37	800.317365	3810.59	800.320683	739.216	800.323697	665.882	800.326416	652.157	800.328831	4596.86	800.330948	3129.8	800.332763	5287.06	800.334279	802.353	800.335495	2337.25	800.337025	1623.53	800.337340	586.275	800.337355	841.177	800.337068	1283.53	800.336483	1179.22	800.335597	461.961	800.334410	1076.08	800.332920	1010.59	800.331138	1047.45	800.314634	1177.25	800.416846	1181.18	800.416834	2173.73	800.338884	359.216	800.339444	1301.18	800.339667
31	800.331190	3523.92	800.334807	3503.92	800.338125	907.843	800.341140	603.529	800.343859	557.255	800.346273	4446.27	800.348391	2918.04	800.350205	5220.39	800.351722	800.392	800.352938	2229.02	800.354467	1603.53	800.354783	475.294	800.354797	597.647	800.354511	1205.1	800.353925	1139.22	800.353039	447.843	800.351852	1004.71	800.350363	881.569	800.348580	928.235	800.332077	1154.12	800.434290	1225.1	800.434278	2047.06	800.356327	395.294	800.356887	1118.43	800.357109
32	800.348633	3428.24	800.352249	3236.47	800.355568	950.98	800.358582	652.549	800.361302	498.039	800.363716	4386.67	800.365833	2683.14	800.367648	5261.96	800.369164	795.686	800.370380	1974.51	800.371910	1552.94	800.372226	416.078	800.372240	507.451	800.371954	1106.67	800.371368	1083.14	800.370482	457.255	800.369295	984.314	800.367806	777.255	800.366023	907.451	800.349519	1165.49	800.451735	1284.31	800.451723	1921.18	800.373770	376.863	800.374330	1097.65	800.374552
33	800.366075	3474.51	800.369692	3008.24	800.373010	831.373	800.376025	686.275	800.378744	502.353	800.381159	4284.71	800.383276	2730.98	800.385091	5139.61	800.386607	796.078	800.387823	1801.18	800.389353	1454.51	800.389669	398.039	800.389683	487.843	800.389397	1045.49	800.388811	1009.8	800.387925	467.843	800.386738	927.843	800.385249	756.863	800.383466	849.02	800.366962	1043.53	800.469180	1332.16	800.469168	1687.84	800.391213	343.529	800.391773	1132.16	800.391995
34	800.383518	3450.98	800.387135	3040.78	800.390453	688.627	800.393468	610.588	800.396187	569.412	800.398602	4123.14	800.400719	2810.98	800.402534	4911.37	800.404051	829.02	800.405267	1821.57	800.406797	1278.04	800.407112	386.667	800.407127	516.863	800.406840	985.49	800.406255	1009.8	800.405368	487.843	800.404181	933.726	800.402692	825.098	800.400909	793.333	800.384404	919.608	800.486625	1369.02	800.486613	1543.14	800.408656	344.314	800.409217	1130.98	800.409439
35	800.400961	3309.02	800.404578	3311.76	800.407896	627.451	800.410911	538.824	800.413631	623.137	800.416045	3858.43	800.418163	2778.43	800.419978	4637.65	800.421494	804.314	800.422710	1878.43	800.424240	1167.45	800.424555	388.627	800.424570	521.176	800.424283	946.275	800.423698	1056.47	800.422812	451.765	800.421625	923.137	800.420135	862.745	800.418353	805.882	800.401847	858.824	800.504070	1382.35	800.504058	1691.37	800.426100	360	800.426660	1132.55	800.426882
36	800.418404	3094.51	800.422021	3322.35	800.425340	705.098	800.428355	576.078	800.431074	679.216	800.433489	3607.06	800.435606	2604.31	800.437421	4621.57	800.438938	712.549	800.440154	1811.37	800.441684	1212.16	800.441999	444.706	800.442014	528.627	800.441727	973.726	800.441142	1040.39	800.440255	388.235	800.439068	929.804	800.437579	802.353	800.435796	848.627	800.419291	798.431	800.521516	1287.45	800.521504	1844.31	800.443543	353.725	800.444104	1084.31	800.444326
37	800.435847	2912.16	800.439464	3159.61	800.442783	848.235	800.445798	555.686	800.448518	606.275	800.450933	3559.22	800.453050	2291.76	800.454865	4594.9	800.456381	690.196	800.457598	1737.65	800.459128	1232.55	800.459443	466.275	800.459457	485.49	800.459171	962.353	800.458585	912.549	800.457699	364.706	800.456512	976.863	800.455023	810.196	800.453240	801.961	800.436734	785.098	800.538961	1138.43	800.538949	1837.25	800.460987	390.196	800.461548	948.235	800.461770
38	800.453291	2863.53	800.456908	3114.51	800.460227	881.961	800.463242	444.706	800.465962	478.824	800.468376	3664.31	800.470494	2108.63	800.472309	4445.49	800.473825	700.784	800.475042	1715.29	800.476572	1210.59	800.476887	448.627	800.476902	421.961	800.476615	809.02	800.476029	814.51	800.475143	405.49	800.473956	942.353	800.472467	850.196	800.470684	749.412	800.454177	877.647	800.556407	1087.45	800.556395	1893.33	800.478431	381.569	800.478992	938.824	800.479214
39	800.470735	2942.35	800.474352	2977.25	800.477671	792.549	800.480686	399.608	800.483405	458.431	800.485820	3732.16	800.487938	2202.35	800.489753	4147.45	800.491270	701.176	800.492486	1694.9	800.494016	1127.45	800.494331	412.941	800.494346	385.882	800.494059	709.02	800.493474	829.02	800.492587	491.765	800.491400	827.843	800.489911	842.353	800.488128	738.039	800.471621	813.333	800.573853	1086.27	800.573841	1958.43	800.495875	305.098	800.496436	1061.96	800.496658
40	800.488179	3051.76	800.491796	2732.55	800.495115	661.961	800.498130	456.471	800.500850	513.333	800.503265	3579.61	800.505382	2292.55	800.507197	3883.53	800.508714	689.02	800.509930	1614.12	800.511460	1104.71	800.511776	392.157	800.511790	399.216	800.511504	760	800.510918	774.902	800.510032	537.255	800.508845	803.137	800.507355	769.804	800.505572	704.706	800.489065	742.353	800.591300	1123.92	800.591287	1851.76	800.513320	238.039	800.513880	1170.98	800.514103
41	800.505623	3025.49	800.509240	2527.84	800.512559	555.294	800.515574	474.51	800.518294	586.667	800.520709	3375.69	800.522827	2265.88	800.524642	3652.94	800.526158	673.333	800.527375	1553.33	800.528905	1062.75	800.529220	405.882	800.529235	392.549	800.528948	834.902	800.528363	739.608	800.527476	480.392	800.526289	807.059	800.524800	728.627	800.523017	594.902	800.506509	686.667	800.608746	1054.51	800.608734	1743.14	800.530765	243.529	800.531325	1115.29	800.531547
42	800.523067	2952.55	800.526684	2526.67	800.530003	518.431	800.533019	529.412	800.535739	633.726	800.538154	3199.61	800.540271	2059.22	800.542086	3637.25	800.543603	638.824	800.544819	1545.49	800.546350	1005.88	800.546665	442.745	800.546680	383.529	800.546393	900	800.545807	762.353	800.544921	380.392	800.543734	769.412	800.542244	771.373	800.540461	552.157	800.523954	659.216	800.626193	918.431	800.626181	1685.49	800.548209	292.941	800.548770	1080.39	800.548992
43	800.540511	2784.31	800.544129	2487.45	800.547448	526.667	800.550463	577.255	800.553183	545.098	800.555599	3195.69	800.557716	1850.59	800.559531	3780.78	800.561048	563.922	800.562264	1533.33	800.563795	959.216	800.564110	458.431	800.564125	395.294	800.563838	914.902	800.563252	742.353	800.562366	322.745	800.561179	718.039	800.559689	734.902	800.557906	527.059	800.541398	736.863	800.643639	857.255	800.643627	1548.24	800.565654	322.745	800.566215	1132.94	800.566437
44	800.557956	2544.31	800.561574	2411.37	800.564893	467.451	800.567908	637.255	800.570628	400.392	800.573044	3310.59	800.575161	1821.18	800.576976	3734.12	800.578493	495.294	800.579710	1546.27	800.581240	982.353	800.581555	458.431	800.581570	393.333	800.581283	854.51	800.580698	718.039	800.579811	328.627	800.578624	684.314	800.577134	669.804	800.575351	538.039	800.558843	900.784	800.661087	850.98	800.661074	1295.69	800.583100	303.922	800.583660	1099.61	800.583883
45	800.575401	2286.27	800.579019	2315.69	800.582338	413.333	800.585353	605.49	800.588073	290.196	800.590489	3310.98	800.592606	1900	800.594422	3458.82	800.595939	505.882	800.597155	1570.98	800.598685	941.569	800.599001	443.137	800.599015	370.98	800.598729	731.373	800.598143	725.882	800.597257	381.176	800.596069	659.216	800.594580	686.667	800.592796	582.353	800.576288	896.471	800.678534	874.51	800.678522	1175.29	800.600545	279.608	800.601106	930.588	800.601328
46	800.592846	2069.41	800.596464	2334.12	800.599783	372.157	800.602799	536.078	800.605519	357.255	800.607934	3192.94	800.610052	1801.96	800.611867	3330.59	800.613384	548.235	800.614600	1551.37	800.616131	938.824	800.616446	409.02	800.616461	345.098	800.616174	643.137	800.615588	763.529	800.614702	420.392	800.613515	611.765	800.612025	730.196	800.610242	695.686	800.593733	718.431	800.695981	867.059	800.695969	1229.41	800.617991	268.627	800.618551	927.843	800.618774
47	800.610291	2015.69	800.613909	2216.47	800.617228	439.608	800.620244	447.843	800.622964	444.314	800.625380	3008.24	800.627497	1596.08	800.629313	3400	800.630830	601.569	800.632046	1476.47	800.633576	1068.63	800.633892	325.49	800.633906	336.471	800.633620	703.529	800.633034	720.784	800.632148	389.804	800.630960	577.647	800.629471	599.608	800.627687	727.843	800.611178	615.686	800.713429	823.922	800.713417	1318.04	800.635436	271.765	800.635997	1042.35	800.636219
48	800.627737	2217.25	800.631354	2141.57	800.634674	533.726	800.637690	411.765	800.640410	411.765	800.642825	2953.73	800.644943	1548.24	800.646759	3492.55	800.648276	611.373	800.649492	1475.69	800.651022	1170.2	800.651338	237.647	800.651352	324.314	800.651066	809.02	800.650480	595.294	800.649594	331.765	800.648406	526.275	800.646917	513.333	800.645133	645.098	800.628623	658.039	800.730876	777.255	800.730864	1341.96	800.652882	294.902	800.653443	986.275	800.653665
49	800.645182	2545.88	800.648800	2226.67	800.652120	623.137	800.655136	468.627	800.657856	354.51	800.660271	3045.1	800.662389	1614.12	800.664205	3516.86	800.665722	559.608	800.666938	1502.35	800.668469	1069.02	800.668784	200	800.668798	303.137	800.668512	823.922	800.667926	544.706	800.667040	352.157	800.665852	560.784	800.664363	550.98	800.662579	532.549	800.646069	687.451	800.748324	764.314	800.748312	1325.1	800.670329	312.941	800.670889	738.039	800.671112
50	800.662628	2712.94	800.666246	2391.76	800.669566	640.784	800.672582	530.98	800.675302	315.686	800.677717	3111.37	800.679835	1736.86	800.681651	3491.37	800.683168	486.275	800.684384	1509.41	800.685915	894.902	800.686230	251.373	800.686245	248.627	800.685958	806.275	800.685372	629.412	800.684486	375.294	800.683299	681.176	800.681809	563.529	800.680025	454.902	800.663515	691.765	800.765773	720.784	800.765760	1288.63	800.687775	298.039	800.688336	636.078	800.688558
51	800.680074	2587.84	800.683692	2318.82	800.687012	638.824	800.690028	462.745	800.692748	307.843	800.695164	3133.33	800.697282	1752.55	800.699097	3420.39	800.700614	444.314	800.701831	1391.37	800.703361	805.49	800.703677	271.765	800.703691	259.608	800.703405	721.176	800.702819	726.667	800.701932	293.725	800.700745	682.353	800.699255	522.353	800.697472	422.353	800.680961	601.569	800.783221	607.059	800.783209	1212.55	800.705221	227.843	800.705782	608.627	800.706004
52	800.697520	2365.88	800.701138	2182.75	800.704458	618.824	800.707474	419.216	800.710195	302.353	800.712610	3053.33	800.714728	1636.47	800.716544	3332.55	800.718061	439.608	800.719277	1297.25	800.720808	932.941	800.721123	295.686	800.721138	334.118	800.720851	630.588	800.720266	753.726	800.719379	282.745	800.718192	513.726	800.716702	587.059	800.714918	438.431	800.698407	578.039	800.800669	562.353	800.800657	1154.51	800.722668	145.49	800.723229	569.412	800.723451
53	800.714967	2261.96	800.718585	2205.49	800.721905	553.333	800.724921	369.412	800.727641	295.294	800.730057	2929.41	800.732175	1633.33	800.733991	3251.76	800.735508	495.686	800.736724	1467.84	800.738255	1066.27	800.738570	394.51	800.738585	363.922	800.738298	545.49	800.737713	723.529	800.736826	347.843	800.735639	459.216	800.734149	635.294	800.732365	479.608	800.715853	572.941	800.818118	583.922	800.818106	1138.82	800.740115	137.647	800.740676	502.353	800.740898
54	800.732413	2085.1	800.736031	2235.69	800.739351	481.569	800.742368	356.078	800.745088	251.373	800.747504	2916.86	800.749622	1812.55	800.751438	3242.75	800.752955	543.137	800.754171	1716.47	800.755702	1109.41	800.756017	437.647	800.756032	324.706	800.755745	537.255	800.755160	672.157	800.754273	424.706	800.753086	512.941	800.751596	570.98	800.749812	612.157	800.733300	607.843	800.835567	625.098	800.835555	1225.88	800.757562	169.412	800.758123	534.902	800.758345
55	800.749860	1992.16	800.753478	2196.86	800.756798	456.863	800.759815	409.412	800.762535	240	800.764951	3024.31	800.767069	2049.02	800.768885	3260.39	800.770402	520	800.771619	1768.63	800.773149	978.431	800.773465	377.255	800.773479	287.843	800.773193	590.588	800.772607	655.294	800.771720	384.314	800.770533	618.039	800.769043	590.98	800.767259	688.627	800.750747	630.588	800.853016	745.49	800.853004	1322.35	800.775009	224.706	800.775570	672.157	800.775793
56	800.767307	2124.71	800.770925	2366.67	800.774246	535.686	800.777262	520	800.779982	272.157	800.782398	3078.43	800.784516	2058.82	800.786332	3257.65	800.787849	469.804	800.789066	1580.78	800.790597	891.373	800.790912	298.824	800.790927	309.412	800.790640	596.863	800.790054	654.902	800.789168	294.902	800.787980	685.49	800.786490	701.176	800.784706	628.235	800.768194	701.961	800.870465	841.177	800.870453	1339.22	800.792457	310.196	800.793018	821.177	800.793240
57	800.784754	2334.51	800.788373	2625.49	800.791693	634.118	800.794709	601.176	800.797430	309.02	800.799846	3056.08	800.801964	2018.82	800.803780	3138.43	800.805297	448.627	800.806514	1488.24	800.808044	949.02	800.808360	236.863	800.808374	352.549	800.808088	590.196	800.807502	705.882	800.806615	240.392	800.805428	671.765	800.803938	739.216	800.802154	479.608	800.785641	726.667	800.887915	764.314	800.887903	1222.75	800.809905	385.49	800.810465	881.177	800.810688
58	800.802201	2486.27	800.805820	2671.37	800.809140	627.843	800.812157	603.137	800.814877	370.196	800.817293	2983.53	800.819412	2122.35	800.821227	3193.33	800.822745	450.196	800.823961	1530.98	800.825492	969.02	800.825808	273.333	800.825822	372.157	800.825536	633.333	800.824950	714.902	800.824063	249.02	800.822876	644.314	800.821385	645.882	800.819602	410.588	800.803088	725.098	800.905365	665.098	800.905352	1145.1	800.827353	384.706	800.827913	900	800.828136
59	800.819649	2587.06	800.823268	2575.69	800.826588	560.392	800.829604	537.647	800.832325	448.627	800.834741	3006.27	800.836860	2320.78	800.838675	3221.96	800.840193	458.431	800.841409	1611.76	800.842940	958.039	800.843256	369.412	800.843270	351.765	800.842984	667.059	800.842398	687.451	800.841511	255.294	800.840323	649.804	800.838833	511.765	800.837050	456.863	800.820536	776.471	800.922814	680.392	800.922802	1198.82	800.844801	274.902	800.845361	890.98	800.845584
60	800.837097	2617.25	800.840715	2709.41	800.844036	541.176	800.847052	551.373	800.849773	535.686	800.852189	3113.73	800.854308	2357.65	800.856123	3318.04	800.857641	530.196	800.858858	1739.22	800.860388	933.333	800.860704	397.647	800.860718	362.353	800.860432	716.863	800.859846	646.667	800.858959	296.863	800.857772	665.882	800.856281	435.294	800.854498	612.941	800.837983	815.686	800.940265	739.216	800.940252	1298.04	800.862249	216.471	800.862810	940.392	800.863032
61	800.854544	2684.71	800.858163	2889.02	800.861484	605.882	800.864500	624.314	800.867221	570.588	800.869637	3283.92	800.871756	2292.94	800.873572	3461.57	800.875089	660	800.876306	1754.9	800.877837	890.98	800.878152	391.373	800.878167	478.431	800.877880	784.314	800.877294	647.059	800.876408	345.882	800.875220	644.706	800.873730	510.588	800.871946	748.627	800.855431	819.216	800.957715	691.373	800.957703	1365.88	800.879697	255.686	800.880258	998.431	800.880480
62	800.871992	2853.33	800.875611	3090.2	800.878932	726.275	800.881949	687.059	800.884670	588.235	800.887086	3622.35	800.889204	2458.82	800.891020	3808.63	800.892538	772.157	800.893755	1639.61	800.895285	871.765	800.895601	388.235	800.895615	598.824	800.895329	781.177	800.894743	698.039	800.893856	391.373	800.892669	658.824	800.891178	688.627	800.889394	730.196	800.872879	853.333	800.975165	640.392	800.975153	1525.88	800.897146	334.118	800.897707	1001.96	800.897929
63	800.889441	3006.27	800.893060	3278.43	800.896380	863.137	800.899397	665.882	800.902118	690.98	800.904534	3998.43	800.906653	2807.84	800.908469	4332.16	800.909986	816.863	800.911203	1745.49	800.912734	933.333	800.913050	386.275	800.913064	619.216	800.912778	686.667	800.912192	824.706	800.911305	434.902	800.910117	800.784	800.908627	750.588	800.906843	630.588	800.890328	891.765	800.992616	712.157	800.992604	1783.53	800.914595	397.255	800.915156	995.686	800.915378
64	800.906889	3056.08	800.910508	3669.8	800.913829	1002.35	800.916846	689.412	800.919567	861.177	800.921983	4314.51	800.924102	2894.12	800.925918	4709.02	800.927435	915.294	800.928652	2113.33	800.930183	1141.96	800.930499	360.784	800.930513	586.275	800.930227	676.863	800.929641	955.686	800.928754	478.824	800.927566	921.177	800.926076	690.588	800.924292	662.745	800.907776	883.137	801.010067	867.843	801.010054	1818.43	800.932044	393.725	800.932605	1060.78	800.932827
65	800.924338	3170.59	800.927957	4116.08	800.931278	1138.43	800.934295	782.745	800.937016	998.039	800.939432	4727.06	800.941551	2830.98	800.943367	4911.37	800.944884	993.333	800.946101	2402.75	800.947632	1370.59	800.947948	381.176	800.947962	596.078	800.947676	817.255	800.947090	1063.14	800.946203	562.353	800.945015	972.941	800.943525	712.549	800.941741	817.255	800.925225	1008.24	801.027518	1036.47	801.027505	1647.45	800.949493	398.431	800.950054	1093.73	800.950276
66	800.941787	3620.39	800.945406	4425.88	800.948727	1277.65	800.951744	928.627	800.954465	1084.31	800.956881	5312.16	800.959000	2906.67	800.960816	5258.82	800.962334	1058.04	800.963551	2521.57	800.965082	1547.45	800.965397	496.471	800.965412	735.294	800.965125	1009.41	800.964539	1049.02	800.963652	607.843	800.962465	1006.67	800.960974	810.588	800.959190	959.608	800.942674	1174.12	801.044969	1237.65	801.044957	1752.94	800.966942	460	800.967503	1144.31	800.967726
67	800.959236	4074.51	800.962855	4758.43	800.966176	1470.98	800.969193	1041.18	800.971914	1155.29	800.974331	5916.08	800.976450	3250.98	800.978266	5730.98	800.979783	1189.8	800.981000	2681.18	800.982531	1508.63	800.982847	685.098	800.982861	898.824	800.982575	1151.37	800.981989	1023.14	800.981102	663.137	800.979914	1114.12	800.978424	918.824	800.976640	932.157	800.960123	1375.69	801.062420	1405.88	801.062408	2152.16	800.984392	540.784	800.984953	1304.31	800.985175
68	800.976685	4546.27	800.980304	5320.78	800.983625	1796.86	800.986642	1177.25	800.989364	1292.55	800.991780	6394.9	800.993899	3863.53	800.995715	6553.73	800.997233	1457.25	800.998450	2987.45	800.999981	1514.9	801.000296	793.333	801.000311	1005.1	801.000024	1272.16	800.999438	1121.96	800.998552	823.922	800.997364	1369.02	800.995873	1040	800.994089	908.235	800.977572	1781.96	801.079872	1386.27	801.079860	2295.69	801.001842	683.137	801.002403	1505.88	801.002625
69	800.994134	5331.76	800.997754	5925.49	801.001075	2194.9	801.004092	1409.02	801.006814	1578.43	801.009230	6676.08	801.011349	4755.69	801.013165	7679.61	801.014683	1727.06	801.015900	3363.53	801.017431	1823.14	801.017746	862.745	801.017761	1109.02	801.017474	1462.75	801.016888	1393.33	801.016001	942.745	801.014814	1683.14	801.013323	1166.27	801.011539	1103.92	800.995022	2232.55	801.097324	1349.8	801.097311	2277.25	801.019292	839.216	801.019853	1797.25	801.020075
70	801.011584	6197.25	801.015204	6425.1	801.018525	2571.37	801.021542	1830.98	801.024263	2055.69	801.026680	7163.53	801.028799	5553.73	801.030615	8509.8	801.032133	2046.67	801.033350	3807.84	801.034881	2322.75	801.035196	1024.71	801.035211	1257.25	801.034924	1738.04	801.034338	1754.9	801.033452	959.216	801.032264	1897.65	801.030773	1450.2	801.028989	1414.12	801.012471	2546.27	801.114775	1571.76	801.114763	2549.8	801.036742	958.824	801.037303	2177.65	801.037525
71	801.029034	6854.9	801.032654	7023.92	801.035975	2800	801.038992	2238.43	801.041714	2449.41	801.044130	8078.82	801.046249	5998.04	801.048065	8661.96	801.049583	2271.37	801.050800	4254.51	801.052331	2656.08	801.052647	1219.61	801.052661	1454.51	801.052375	2007.84	801.051789	2081.18	801.050902	970.98	801.049714	2050.59	801.048223	1818.04	801.046439	1569.8	801.029921	2810.2	801.132228	1950.2	801.132215	2897.25	801.054192	1100	801.054753	2530.2	801.054976
72	801.046484	7277.65	801.050104	7680.39	801.053425	2925.1	801.056442	2336.86	801.059164	2541.18	801.061580	8962.35	801.063699	6351.37	801.065516	8748.24	801.067033	2396.86	801.068251	4596.08	801.069782	2909.41	801.070097	1519.22	801.070112	1622.35	801.069825	2261.18	801.069239	2231.76	801.068352	1180.78	801.067164	2292.94	801.065674	2076.08	801.063889	1678.04	801.047371	3054.51	801.149680	2233.33	801.149668	3041.57	801.071643	1214.9	801.072204	2738.43	801.072426
73	801.063934	7716.47	801.067554	7998.43	801.070875	2931.76	801.073893	2267.06	801.076614	2587.06	801.079031	9533.33	801.081150	7009.8	801.082966	9258.43	801.084484	2462.75	801.085701	5001.96	801.087232	3172.94	801.087548	1816.86	801.087563	1776.86	801.087276	2507.84	801.086690	2291.76	801.085803	1453.73	801.084615	2588.63	801.083124	2162.35	801.081340	1872.16	801.064821	3350.59	801.167132	2308.63	801.167120	3137.65	801.089093	1336.47	801.089654	2783.92	801.089877
74	801.081384	8377.25	801.085004	7813.73	801.088326	2827.84	801.091343	2360	801.094065	2730.59	801.096482	9756.86	801.098601	7409.02	801.100417	9897.65	801.101935	2480	801.103152	5122.35	801.104683	3521.57	801.104999	1946.67	801.105013	2040.39	801.104727	2717.25	801.104141	2483.92	801.103254	1623.53	801.102066	2841.18	801.100575	2271.76	801.098791	2128.24	801.082272	3577.65	801.184585	2323.53	801.184573	3324.31	801.106544	1556.47	801.107105	2873.73	801.107328
75	801.098835	8960.78	801.102455	7406.67	801.105776	2547.45	801.108794	2409.8	801.111516	2649.41	801.113933	9472.55	801.116052	7231.76	801.117868	10189.4	801.119386	2468.63	801.120603	4885.88	801.122134	3845.88	801.122450	2021.18	801.122465	2241.18	801.122178	2876.86	801.121592	2872.16	801.120705	1577.65	801.119517	2953.73	801.118026	2517.65	801.116242	2434.51	801.099722	3422.75	801.202038	2371.76	801.202026	3186.27	801.123995	1614.12	801.124556	2930.59	801.124779
76	801.116286	8820.78	801.119906	7095.29	801.123227	2265.88	801.126245	2150.2	801.128967	2236.47	801.131384	8901.18	801.133503	6572.16	801.135319	10383.9	801.136837	2414.12	801.138054	4683.53	801.139586	4012.16	801.139901	2054.51	801.139916	2188.24	801.139629	3000.39	801.139043	3241.96	801.138156	1495.69	801.136968	2969.02	801.135477	2694.12	801.133693	2694.51	801.117173	2921.96	801.219491	2357.25	801.219479	2877.65	801.141447	1518.04	801.142008	2902.35	801.142230
77	801.133737	7778.82	801.137357	6685.88	801.140678	1958.82	801.143696	1734.51	801.146418	1744.31	801.148835	8434.9	801.150954	5867.06	801.152771	10861.2	801.154288	2261.18	801.155506	4445.1	801.157037	3803.14	801.157353	1828.63	801.157367	1860.78	801.157080	3088.63	801.156494	3364.31	801.155607	1451.37	801.154419	2877.25	801.152929	2603.53	801.151144	2777.25	801.134624	2349.41	801.236944	2230.2	801.236932	2804.31	801.158898	1352.16	801.159459	2771.37	801.159682
78	801.151188	6513.73	801.154808	6107.84	801.158130	1713.33	801.161147	1415.29	801.163869	1424.31	801.166286	7892.94	801.168406	5174.12	801.170222	11635.3	801.171740	2000.78	801.172957	3938.04	801.174489	3375.69	801.174804	1454.9	801.174819	1521.96	801.174532	2810.2	801.173946	3094.12	801.173059	1369.8	801.171871	2484.31	801.170380	2235.29	801.168596	2576.47	801.152075	1954.12	801.254398	2148.63	801.254386	2845.88	801.176350	1090.98	801.176911	2613.73	801.177133
79	801.168639	5607.45	801.172259	5387.06	801.175581	1569.8	801.178599	1194.51	801.181321	1160.78	801.183738	7104.31	801.185857	4457.25	801.187674	11952.5	801.189192	1704.31	801.190409	3411.76	801.191941	2910.98	801.192256	1163.14	801.192271	1337.25	801.191984	2287.45	801.191398	2710.59	801.190511	1229.02	801.189323	1999.61	801.187832	1761.57	801.186047	2086.27	801.169526	1838.82	801.271852	2019.61	801.271839	2598.43	801.193802	838.039	801.194363	2340	801.194585
80	801.186091	4948.63	801.189711	4665.1	801.193033	1470.98	801.196051	955.294	801.198773	996.863	801.201190	6420.39	801.203309	3911.76	801.205126	11367.8	801.206644	1492.55	801.207861	3079.61	801.209393	2535.69	801.209708	1058.04	801.209723	1196.86	801.209436	1914.9	801.208850	2234.51	801.207963	1082.75	801.206775	1769.8	801.205284	1470.2	801.203499	1643.53	801.186978	1755.69	801.289305	1734.9	801.289293	2270.98	801.211254	654.118	801.211815	2018.43	801.212037
81	801.203542	4426.27	801.207163	4168.63	801.210485	1351.76	801.213503	832.549	801.216225	1010.98	801.218642	6061.96	801.220761	3690.2	801.222578	9711.37	801.224096	1228.24	801.225313	2947.84	801.226845	2274.9	801.227160	847.059	801.227175	993.333	801.226888	1806.67	801.226302	1845.1	801.225415	997.255	801.224227	1659.22	801.222736	1309.41	801.220951	1468.63	801.204430	1569.8	801.306760	1481.57	801.306747	2090.98	801.228706	593.726	801.229267	1753.73	801.229490
82	801.220994	4421.96	801.224615	4109.8	801.227937	1118.43	801.230955	858.824	801.233677	1100.78	801.236094	5833.73	801.238214	3457.25	801.240030	7838.82	801.241548	987.059	801.242766	2784.71	801.244297	2147.06	801.244613	663.922	801.244627	863.922	801.244341	1738.04	801.243754	1628.63	801.242867	881.961	801.241679	1487.84	801.240188	1213.33	801.238404	1338.04	801.221881	1445.88	801.324214	1340	801.324202	2052.55	801.246158	592.941	801.246720	1570.2	801.246942
83	801.238446	4641.57	801.242067	4469.02	801.245389	934.118	801.248407	867.059	801.251129	1082.75	801.253546	5569.8	801.255666	3286.27	801.257483	6716.86	801.259001	883.529	801.260218	2604.31	801.261750	2010.98	801.262065	650.196	801.262080	807.451	801.261793	1673.73	801.261207	1513.33	801.260320	665.098	801.259132	1300	801.257641	1165.1	801.255856	1171.37	801.239334	1360.39	801.341668	1162.35	801.341656	2006.67	801.263611	551.373	801.264172	1362.75	801.264395
84	801.255898	4598.04	801.259519	4597.25	801.262841	887.059	801.265859	833.333	801.268582	952.157	801.270999	5107.84	801.273119	3307.06	801.274935	6398.04	801.276454	894.902	801.277671	2481.96	801.279203	1901.96	801.279518	756.078	801.279533	817.255	801.279246	1540.39	801.278660	1453.33	801.277773	547.451	801.276584	1119.22	801.275093	1091.37	801.273309	1069.02	801.256786	1288.24	801.359123	1080.78	801.359111	1942.35	801.281064	457.647	801.281625	1347.45	801.281848
85	801.273351	4284.71	801.276972	4307.84	801.280294	885.49	801.283312	781.961	801.286034	790.98	801.288452	4786.27	801.290571	3183.53	801.292388	6017.65	801.293906	840.392	801.295124	2370.2	801.296655	1939.61	801.296971	782.353	801.296986	787.451	801.296699	1432.16	801.296113	1468.24	801.295226	551.373	801.294037	996.863	801.292546	1092.55	801.290762	1019.22	801.274238	1241.96	801.376578	1180.78	801.376565	1906.67	801.298517	363.137	801.299078	1507.84	801.299301
86	801.290804	3956.86	801.294424	3919.22	801.297747	916.863	801.300765	727.451	801.303487	745.882	801.305905	4693.73	801.308024	2902.75	801.309841	5471.76	801.311360	716.471	801.312577	2272.16	801.314109	1978.82	801.314424	649.02	801.314439	722.745	801.314152	1433.73	801.313566	1375.29	801.312679	583.137	801.311490	949.412	801.309999	1156.86	801.308215	1000.39	801.291691	1192.55	801.394033	1279.61	801.394020	1948.24	801.315970	322.745	801.316531	1577.25	801.316754
87	801.308256	3728.63	801.311877	3518.04	801.315200	971.765	801.318218	605.882	801.320941	820	801.323358	4605.1	801.325478	2852.55	801.327295	5063.14	801.328813	666.667	801.330030	2221.18	801.331562	1872.55	801.331878	483.529	801.331892	616.863	801.331605	1325.1	801.331019	1164.31	801.330132	551.765	801.328944	974.51	801.327453	1069.8	801.325668	929.804	801.309144	1125.88	801.411488	1221.57	801.411476	1949.8	801.333424	305.098	801.333985	1425.88	801.334207
88	801.325709	3661.18	801.329330	3301.96	801.332653	1036.86	801.335671	494.118	801.338394	823.529	801.340811	4358.43	801.342931	2986.27	801.344748	4988.24	801.346266	652.157	801.347484	2238.43	801.349016	1823.53	801.349331	389.02	801.349346	598.431	801.349059	1072.55	801.348473	972.941	801.347586	522.353	801.346397	1035.69	801.344906	835.686	801.343121	919.608	801.326597	1033.33	801.428943	1093.33	801.428931	1843.14	801.350877	334.902	801.351438	1229.02	801.351661
89	801.343163	3629.02	801.346784	3341.18	801.350106	961.961	801.353125	496.078	801.355847	720.392	801.358265	4400	801.360385	2944.31	801.362202	5086.67	801.363720	665.098	801.364937	2133.73	801.366469	1794.9	801.366785	372.549	801.366799	600.784	801.366513	882.353	801.365926	843.922	801.365039	525.882	801.363851	1115.69	801.362360	731.765	801.360575	884.706	801.344050	978.431	801.446399	1120.39	801.446387	1807.06	801.368331	355.686	801.368892	1092.55	801.369115
90	801.360616	3689.02	801.364237	3362.75	801.367560	798.431	801.370578	622.745	801.373301	663.922	801.375719	4668.63	801.377838	2514.12	801.379655	5046.67	801.381174	701.961	801.382391	1940.39	801.383923	1630.2	801.384239	388.627	801.384253	603.922	801.383967	869.02	801.383380	769.804	801.382493	571.373	801.381305	1160	801.379814	753.333	801.378029	838.039	801.361504	1018.43	801.463854	1268.24	801.463842	1866.27	801.385785	381.176	801.386346	1047.84	801.386568
91	801.378070	3638.43	801.381691	3223.92	801.385014	672.549	801.388032	661.569	801.390755	663.137	801.393173	4548.63	801.395292	2203.53	801.397109	4838.82	801.398628	739.216	801.399845	1971.37	801.401377	1385.1	801.401693	397.255	801.401708	649.412	801.401421	914.51	801.400834	807.843	801.399947	621.569	801.398759	1053.33	801.397268	768.235	801.395483	732.549	801.378957	1018.43	801.481310	1382.35	801.481298	1813.73	801.403239	392.941	801.403800	1143.14	801.404023
92	801.395523	3470.98	801.399145	3076.08	801.402468	704.706	801.405486	571.373	801.408209	593.333	801.410627	4179.22	801.412747	2198.82	801.414564	4741.18	801.416082	754.118	801.417300	2105.88	801.418832	1300.78	801.419147	436.078	801.419162	688.235	801.418875	952.549	801.418289	861.177	801.417401	565.882	801.416213	898.039	801.414722	816.863	801.412937	652.941	801.396411	986.275	801.498767	1369.02	801.498754	1697.65	801.420693	340	801.421254	1202.35	801.421477
93	801.412977	3388.24	801.416599	3015.69	801.419922	716.471	801.422940	472.941	801.425663	585.49	801.428081	4009.02	801.430201	2421.96	801.432018	4836.47	801.433536	716.471	801.434754	2036.86	801.436286	1281.96	801.436602	459.608	801.436616	614.902	801.436329	1037.25	801.435743	847.843	801.434856	381.176	801.433667	854.51	801.432176	812.549	801.430391	652.549	801.413865	903.529	801.516223	1270.2	801.516211	1670.2	801.438148	285.098	801.438709	1101.18	801.438932
94	801.430432	3384.31	801.434053	3025.88	801.437376	706.667	801.440395	437.255	801.443118	640	801.445535	4128.24	801.447655	2549.41	801.449473	4841.96	801.450991	681.961	801.452209	1736.08	801.453741	1320	801.454056	423.922	801.454071	504.314	801.453784	1046.67	801.453198	870.196	801.452311	284.314	801.451122	901.177	801.449631	790.588	801.447846	797.647	801.431319	866.667	801.533679	1213.33	801.533667	1749.02	801.455603	302.353	801.456164	1047.06	801.456386
95	801.447886	3380.39	801.451508	3059.61	801.454830	684.706	801.457849	383.922	801.460572	625.49	801.462990	4058.82	801.465110	2481.18	801.466927	4507.06	801.468446	670.98	801.469664	1478.43	801.471196	1431.76	801.471511	373.333	801.471526	481.176	801.471239	983.137	801.470653	887.843	801.469765	290.98	801.468577	883.529	801.467086	754.51	801.465300	869.804	801.448774	830.196	801.551136	1193.73	801.551124	1763.14	801.473057	306.667	801.473619	1152.94	801.473841
96	801.465340	3290.98	801.468962	3068.24	801.472285	587.059	801.475304	388.627	801.478027	574.902	801.480445	3802.35	801.482565	2415.69	801.484382	4167.06	801.485901	607.843	801.487119	1422.75	801.488651	1526.67	801.488966	367.451	801.488981	498.824	801.488694	948.627	801.488108	843.922	801.487220	366.275	801.486032	716.471	801.484540	796.078	801.482755	805.098	801.466228	813.726	801.568593	1094.12	801.568581	1651.37	801.490513	252.941	801.491074	1356.47	801.491296
97	801.482795	3158.04	801.486417	2892.16	801.489740	450.98	801.492759	400.392	801.495482	605.098	801.497900	3559.22	801.500020	2356.47	801.501838	4042.75	801.503356	524.314	801.504574	1609.41	801.506106	1431.37	801.506422	403.137	801.506436	466.275	801.506149	960.392	801.505563	752.549	801.504676	407.843	801.503487	611.373	801.501996	802.745	801.500210	661.176	801.483683	846.667	801.586050	1047.84	801.586038	1527.06	801.507968	202.353	801.508529	1570.98	801.508752
98	801.500250	2874.12	801.503872	2620	801.507195	390.98	801.510214	405.49	801.512937	618.039	801.515355	3470.59	801.517476	2101.18	801.519293	4034.9	801.520811	549.02	801.522029	1753.73	801.523561	1223.53	801.523877	398.039	801.523892	467.059	801.523605	914.51	801.523018	702.353	801.522131	412.941	801.520942	647.059	801.519451	730.588	801.517666	612.549	801.501138	883.529	801.603507	1009.8	801.603495	1559.22	801.525423	161.176	801.525985	1830.98	801.526207
99	801.517705	2503.53	801.521327	2446.27	801.524650	420	801.527669	394.902	801.530393	517.647	801.532811	3315.69	801.534931	1857.25	801.536748	3863.14	801.538267	583.529	801.539485	1761.18	801.541017	1099.61	801.541333	368.235	801.541347	415.686	801.541060	854.902	801.540474	736.471	801.539587	390.196	801.538398	695.294	801.536907	627.843	801.535121	638.431	801.518593	841.177	801.620965	969.02	801.620953	1596.47	801.542879	149.804	801.543440	2094.51	801.543663
100	801.535161	2395.69	801.538783	2451.76	801.542106	499.216	801.545125	428.235	801.547848	440	801.550266	3301.18	801.552387	1732.55	801.554204	3583.92	801.555723	561.176	801.556941	1756.08	801.558473	1074.51	801.558788	288.627	801.558803	332.549	801.558516	759.608	801.557930	833.726	801.557042	368.235	801.555854	659.608	801.554362	647.451	801.552577	656.078	801.536048	705.882	801.638422	935.294	801.638410	1498.82	801.560335	209.02	801.560896	2238.43	801.561119
101	801.552616	2454.9	801.556238	2401.57	801.559562	557.255	801.562581	372.941	801.565304	439.216	801.567722	3439.22	801.569843	1838.43	801.571660	3286.67	801.573179	509.412	801.574397	1746.27	801.575929	1018.04	801.576244	253.725	801.576259	316.078	801.575972	716.078	801.575386	868.627	801.574498	361.569	801.573310	633.333	801.571818	676.471	801.570033	584.706	801.553504	649.804	801.655880	893.333	801.655868	1359.61	801.577791	250.196	801.578352	2050.2	801.578575
102	801.570072	2454.51	801.573694	2326.27	801.577017	557.647	801.580037	282.745	801.582760	461.961	801.585178	3429.41	801.587299	2080.78	801.589116	3104.31	801.590635	448.627	801.591853	1580.78	801.593385	995.686	801.593701	271.765	801.593715	380.392	801.593428	777.647	801.592842	837.647	801.591955	405.49	801.590766	711.765	801.589274	758.039	801.587489	507.059	801.570960	687.059	801.673338	821.961	801.673326	1363.92	801.595247	261.961	801.595808	1628.24	801.596031
103	801.587528	2359.61	801.591150	2379.22	801.594473	516.471	801.597493	290.196	801.600216	487.843	801.602634	3132.55	801.604755	2162.75	801.606572	3078.82	801.608091	445.098	801.609309	1387.45	801.610841	1047.06	801.611157	266.667	801.611172	428.235	801.610885	842.745	801.610298	770.196	801.609411	411.765	801.608222	717.255	801.606731	705.49	801.604945	412.941	801.588415	642.353	801.690797	704.706	801.690784	1341.57	801.612704	318.431	801.613265	1256.08	801.613487
104	801.604984	2331.37	801.608606	2524.71	801.611930	470.196	801.614949	356.863	801.617673	442.353	801.620091	2792.94	801.622211	1919.22	801.624029	3092.55	801.625548	572.941	801.626766	1267.45	801.628298	1064.71	801.628614	287.059	801.628628	405.49	801.628341	825.882	801.627755	637.255	801.626867	356.078	801.625679	705.098	801.624187	545.882	801.622402	392.941	801.605872	593.333	801.708255	648.235	801.708243	1303.53	801.630160	392.157	801.630721	1158.04	801.630944
105	801.622440	2153.33	801.626062	2467.06	801.629386	503.529	801.632405	431.373	801.635129	378.431	801.637547	2660	801.639668	1650.2	801.641486	3018.82	801.643004	629.412	801.644222	1251.37	801.645755	943.922	801.646070	337.647	801.646085	386.275	801.645798	718.431	801.645212	545.49	801.644324	312.941	801.643135	725.098	801.641644	465.882	801.639858	429.412	801.623328	624.314	801.725714	644.706	801.725701	1190.98	801.647617	327.843	801.648178	1117.65	801.648401
106	801.639896	1942.35	801.643519	2279.22	801.646843	558.431	801.649862	462.353	801.652586	292.941	801.655004	2557.65	801.657125	1506.67	801.658942	2974.12	801.660461	550.588	801.661679	1340	801.663212	835.686	801.663527	321.961	801.663542	382.353	801.663255	665.882	801.662669	597.647	801.661781	306.667	801.660592	692.549	801.659101	510.588	801.657315	573.333	801.640784	692.941	801.743172	625.882	801.743160	1109.02	801.665074	211.765	801.665635	1018.04	801.665858
107	801.657353	1990.98	801.660976	2148.63	801.664299	481.569	801.667319	401.569	801.670043	266.275	801.672461	2600.39	801.674582	1516.08	801.676399	3045.88	801.677918	481.569	801.679136	1316.86	801.680669	810.588	801.680985	280.784	801.680999	395.686	801.680712	602.353	801.680126	658.824	801.679238	312.941	801.678049	606.667	801.676558	495.294	801.674772	643.529	801.658241	682.745	801.760631	652.157	801.760619	1016.08	801.682531	158.824	801.683093	922.353	801.683315
108	801.674810	2111.76	801.678432	2145.49	801.681756	397.647	801.684776	357.647	801.687500	338.824	801.689918	2787.06	801.692039	1568.24	801.693857	3080.78	801.695376	509.02	801.696594	1154.9	801.698126	887.451	801.698442	299.608	801.698457	450.588	801.698170	586.275	801.697583	609.804	801.696696	314.118	801.695507	585.098	801.694015	417.255	801.692229	592.549	801.675698	670.98	801.778091	636.863	801.778078	994.902	801.699989	169.02	801.700550	849.412	801.700773
109	801.692267	2123.92	801.695890	2218.82	801.699214	439.216	801.702233	337.647	801.704957	427.059	801.707376	2976.47	801.709496	1630.2	801.711314	3136.08	801.712833	616.863	801.714051	1080.39	801.715584	888.627	801.715899	289.804	801.715914	441.569	801.715627	582.745	801.715041	589.804	801.714153	304.314	801.712964	556.471	801.711472	404.706	801.709687	527.059	801.693155	656.863	801.795550	577.255	801.795538	985.882	801.717446	183.137	801.718007	794.118	801.718230
110	801.709724	2029.41	801.713347	2255.29	801.716671	478.039	801.719691	321.176	801.722415	452.941	801.724833	2990.2	801.726954	1815.29	801.728772	3145.88	801.730291	619.216	801.731509	1184.71	801.733041	921.961	801.733357	303.922	801.733372	381.961	801.733085	640.392	801.732498	634.902	801.731611	295.686	801.730422	559.608	801.728930	463.137	801.727144	505.49	801.710612	625.098	801.813009	598.039	801.812997	1041.96	801.734904	184.706	801.735465	790.98	801.735688
111	801.727182	2001.57	801.730804	2230.98	801.734128	445.098	801.737148	404.314	801.739872	425.49	801.742291	2941.96	801.744412	2005.1	801.746230	3070.98	801.747749	489.02	801.748967	1287.06	801.750499	921.569	801.750815	298.824	801.750830	296.078	801.750543	654.902	801.749956	671.765	801.749069	312.157	801.747880	605.49	801.746388	523.137	801.744602	403.137	801.728069	632.549	801.830469	598.824	801.830457	1143.53	801.752362	159.608	801.752923	846.275	801.753146
112	801.744639	2180.39	801.748262	2266.27	801.751586	501.176	801.754606	547.843	801.757330	416.863	801.759749	2896.08	801.761870	1999.61	801.763688	3084.71	801.765207	442.745	801.766425	1276.86	801.767957	914.51	801.768273	274.118	801.768288	293.725	801.768001	592.157	801.767414	652.549	801.766527	361.569	801.765338	640.784	801.763846	590.588	801.762060	307.059	801.745527	760	801.847929	584.706	801.847917	1221.18	801.769820	147.451	801.770381	859.216	801.770604
113	801.762097	2273.73	801.765720	2337.65	801.769044	671.373	801.772064	594.902	801.774788	405.49	801.777207	2968.63	801.779328	1833.73	801.781146	3260.78	801.782665	532.157	801.783883	1338.04	801.785416	935.294	801.785731	229.804	801.785746	363.137	801.785459	525.098	801.784873	702.353	801.783985	410.98	801.782796	681.569	801.781304	596.863	801.779518	312.941	801.762985	861.569	801.865389	571.373	801.865377	1174.9	801.787278	150.98	801.787840	799.216	801.788062
114	801.779555	2260	801.783178	2403.53	801.786502	701.569	801.789522	572.549	801.792246	382.353	801.794665	3052.94	801.796786	1786.67	801.798604	3536.47	801.800123	623.922	801.801342	1467.84	801.802874	953.333	801.803190	250.588	801.803205	405.49	801.802918	535.294	801.802331	751.373	801.801443	450.98	801.800254	745.49	801.798762	530.196	801.796976	418.431	801.780443	868.627	801.882850	614.118	801.882837	1101.57	801.804737	162.353	801.805298	712.549	801.805521
115	801.797013	2185.88	801.800636	2425.1	801.803961	575.294	801.806981	503.137	801.809705	337.647	801.812124	3021.96	801.814245	1825.1	801.816063	3760	801.817582	614.902	801.818800	1503.53	801.820333	966.667	801.820649	269.804	801.820663	448.627	801.820376	570.196	801.819790	707.451	801.818902	360.392	801.817713	729.02	801.816221	502.745	801.814435	547.843	801.797901	794.902	801.900310	705.098	801.900298	1041.18	801.822195	224.314	801.822757	704.706	801.822980
116	801.814471	2180.78	801.818095	2424.71	801.821419	565.882	801.824439	486.275	801.827163	333.333	801.829582	3018.04	801.831704	1819.22	801.833522	3936.47	801.835041	520	801.836259	1542.75	801.837792	972.157	801.838107	282.353	801.838122	480.784	801.837835	584.706	801.837249	631.765	801.836361	285.882	801.835172	694.118	801.833680	562.353	801.831894	668.235	801.815359	739.216	801.917771	798.431	801.917759	1143.14	801.839654	316.863	801.840216	775.294	801.840438
117	801.831930	2321.18	801.835553	2505.49	801.838878	684.314	801.841898	540	801.844622	385.49	801.847041	3134.51	801.849162	1847.45	801.850980	3961.18	801.852500	493.333	801.853718	1616.47	801.855251	948.627	801.855567	298.824	801.855581	444.706	801.855294	520	801.854708	619.608	801.853820	281.961	801.852631	710.588	801.851139	605.882	801.849353	726.275	801.832818	701.961	801.935232	808.627	801.935220	1330.59	801.857113	360.392	801.857675	838.824	801.857898
118	801.849389	2551.76	801.853012	2697.25	801.856337	771.765	801.859357	556.863	801.862081	421.176	801.864500	3226.67	801.866622	1990.59	801.868440	3869.41	801.869959	561.961	801.871177	1572.16	801.872710	985.098	801.873026	315.294	801.873040	464.314	801.872753	563.137	801.872167	778.824	801.871279	316.471	801.870090	819.608	801.868598	589.02	801.866812	709.412	801.850277	796.863	801.952693	850.196	801.952681	1457.65	801.874573	385.49	801.875134	802.745	801.875357
119	801.866848	2785.49	801.870471	3075.69	801.873796	745.49	801.876816	580	801.879540	443.137	801.881960	3395.29	801.884081	2233.73	801.885899	3826.27	801.887418	667.843	801.888637	1512.55	801.890169	1020.78	801.890485	315.294	801.890500	538.431	801.890213	707.843	801.889626	925.098	801.888738	376.078	801.887549	928.627	801.886057	625.49	801.884271	609.804	801.867736	836.078	801.970154	837.647	801.970142	1385.1	801.892032	429.412	801.892594	812.157	801.892816
120	801.884307	2889.8	801.887930	3316.86	801.891255	768.627	801.894275	658.431	801.897000	534.902	801.899419	3752.94	801.901540	2425.49	801.903358	4029.8	801.904878	795.686	801.906096	1736.47	801.907629	1048.63	801.907945	357.647	801.907959	570.196	801.907672	870.98	801.907086	994.118	801.906198	413.725	801.905009	910.196	801.903517	652.941	801.901731	566.275	801.885195	820.392	801.987616	807.843	801.987603	1375.29	801.909492	447.451	801.910053	861.961	801.910276
121	801.901766	2800	801.905390	3367.84	801.908714	838.431	801.911735	794.118	801.914459	628.627	801.916879	3901.96	801.919000	2424.31	801.920818	4451.37	801.922338	920	801.923556	2065.49	801.925089	1060.78	801.925405	374.902	801.925419	525.098	801.925132	906.275	801.924546	947.451	801.923658	401.569	801.922469	905.882	801.920976	699.608	801.919190	569.804	801.902654	856.471	802.005077	861.177	802.005065	1553.33	801.926952	498.431	801.927513	854.118	801.927736
122	801.919225	2970.2	801.922849	3363.92	801.926174	965.49	801.929195	881.961	801.931919	689.02	801.934339	3926.27	801.936460	2472.94	801.938278	4957.25	801.939798	964.314	801.941016	2223.14	801.942549	1205.49	801.942865	365.098	801.942879	483.529	801.942592	837.647	801.942006	824.706	801.941118	393.725	801.939929	1042.35	801.938436	744.314	801.936650	610.98	801.920114	1078.04	802.022539	990.196	802.022527	1798.82	801.944412	520.784	801.944973	877.647	801.945196
123	801.936685	3567.06	801.940309	3536.08	801.943634	1167.45	801.946655	1009.41	801.949379	810.196	801.951799	4154.9	801.953920	2827.84	801.955738	5438.43	801.957258	972.157	801.958476	2315.29	801.960009	1384.31	801.960325	412.941	801.960339	496.078	801.960052	818.431	801.959466	829.02	801.958578	401.569	801.957389	1129.41	801.955896	837.647	801.954110	710.196	801.937573	1265.88	802.040001	1061.57	802.039989	1971.76	801.961872	484.706	801.962434	1055.69	801.962656
124	801.954145	4182.75	801.957769	4023.92	801.961094	1424.31	801.964115	1261.57	801.966839	1116.86	801.969259	4634.12	801.971380	3255.69	801.973198	5823.92	801.974718	1223.14	801.975936	2422.75	801.977469	1460.78	801.977785	487.843	801.977800	574.118	801.977513	1013.33	801.976926	982.745	801.976038	442.745	801.974849	1123.14	801.973357	939.608	801.971570	849.412	801.955033	1400.78	802.057463	1124.71	802.057451	2013.33	801.979332	529.412	801.979894	1223.14	801.980117
125	801.971605	4478.04	801.975229	4643.14	801.978554	1629.8	801.981575	1420	801.984300	1525.88	801.986719	5081.96	801.988841	3772.94	801.990659	6060	801.992178	1558.82	801.993397	2661.57	801.994930	1522.35	801.995246	514.118	801.995260	762.353	801.994973	1208.63	801.994387	1191.76	801.993499	521.176	801.992309	1183.92	801.990817	954.118	801.989031	903.137	801.972493	1640.78	802.074926	1263.14	802.074913	2006.67	801.996793	697.255	801.997355	1367.84	801.997577
126	801.989065	4629.41	801.992689	5464.71	801.996015	1891.76	801.999035	1545.49	802.001760	1869.8	802.004180	5762.75	802.006301	4405.1	802.008120	6267.84	802.009639	1665.1	802.010858	3219.22	802.012391	1701.57	802.012707	545.882	802.012721	976.078	802.012434	1315.69	802.011847	1331.37	802.010960	649.804	802.009770	1309.02	802.008278	980	802.006491	967.059	801.989954	1934.12	802.092388	1530.59	802.092376	2161.96	802.014254	814.118	802.014815	1527.84	802.015038
127	802.006526	5009.41	802.010150	6405.49	802.013475	2203.14	802.016496	1863.92	802.019221	1951.76	802.021640	6618.82	802.023762	4986.67	802.025580	6507.84	802.027100	1630.98	802.028319	3924.31	802.029852	1907.06	802.030168	786.667	802.030182	1171.76	802.029895	1512.55	802.029308	1379.61	802.028420	789.412	802.027231	1541.96	802.025739	1138.82	802.023952	1184.31	802.007414	2234.9	802.109851	1804.31	802.109839	2357.25	802.031715	845.098	802.032276	1780.78	802.032499
128	802.023986	5670.98	802.027611	7015.69	802.030936	2582.75	802.033957	2278.43	802.036682	1862.75	802.039101	7516.86	802.041223	5447.45	802.043042	7069.8	802.044561	1834.51	802.045780	4383.14	802.047313	2121.96	802.047629	1149.41	802.047643	1406.27	802.047356	1727.06	802.046770	1511.76	802.045882	1016.86	802.044692	1676.86	802.043200	1504.71	802.041413	1465.1	802.024875	2598.82	802.127314	1993.33	802.127302	2653.73	802.049176	901.961	802.049738	2034.51	802.049960
129	802.041447	6400.78	802.045071	7184.31	802.048397	2812.94	802.051418	2483.14	802.054143	1800	802.056563	8417.25	802.058684	5977.25	802.060503	7795.29	802.062022	2275.29	802.063241	4778.82	802.064774	2374.51	802.065090	1360	802.065105	1601.57	802.064818	1829.8	802.064231	1780.78	802.063343	1268.63	802.062153	1640.78	802.060661	1858.82	802.058874	1730.2	802.042335	3015.29	802.144777	2132.16	802.144765	2942.35	802.066637	1073.73	802.067199	2269.8	802.067422
130	802.058908	7221.18	802.062533	7263.14	802.065858	2723.92	802.068879	2415.29	802.071604	1955.69	802.074024	9091.37	802.076146	6601.18	802.077964	8739.22	802.079484	2656.47	802.080702	5044.71	802.082236	2666.67	802.082552	1458.43	802.082566	1747.84	802.082279	1945.49	802.081692	2167.45	802.080804	1355.69	802.079615	1771.76	802.078122	2012.55	802.076336	2004.31	802.059797	3347.84	802.162241	2327.84	802.162228	3092.94	802.084099	1224.31	802.084661	2485.88	802.084883
131	802.076369	7915.69	802.079994	7737.65	802.083319	2583.92	802.086341	2321.57	802.089066	1988.63	802.091485	9338.82	802.093607	7101.57	802.095426	9552.16	802.096945	2715.69	802.098164	4998.82	802.099697	2922.35	802.100013	1635.29	802.100028	1848.63	802.099741	2138.82	802.099154	2568.24	802.098266	1231.76	802.097077	2115.29	802.095584	2050.2	802.093797	2151.37	802.077258	3478.04	802.179704	2512.55	802.179692	3100.39	802.101561	1202.35	802.102122	2591.76	802.102345
132	802.093831	8163.14	802.097455	8052.94	802.100781	2461.18	802.103802	2281.18	802.106527	1869.02	802.108947	9320.39	802.111069	7134.9	802.112888	9758.82	802.114407	2409.41	802.115626	4740	802.117159	3061.57	802.117475	1823.92	802.117490	1971.37	802.117203	2373.33	802.116616	2725.88	802.115728	1296.08	802.114538	2352.94	802.113046	2170.2	802.111259	2205.49	802.094719	3314.51	802.197168	2499.61	802.197156	3079.22	802.119023	1170.98	802.119584	2638.82	802.119807
133	802.111292	7789.02	802.114917	7532.55	802.118243	2165.49	802.121264	2075.69	802.123989	1832.94	802.126409	8939.61	802.128531	6722.35	802.130350	9563.92	802.131869	1947.84	802.133088	4421.18	802.134621	3095.69	802.134937	1800	802.134952	1978.04	802.134665	2528.24	802.134078	2668.63	802.133190	1607.84	802.132000	2300.78	802.130508	2276.86	802.128721	2387.06	802.112181	2948.24	802.214632	2220	802.214620	2887.84	802.136485	1233.33	802.137046	2532.94	802.137269
134	802.128754	7152.16	802.132379	6320	802.135705	1810.2	802.138726	1749.02	802.141451	1695.69	802.143871	8107.06	802.145993	6090.2	802.147812	9494.9	802.149332	1746.27	802.150550	4118.82	802.152084	3176.08	802.152400	1641.57	802.152414	1867.84	802.152127	2525.49	802.151540	2557.65	802.150652	1714.12	802.149463	2096.08	802.147970	2339.22	802.146183	2763.92	802.129643	2536.08	802.232096	1978.43	802.232084	2738.04	802.153947	1276.47	802.154509	2329.02	802.154731
135	802.146216	6521.18	802.149841	5171.76	802.153167	1547.06	802.156188	1460	802.158913	1394.9	802.161333	7206.27	802.163455	5424.71	802.165274	9500.39	802.166794	1645.88	802.168013	3829.8	802.169546	3030.59	802.169862	1406.67	802.169877	1645.1	802.169589	2429.41	802.169003	2452.55	802.168115	1506.67	802.166925	1796.86	802.165432	2233.73	802.163646	2849.41	802.147105	2119.22	802.249560	1852.16	802.249548	2776.47	802.171410	1167.84	802.171971	2305.1	802.172194
136	802.163678	6063.53	802.167303	4586.67	802.170629	1392.55	802.173650	1193.73	802.176376	1138.43	802.178796	6647.06	802.180918	4744.71	802.182737	9529.8	802.184257	1446.67	802.185475	3544.71	802.187009	2690.2	802.187325	1177.25	802.187339	1401.96	802.187052	2294.9	802.186465	2245.88	802.185577	1214.51	802.184388	1558.04	802.182895	2027.45	802.181108	2367.45	802.164567	1777.25	802.267025	1762.75	802.267013	2625.49	802.188872	982.745	802.189434	2134.12	802.189657
137	802.181141	5578.43	802.184765	4542.35	802.188092	1335.69	802.191113	1047.45	802.193839	934.118	802.196259	6387.84	802.198381	4308.24	802.200199	9386.67	802.201719	1247.06	802.202938	3159.22	802.204472	2257.25	802.204788	978.824	802.204802	1174.51	802.204515	1962.75	802.203928	1992.94	802.203040	1036.08	802.201850	1436.08	802.200358	1822.75	802.198571	1795.29	802.182029	1610.2	802.284489	1723.14	802.284477	2278.82	802.206335	716.471	802.206897	1748.63	802.207120
138	802.198603	5181.18	802.202228	4700	802.205554	1258.43	802.208576	1038.04	802.211301	869.02	802.213722	6142.35	802.215844	4017.25	802.217662	8649.8	802.219182	1141.18	802.220401	2824.31	802.221935	1978.04	802.222251	793.333	802.222265	1037.65	802.221978	1514.12	802.221391	1783.92	802.220503	889.412	802.219313	1322.75	802.217821	1582.35	802.216034	1537.65	802.199492	1597.65	802.301954	1700.39	802.301942	2114.9	802.223798	480.784	802.224360	1468.63	802.224583
139	802.216066	4913.73	802.219691	4765.49	802.223017	1171.76	802.226039	940	802.228764	838.824	802.231185	5888.63	802.233307	3845.1	802.235126	7503.53	802.236646	1005.49	802.237864	2678.04	802.239398	2074.12	802.239714	683.529	802.239728	974.902	802.239441	1300.39	802.238854	1578.04	802.237966	721.961	802.236777	1208.24	802.235284	1388.24	802.233497	1390.98	802.216954	1541.18	802.319419	1586.27	802.319407	2068.63	802.241261	391.765	802.241823	1462.35	802.242046
140	802.233529	4680.39	802.237154	4754.9	802.240480	1134.9	802.243502	819.608	802.246228	840.784	802.248648	5488.24	802.250770	3743.14	802.252589	6738.82	802.254109	889.02	802.255328	2625.1	802.256861	2260.39	802.257177	676.471	802.257192	923.529	802.256905	1408.24	802.256318	1316.08	802.255430	586.275	802.254240	1188.63	802.252747	1346.67	802.250960	1265.49	802.234417	1522.35	802.336885	1427.45	802.336872	2058.43	802.258725	452.549	802.259287	1507.45	802.259509
141	802.250992	4596.47	802.254617	4581.57	802.257943	1166.67	802.260965	771.373	802.263691	780.784	802.266111	5228.24	802.268233	3885.88	802.270052	6530.59	802.271572	871.373	802.272791	2628.63	802.274325	2099.22	802.274641	652.941	802.274655	812.549	802.274368	1581.18	802.273781	1169.41	802.272893	513.726	802.271703	1216.47	802.270211	1210.59	802.268424	1129.41	802.251880	1686.67	802.354350	1272.55	802.354338	2035.69	802.276189	521.176	802.276750	1509.8	802.276973
142	802.268455	4729.02	802.272080	4258.82	802.275407	1154.12	802.278429	775.686	802.281154	686.667	802.283575	5256.08	802.285697	3761.57	802.287516	6324.71	802.289036	899.608	802.290255	2610.59	802.291789	1780.78	802.292105	612.157	802.292119	745.49	802.291832	1601.18	802.291245	1213.73	802.290357	578.824	802.289167	1254.51	802.287674	1129.8	802.285887	1116.08	802.269344	1814.9	802.371816	1210.98	802.371804	2083.14	802.293652	482.353	802.294214	1472.16	802.294437
143	802.285919	4641.96	802.289544	4021.96	802.292870	1072.94	802.295892	722.353	802.298618	659.608	802.301039	5296.47	802.303161	3405.88	802.304980	5870.59	802.306500	828.235	802.307719	2431.76	802.309253	1706.67	802.309569	606.667	802.309583	716.471	802.309296	1510.59	802.308709	1260.39	802.307821	645.098	802.306631	1192.16	802.305138	1132.94	802.303351	1070.98	802.286807	1594.12	802.389282	1227.06	802.389269	2136.86	802.311116	393.333	802.311678	1388.63	802.311901
144	802.303382	4276.47	802.307008	4027.45	802.310334	996.471	802.313356	580.784	802.316082	670.196	802.318503	5072.55	802.320625	3145.1	802.322444	5716.47	802.323964	774.902	802.325183	2259.22	802.326717	1935.29	802.327033	627.843	802.327047	745.882	802.326760	1377.65	802.326173	1238.04	802.325285	613.333	802.324095	1061.18	802.322602	1123.92	802.320815	1053.73	802.304271	1231.76	802.406748	1217.25	802.406735	2257.25	802.328581	361.569	802.329143	1350.2	802.329365
145	802.320846	3727.06	802.324472	4130.98	802.327798	930.196	802.330820	508.235	802.333546	625.882	802.335967	4755.29	802.338089	3086.27	802.339908	5621.18	802.341429	723.137	802.342648	2338.04	802.344181	1915.29	802.344497	562.745	802.344512	699.608	802.344225	1330.59	802.343638	1228.63	802.342749	526.275	802.341560	985.49	802.340067	1058.43	802.338280	1033.33	802.321735	1043.14	802.424214	1251.76	802.424202	2349.8	802.346045	409.412	802.346607	1347.06	802.346830
146	802.338310	3507.06	802.341936	4062.35	802.345262	907.451	802.348285	576.078	802.351011	551.765	802.353431	4569.8	802.355554	2967.45	802.357373	5168.63	802.358893	649.804	802.360112	2480	802.361646	1649.02	802.361962	512.549	802.361976	669.02	802.361689	1242.75	802.361102	1163.92	802.360214	537.647	802.359024	1008.63	802.357531	983.922	802.355744	1001.18	802.339199	1025.88	802.441680	1269.41	802.441668	2203.92	802.363510	425.882	802.364072	1247.06	802.364294
147	802.355774	3707.06	802.359400	3830.98	802.362727	817.255	802.365749	646.275	802.368475	503.529	802.370896	4584.31	802.373018	2828.24	802.374837	4698.43	802.376358	666.275	802.377577	2438.04	802.379111	1467.84	802.379427	429.412	802.379441	710.98	802.379154	1128.63	802.378567	1053.73	802.377679	524.706	802.376489	931.765	802.374996	896.471	802.373209	890.196	802.356663	1107.45	802.459147	1218.43	802.459135	1945.1	802.380974	401.176	802.381536	1126.27	802.381759
148	802.373239	3943.92	802.376865	3642.75	802.380191	604.314	802.383214	720	802.385940	434.118	802.388361	4557.65	802.390483	2692.16	802.392302	4763.14	802.393823	785.882	802.395042	2231.37	802.396575	1429.8	802.396891	440.784	802.396906	785.882	802.396619	1072.94	802.396032	1050.2	802.395144	467.451	802.393954	778.824	802.392461	810.98	802.390673	771.765	802.374128	1234.12	802.476614	1109.8	802.476601	1985.49	802.398439	381.961	802.399001	1134.51	802.399224
149	802.390704	3844.71	802.394329	3451.76	802.397656	572.549	802.400679	740	802.403405	421.569	802.405826	4423.92	802.407948	2570.2	802.409767	5047.45	802.411288	841.177	802.412507	2161.18	802.414041	1289.02	802.414357	552.549	802.414371	755.686	802.414084	936.078	802.413497	1080.78	802.412609	418.824	802.411419	746.275	802.409926	865.098	802.408138	712.941	802.391592	1303.53	802.494080	1094.9	802.494068	2084.71	802.415905	384.314	802.416467	1199.61	802.416689
150	802.408168	3558.82	802.411794	3307.45	802.415121	734.118	802.418144	669.02	802.420870	490.196	802.423291	4347.06	802.425413	2609.41	802.427233	4896.08	802.428753	788.627	802.429972	2128.24	802.431506	1271.37	802.431822	583.137	802.431837	617.255	802.431549	738.431	802.430962	1054.51	802.430074	432.157	802.428884	818.824	802.427391	881.569	802.425604	748.627	802.409057	1204.31	802.511548	1169.02	802.511535	2021.57	802.433370	356.471	802.433932	1256.47	802.434155
151	802.425633	3291.76	802.429259	3147.45	802.432586	836.471	802.435609	576.471	802.438335	459.608	802.440756	4271.37	802.442879	2715.29	802.444698	4393.33	802.446218	641.569	802.447438	1976.47	802.448971	1297.65	802.449287	421.961	802.449302	482.353	802.449015	734.118	802.448428	1015.29	802.447539	447.059	802.446349	776.078	802.444856	739.608	802.443069	829.02	802.426522	1075.29	802.529015	1268.24	802.529003	1927.84	802.450836	347.059	802.451397	1232.16	802.451620
152	802.443099	3054.9	802.446725	2971.76	802.450052	785.882	802.453074	528.627	802.455801	367.843	802.458222	4116.47	802.460344	2724.71	802.462164	4174.9	802.463684	545.098	802.464903	1872.55	802.466437	1296.08	802.466753	315.686	802.466768	442.353	802.466481	854.118	802.465894	980.784	802.465005	454.902	802.463815	715.686	802.462322	640.392	802.460535	863.529	802.443987	973.333	802.546483	1267.45	802.546470	1869.41	802.468301	323.529	802.468863	1218.04	802.469086
153	802.460564	2869.8	802.464190	3024.71	802.467517	677.255	802.470540	489.412	802.473266	327.843	802.475687	3889.41	802.477810	2548.63	802.479629	4042.35	802.481150	532.157	802.482369	1869.8	802.483903	1275.29	802.484219	371.373	802.484234	471.373	802.483946	867.843	802.483359	895.294	802.482471	439.216	802.481281	780	802.479788	633.333	802.478000	812.157	802.461453	906.275	802.563950	1101.96	802.563938	1786.27	802.485767	315.294	802.486329	1188.63	802.486552
154	802.478029	3027.06	802.481656	3123.92	802.484983	630.196	802.488006	454.118	802.490732	367.059	802.493153	3770.98	802.495276	2354.12	802.497095	3778.04	802.498616	572.941	802.499835	1823.53	802.501369	1362.75	802.501685	421.569	802.501700	556.078	802.501413	883.137	802.500826	776.078	802.499937	429.412	802.498747	908.235	802.497254	709.804	802.495466	707.451	802.478918	917.647	802.581418	981.569	802.581406	1788.63	802.503233	308.627	802.503795	1217.65	802.504018
155	802.495495	3303.92	802.499122	3054.51	802.502449	672.157	802.505472	454.51	802.508198	378.039	802.510619	3756.86	802.512742	2329.8	802.514562	3482.35	802.516082	592.157	802.517301	1666.67	802.518835	1395.29	802.519151	459.216	802.519166	603.529	802.518879	902.745	802.518292	749.02	802.517403	447.059	802.516213	882.745	802.514720	826.667	802.512932	625.49	802.496384	910.196	802.598886	1045.88	802.598874	1811.76	802.520700	276.471	802.521262	1496.86	802.521484
156	802.512961	3204.31	802.516588	3069.41	802.519915	623.922	802.522938	491.373	802.525664	342.353	802.528085	3739.22	802.530208	2435.29	802.532028	3510.59	802.533548	556.078	802.534768	1605.88	802.536302	1197.25	802.536618	537.647	802.536633	545.49	802.536345	910.588	802.535758	841.961	802.534870	480.392	802.533680	756.471	802.532186	805.882	802.530399	621.569	802.513850	869.02	802.616355	1174.51	802.616342	1761.96	802.538166	239.608	802.538728	1763.14	802.538951
157	802.530427	2804.31	802.534054	3166.67	802.537381	519.608	802.540404	488.627	802.543131	343.922	802.545552	3645.88	802.547675	2430.2	802.549495	3884.31	802.551015	445.49	802.552234	1703.92	802.553768	1029.41	802.554085	577.647	802.554099	431.765	802.553812	889.02	802.553225	921.569	802.552336	442.353	802.551146	768.627	802.549653	717.255	802.547865	630.196	802.531316	865.882	802.633823	1196.86	802.633811	1625.1	802.555633	234.118	802.556195	1738.04	802.556418
158	802.547894	2472.55	802.551520	3061.57	802.554848	478.824	802.557871	426.275	802.560597	398.039	802.563019	3411.76	802.565142	2263.53	802.566961	4103.92	802.568482	394.118	802.569701	1703.14	802.571235	1078.82	802.571551	495.294	802.571566	338.824	802.571279	912.157	802.570692	902.745	802.569803	376.078	802.568613	838.824	802.567120	704.706	802.565332	638.824	802.548783	896.863	802.651292	1190.98	802.651280	1616.47	802.573100	250.98	802.573662	1687.84	802.573885
159	802.565360	2465.49	802.568987	2720.39	802.572314	515.294	802.575337	359.216	802.578064	413.725	802.580485	3361.57	802.582608	2059.22	802.584428	3990.59	802.585949	446.667	802.587168	1675.69	802.588702	1076.47	802.589018	361.961	802.589033	336.471	802.588746	937.255	802.588159	808.235	802.587270	389.02	802.586080	818.431	802.584587	721.569	802.582799	633.333	802.566249	938.824	802.668761	1071.76	802.668748	1634.9	802.590567	293.725	802.591129	1625.49	802.591352
160	802.582827	2440.78	802.586454	2499.61	802.589781	588.235	802.592804	308.627	802.595531	414.118	802.597953	3300.39	802.600076	1928.63	802.601895	4042.75	802.603416	512.157	802.604635	1738.82	802.606170	1017.65	802.606486	337.255	802.606500	328.627	802.606213	961.569	802.605626	749.412	802.604737	459.608	802.603547	777.255	802.602054	688.627	802.600266	686.275	802.583716	1036.86	802.686230	974.118	802.686218	1696.08	802.608034	309.02	802.608596	1370.2	802.608819
161	802.600294	2230.2	802.603921	2505.88	802.607248	596.863	802.610271	293.725	802.612998	445.49	802.615420	3206.67	802.617543	1895.29	802.619363	4137.65	802.620883	496.471	802.622103	1812.55	802.623637	935.686	802.623953	374.902	802.623968	280.392	802.623680	902.353	802.623093	689.02	802.622205	541.961	802.621014	710.588	802.619521	629.412	802.617733	705.882	802.601183	1081.18	802.703699	872.941	802.703687	1692.55	802.625502	243.529	802.626064	1027.06	802.626286
162	802.617761	2126.27	802.621388	2509.8	802.624716	580.392	802.627739	314.118	802.630466	451.373	802.632887	3300.78	802.635010	2017.25	802.636830	4150.98	802.638351	469.02	802.639570	1703.53	802.641105	902.745	802.641421	387.451	802.641435	318.431	802.641148	801.961	802.640561	645.49	802.639672	552.157	802.638482	643.922	802.636988	578.824	802.635201	635.294	802.618650	944.706	802.721168	818.039	802.721156	1601.18	802.642969	171.765	802.643531	823.529	802.643754
163	802.635228	2188.63	802.638855	2323.92	802.642183	594.51	802.645206	348.235	802.647933	406.667	802.650355	3230.2	802.652478	2193.73	802.654298	3914.51	802.655819	479.216	802.657038	1478.43	802.658572	885.098	802.658889	296.471	802.658903	411.373	802.658616	656.863	802.658029	671.373	802.657140	479.216	802.655950	668.627	802.654456	501.961	802.652668	585.882	802.636117	720	802.738638	723.529	802.738626	1394.9	802.660437	169.412	802.660999	801.961	802.661222
164	802.652696	2398.43	802.656323	2354.12	802.659651	602.745	802.662674	364.706	802.665401	329.02	802.667823	3023.92	802.669946	2168.63	802.671766	3624.71	802.673287	489.804	802.674506	1324.31	802.676040	909.804	802.676356	209.804	802.676371	430.196	802.676084	536.471	802.675497	671.765	802.674608	369.804	802.673418	695.686	802.671924	442.353	802.670136	603.529	802.653585	607.059	802.756108	661.569	802.756096	1198.04	802.677905	188.235	802.678467	862.353	802.678690
165	802.670163	2446.27	802.673790	2518.82	802.677118	616.078	802.680142	369.804	802.682869	270.98	802.685291	2894.9	802.687414	2029.02	802.689234	3459.22	802.690755	441.176	802.691974	1390.59	802.693509	923.922	802.693825	232.157	802.693839	406.667	802.693552	556.471	802.692965	641.569	802.692076	296.863	802.690886	663.137	802.689392	359.608	802.687604	648.235	802.671052	621.176	802.773578	632.549	802.773566	995.294	802.695373	233.333	802.695935	951.765	802.696158
166	802.687631	2332.55	802.691258	2497.65	802.694586	593.726	802.697610	400	802.700337	258.431	802.702759	2827.06	802.704882	1974.12	802.706702	3348.24	802.708223	459.216	802.709443	1512.94	802.710977	951.765	802.711293	301.176	802.711308	412.157	802.711020	741.961	802.710433	656.863	802.709544	281.961	802.708354	580.392	802.706860	376.078	802.705073	644.706	802.688520	675.294	802.791048	727.059	802.791036	926.275	802.712842	301.961	802.713404	921.177	802.713627
167	802.705099	2352.94	802.708726	2403.92	802.712055	500.392	802.715078	402.745	802.717805	298.431	802.720227	2891.76	802.722351	1937.25	802.724171	3140.78	802.725691	533.333	802.726911	1527.45	802.728445	925.098	802.728762	312.941	802.728776	436.078	802.728489	887.059	802.727902	781.177	802.727013	269.02	802.725823	581.569	802.724329	414.51	802.722541	574.51	802.705988	667.059	802.808518	809.804	802.808506	1098.04	802.730310	328.627	802.730872	790.588	802.731095
168	802.722567	2419.61	802.726195	2485.1	802.729523	508.627	802.732547	407.451	802.735274	358.824	802.737696	3130.2	802.739819	1903.53	802.741639	3141.57	802.743160	586.667	802.744380	1484.71	802.745914	980	802.746230	295.294	802.746245	440.392	802.745958	793.333	802.745370	822.353	802.744482	312.941	802.743291	638.824	802.741798	436.471	802.740010	515.294	802.723456	625.49	802.825989	827.059	802.825977	1280	802.747779	259.608	802.748341	762.353	802.748564
169	802.740036	2406.27	802.743663	2605.1	802.746992	599.608	802.750015	449.804	802.752743	394.51	802.755164	3284.31	802.757288	1828.24	802.759108	3387.45	802.760629	566.275	802.761849	1520.78	802.763383	1048.24	802.763699	282.745	802.763714	429.412	802.763427	661.961	802.762839	738.039	802.761951	325.49	802.760760	668.627	802.759266	479.608	802.757478	520.392	802.740925	619.608	802.843460	768.235	802.843448	1292.55	802.765248	201.569	802.765810	860.392	802.766033
170	802.757504	2394.51	802.761132	2557.25	802.764460	617.255	802.767484	454.51	802.770212	435.294	802.772633	3312.55	802.774757	1769.02	802.776577	3564.31	802.778098	573.333	802.779318	1647.45	802.780852	1065.49	802.781168	231.373	802.781183	385.098	802.780896	695.686	802.780308	699.216	802.779420	320.392	802.778229	624.706	802.776735	636.863	802.774947	547.843	802.758394	720.784	802.860931	746.667	802.860919	1189.41	802.782717	174.51	802.783279	967.059	802.783502
171	802.774973	2324.31	802.778601	2385.49	802.781929	501.569	802.784953	401.176	802.787681	494.51	802.790103	3425.88	802.792226	1899.22	802.794046	3607.45	802.795567	603.529	802.796787	1701.18	802.798322	1028.24	802.798638	176.078	802.798652	305.882	802.798365	708.235	802.797778	714.118	802.796889	337.255	802.795698	489.412	802.794205	740.392	802.792417	526.667	802.775862	801.177	802.878402	782.353	802.878390	1136.86	802.800186	181.569	802.800749	1056.47	802.800972
172	802.792442	2314.12	802.796070	2421.18	802.799398	448.627	802.802422	407.059	802.805150	467.843	802.807572	3549.02	802.809695	2072.55	802.811516	3590.2	802.813037	575.294	802.814256	1745.88	802.815791	972.941	802.816107	221.176	802.816122	293.333	802.815834	659.608	802.815247	648.627	802.814358	314.902	802.813168	434.51	802.811674	627.451	802.809886	506.275	802.793331	835.294	802.895873	784.706	802.895861	1261.57	802.817656	168.235	802.818218	1010.59	802.818441
173	802.809911	2476.47	802.813539	2656.47	802.816868	544.706	802.819892	510.588	802.822619	447.843	802.825041	3420.78	802.827165	2184.71	802.828985	3648.24	802.830506	521.569	802.831726	1818.04	802.833261	932.941	802.833577	318.824	802.833592	369.412	802.833304	738.431	802.832717	630.196	802.831828	336.078	802.830638	495.686	802.829144	478.431	802.827355	447.451	802.810801	880.392	802.913345	748.235	802.913333	1406.67	802.835126	233.333	802.835688	899.608	802.835911
174	802.827381	2816.08	802.831009	2926.67	802.834337	688.235	802.837361	630.588	802.840089	512.157	802.842511	3284.31	802.844635	2212.55	802.846455	3902.75	802.847976	473.333	802.849196	1865.49	802.850731	953.333	802.851047	353.725	802.851061	427.059	802.850774	875.294	802.850187	630.196	802.849298	402.353	802.848107	635.686	802.846613	466.667	802.844825	439.608	802.828270	960.392	802.930817	804.314	802.930804	1526.27	802.852596	321.961	802.853158	866.275	802.853381
175	802.844850	3069.02	802.848478	3056.47	802.851807	787.451	802.854831	641.569	802.857559	558.824	802.859981	3603.92	802.862105	2271.76	802.863925	4305.49	802.865446	540.392	802.866666	1935.69	802.868201	1042.75	802.868517	390.588	802.868532	501.961	802.868244	880.392	802.867657	695.686	802.866768	413.725	802.865577	784.706	802.864083	489.412	802.862295	495.686	802.845740	974.51	802.948288	937.255	802.948276	1554.12	802.870066	354.51	802.870628	848.235	802.870851
176	802.862320	3192.94	802.865948	3255.69	802.869277	832.941	802.872301	647.843	802.875029	545.098	802.877451	4400.39	802.879575	2463.53	802.881395	4833.73	802.882916	662.745	802.884136	2014.12	802.885671	1244.71	802.885987	438.431	802.886002	579.608	802.885714	808.235	802.885127	837.647	802.884238	501.961	802.883048	872.549	802.881554	583.529	802.879765	607.451	802.863209	968.627	802.965761	1074.51	802.965748	1636.08	802.887536	318.431	802.888098	850.588	802.888321
177	802.879790	3423.14	802.883418	3790.59	802.886747	892.157	802.889771	715.686	802.892499	546.275	802.894921	5214.51	802.897045	2750.59	802.898866	5291.37	802.900387	732.157	802.901607	2047.45	802.903141	1405.88	802.903458	404.314	802.903472	602.745	802.903185	856.863	802.902598	881.961	802.901709	668.627	802.900518	838.039	802.899024	712.157	802.897236	678.039	802.880679	1014.51	802.983233	1155.29	802.983221	1730.2	802.905007	294.902	802.905569	938.039	802.905792
178	802.897260	3665.1	802.900888	4475.29	802.904217	963.529	802.907242	807.059	802.909970	672.941	802.912392	5848.63	802.914516	3028.24	802.916336	5720	802.917857	809.412	802.919077	2127.45	802.920612	1562.35	802.920928	415.686	802.920943	614.902	802.920656	983.137	802.920068	915.686	802.919179	725.49	802.917989	825.098	802.916495	846.667	802.914706	718.824	802.898149	1143.14	803.000705	1310.98	803.000693	1978.43	802.922477	400.392	802.923040	1115.69	802.923262
179	802.914731	3888.24	802.918359	5092.94	802.921688	1043.92	802.924712	912.549	802.927440	815.294	802.929862	6412.55	802.931986	3467.84	802.933807	6440.39	802.935328	924.314	802.936548	2486.27	802.938083	1652.55	802.938399	527.843	802.938414	689.02	802.938126	1073.33	802.937539	1095.29	802.936650	688.627	802.935459	950.98	802.933965	929.412	802.932177	794.51	802.915620	1307.84	803.018178	1458.82	803.018166	2253.73	802.939948	487.843	802.940510	1331.76	802.940733
180	802.932201	4270.98	802.935829	5786.27	802.939158	1332.55	802.942183	1080.39	802.944911	859.216	802.947333	6882.35	802.949457	3904.31	802.951278	7358.04	802.952799	1027.06	802.954019	2896.47	802.955554	1739.22	802.955870	623.922	802.955885	812.941	802.955597	1137.65	802.955010	1317.25	802.954121	692.549	802.952930	1180	802.951436	1086.67	802.949648	872.549	802.933090	1434.51	803.035651	1502.35	803.035639	2405.1	802.957419	534.51	802.957981	1564.31	802.958204
181	802.949672	4847.84	802.953300	6421.96	802.956629	1622.75	802.959654	1268.63	802.962382	1034.51	802.964804	7153.73	802.966928	4134.12	802.968749	7911.76	802.970270	1113.73	802.971490	3155.69	802.973025	1955.69	802.973341	656.078	802.973356	880.392	802.973069	1315.69	802.972481	1390.98	802.971592	788.627	802.970401	1410.98	802.968907	1213.73	802.967119	974.902	802.950561	1523.92	803.053124	1459.22	803.053112	2434.12	802.974890	612.157	802.975453	1803.53	802.975676
182	802.967143	5512.94	802.970771	6699.61	802.974100	1709.8	802.977125	1496.47	802.979853	1330.98	802.982276	7473.73	802.984400	4295.69	802.986220	7996.86	802.987742	1261.96	802.988962	3427.06	802.990497	2221.96	802.990813	670.588	802.990827	943.137	802.990540	1587.84	802.989953	1335.29	802.989064	954.902	802.987873	1513.33	802.986379	1199.22	802.984590	1039.22	802.968032	1745.88	803.070597	1482.35	803.070585	2528.24	802.992362	727.843	802.992924	1884.31	802.993147
183	802.984614	6244.31	802.988242	6820.78	802.991572	1703.92	802.994596	1705.49	802.997324	1636.47	802.999747	7909.02	803.001871	4712.55	803.003692	7966.67	803.005213	1514.9	803.006433	3806.27	803.007968	2317.65	803.008284	752.549	803.008299	1027.06	803.008012	1731.76	803.007424	1444.31	803.006535	1005.88	803.005344	1514.51	803.003850	1235.69	803.002062	1049.8	802.985503	1962.75	803.088071	1643.92	803.088058	2545.49	803.009834	808.627	803.010396	1881.96	803.010619
184	803.002085	7032.55	803.005714	7189.8	803.009043	1827.84	803.012068	1855.69	803.014796	1791.37	803.017219	8199.61	803.019343	5290.98	803.021163	8358.82	803.022685	1802.35	803.023905	4178.82	803.025440	2525.1	803.025756	980.784	803.025771	1243.53	803.025483	1873.33	803.024896	1799.22	803.024007	1041.18	803.022816	1537.25	803.021322	1441.18	803.019533	1120.39	803.002974	2230.59	803.105544	1943.14	803.105532	2409.02	803.027305	841.569	803.027868	2015.29	803.028091
185	803.019556	7418.04	803.023185	7548.63	803.026515	2134.9	803.029539	1977.65	803.032268	1840	803.034690	8167.06	803.036815	5796.47	803.038635	8985.49	803.040157	1987.45	803.041377	4214.51	803.042912	3043.14	803.043228	1170.98	803.043243	1488.63	803.042955	2105.88	803.042368	2098.43	803.041479	1064.71	803.040288	1743.14	803.038794	1561.18	803.037005	1276.08	803.020446	2655.29	803.123018	2177.65	803.123006	2415.69	803.044777	942.353	803.045340	2326.27	803.045563
186	803.037028	7596.47	803.040657	7606.27	803.043986	2334.9	803.047011	2007.84	803.049740	1944.71	803.052162	8182.75	803.054287	6108.63	803.056107	9155.69	803.057629	2096.47	803.058849	4176.47	803.060384	3596.47	803.060700	1407.84	803.060715	1549.02	803.060427	2247.84	803.059840	2270.98	803.058951	1062.75	803.057760	2018.04	803.056266	1674.12	803.054477	1512.94	803.037918	3101.57	803.140492	2243.14	803.140480	2658.04	803.062250	1122.35	803.062812	2600.78	803.063035
187	803.054500	7796.08	803.058129	7532.55	803.061458	2334.51	803.064483	2009.02	803.067212	1976.08	803.069635	8569.02	803.071759	6362.75	803.073580	8921.57	803.075101	2174.12	803.076321	4550.59	803.077856	3640.39	803.078173	1659.61	803.078187	1525.49	803.077900	2138.82	803.077312	2504.31	803.076423	1129.02	803.075232	2196.47	803.073738	1910.59	803.071949	1730.59	803.055389	3240.78	803.157966	2229.8	803.157954	2847.06	803.079722	1246.67	803.080284	2689.02	803.080507
188	803.071972	7775.29	803.075601	7602.35	803.078931	2411.76	803.081956	1939.61	803.084684	1934.9	803.087107	9114.51	803.089231	6480	803.091052	8992.55	803.092574	2141.96	803.093794	4939.22	803.095329	3358.04	803.095645	1759.22	803.095660	1498.43	803.095372	1957.25	803.094785	2634.9	803.093896	1300	803.092705	2327.45	803.091211	2267.84	803.089422	1921.18	803.072861	3178.82	803.175441	2168.63	803.175428	2878.82	803.097195	1320.39	803.097757	2586.67	803.097980
189	803.089444	7480.39	803.093073	7661.57	803.096403	2469.8	803.099428	1684.31	803.102157	2109.41	803.104579	9215.29	803.106704	6390.98	803.108525	9462.75	803.110046	2074.9	803.111267	4762.35	803.112802	3281.96	803.113118	1575.69	803.113133	1564.31	803.112845	1981.96	803.112258	2609.02	803.111369	1454.9	803.110178	2425.88	803.108683	2321.96	803.106894	2069.41	803.090334	2976.08	803.192915	2094.51	803.192903	2945.1	803.114667	1270.98	803.115230	2561.96	803.115453
190	803.106917	7226.27	803.110546	7240.78	803.113876	2083.14	803.116901	1474.51	803.119629	2101.18	803.122052	8826.27	803.124177	6254.9	803.125998	9619.61	803.127519	2003.14	803.128739	4387.45	803.130275	3239.61	803.130591	1446.67	803.130606	1725.1	803.130318	2178.82	803.129731	2647.06	803.128841	1503.92	803.127650	2463.92	803.126156	2130.59	803.124367	2164.31	803.107806	2675.69	803.210390	2043.14	803.210378	3029.41	803.132140	1120.39	803.132703	2658.43	803.132926
191	803.124389	6947.84	803.128018	6393.73	803.131348	1635.29	803.134373	1452.94	803.137102	1727.84	803.139525	8089.02	803.141650	5888.63	803.143471	9321.18	803.144992	1894.9	803.146213	4080.39	803.147748	3168.24	803.148064	1357.65	803.148079	1848.24	803.147791	2375.69	803.147204	2607.45	803.146314	1435.29	803.145123	2380	803.143629	1920	803.141840	2083.14	803.125279	2293.73	803.227865	2000	803.227853	2972.16	803.149613	981.569	803.150176	2653.73	803.150399
192	803.141862	6427.45	803.145491	5732.94	803.148821	1503.14	803.151846	1431.76	803.154575	1340	803.156998	7237.25	803.159123	5261.57	803.160944	9292.16	803.162466	1698.82	803.163686	3714.51	803.165221	3137.65	803.165537	1276.08	803.165552	1761.18	803.165264	2387.84	803.164677	2525.49	803.163788	1349.02	803.162597	2231.37	803.161102	1882.75	803.159313	2028.24	803.142752	1950.2	803.245340	2030.59	803.245328	2789.41	803.167087	822.745	803.167649	2568.63	803.167872
193	803.159335	6003.53	803.162964	5278.82	803.166294	1347.06	803.169320	1222.75	803.172048	1145.1	803.174472	6557.65	803.176596	4792.94	803.178417	9796.86	803.179939	1492.94	803.181159	3412.94	803.182694	3144.31	803.183011	1230.2	803.183025	1441.18	803.182738	2239.22	803.182150	2393.73	803.181261	1215.69	803.180070	1967.45	803.178576	1893.33	803.176787	1899.61	803.160225	1761.57	803.262815	2022.75	803.262803	2461.96	803.184560	658.039	803.185123	2297.25	803.185346
194	803.176808	5660.78	803.180438	4844.71	803.183768	1102.75	803.186793	990.98	803.189522	997.647	803.191945	6227.45	803.194070	4537.25	803.195891	10549.4	803.197413	1320.78	803.198633	3176.47	803.200168	2902.75	803.200485	1148.63	803.200499	1213.33	803.200212	1943.14	803.199624	2046.67	803.198735	998.824	803.197544	1654.51	803.196049	1735.29	803.194260	1700	803.177698	1652.94	803.280291	1827.84	803.280279	2144.71	803.202034	587.843	803.202596	1910.2	803.202820
195	803.194282	5218.43	803.197911	4430.2	803.201241	924.706	803.204267	900.784	803.206996	945.49	803.209419	6073.33	803.211543	4133.73	803.213365	10503.5	803.214886	1188.24	803.216107	2992.55	803.217642	2422.35	803.217958	940	803.217973	1134.51	803.217686	1578.04	803.217098	1649.02	803.216209	760.784	803.215018	1381.57	803.213523	1503.53	803.211734	1469.8	803.195171	1598.43	803.297767	1561.18	803.297754	1874.51	803.219508	569.412	803.220070	1622.75	803.220293
196	803.211755	4933.73	803.215385	4225.1	803.218715	954.51	803.221740	834.902	803.224469	940	803.226893	5817.25	803.229017	3538.04	803.230839	9169.02	803.232360	1105.49	803.233581	2896.47	803.235116	2143.53	803.235432	707.843	803.235447	1075.69	803.235160	1314.9	803.234572	1357.25	803.233683	581.961	803.232492	1211.76	803.230997	1379.61	803.229208	1266.67	803.212645	1580	803.315243	1423.92	803.315230	1915.29	803.236982	505.882	803.237545	1483.53	803.237768
197	803.229229	4798.82	803.232859	4262.35	803.236189	1035.69	803.239214	743.137	803.241943	840.784	803.244367	5698.43	803.246491	3180	803.248313	7601.18	803.249835	1038.82	803.251055	2674.51	803.252590	1975.69	803.252907	594.902	803.252921	938.431	803.252634	1178.43	803.252046	1193.33	803.251157	514.51	803.249966	1144.31	803.248471	1251.37	803.246682	1174.9	803.230119	1557.25	803.332719	1415.69	803.332706	1928.63	803.254456	496.471	803.255019	1466.27	803.255242
198	803.246703	4756.08	803.250333	4585.49	803.253663	985.098	803.256689	672.549	803.259418	683.529	803.261841	5576.08	803.263966	3109.8	803.265787	6779.61	803.267309	1039.22	803.268529	2446.27	803.270065	1885.49	803.270381	592.157	803.270396	901.961	803.270108	1187.06	803.269521	1169.02	803.268631	519.216	803.267440	1150.98	803.265946	1180.39	803.264156	1210.2	803.247592	1439.61	803.350195	1359.22	803.350183	1876.86	803.271931	548.627	803.272493	1498.04	803.272716
199	803.264177	4763.92	803.267807	4655.29	803.271137	816.471	803.274163	659.216	803.276892	574.118	803.279315	5464.31	803.281440	3117.65	803.283262	6620.78	803.284784	1056.08	803.286004	2444.71	803.287539	1799.22	803.287856	533.333	803.287870	874.118	803.287583	1209.8	803.286995	1201.18	803.286106	568.235	803.284915	1097.25	803.283420	1118.04	803.281631	1224.71	803.265067	1309.02	803.367671	1249.41	803.367659	1971.37	803.289406	543.137	803.289968	1412.55	803.290191
200	803.281651	4635.29	803.285281	4458.43	803.288612	744.314	803.291637	686.667	803.294367	583.137	803.296790	5598.04	803.298915	3150.2	803.300736	6453.33	803.302258	969.02	803.303479	2464.31	803.305014	1816.86	803.305331	460	803.305345	758.431	803.305058	1263.92	803.304470	1150.98	803.303581	583.137	803.302390	1085.49	803.300895	1002.35	803.299106	1201.57	803.282541	1251.37	803.385148	1181.96	803.385136	2189.8	803.306880	478.431	803.307443	1242.35	803.307666
201	803.299126	4269.02	803.302756	4238.43	803.306086	742.745	803.309112	663.529	803.311841	674.51	803.314265	5709.41	803.316390	3238.04	803.318211	5896.47	803.319733	788.235	803.320954	2341.18	803.322489	1866.27	803.322806	470.588	803.322820	648.627	803.322533	1230.59	803.321945	1123.14	803.321056	541.569	803.319864	1087.45	803.318370	909.804	803.316580	1138.82	803.300015	1223.53	803.402625	1189.02	803.402613	2132.94	803.324355	437.255	803.324918	1139.22	803.325141
202	803.316600	3874.12	803.320231	4199.22	803.323561	718.039	803.326587	678.431	803.329316	723.137	803.331740	5430.2	803.333865	3274.12	803.335686	5322.75	803.337208	710.588	803.338429	2089.8	803.339964	1818.82	803.340281	479.608	803.340296	677.255	803.340008	1125.1	803.339420	1228.24	803.338531	503.137	803.337340	1142.75	803.335845	937.255	803.334055	1079.22	803.317490	1154.51	803.420102	1172.94	803.420090	2012.16	803.341831	403.137	803.342393	1256.08	803.342616
203	803.334075	3660.78	803.337705	4081.96	803.341036	660.392	803.344062	699.216	803.346792	656.863	803.349215	5017.25	803.351340	3209.41	803.353162	5172.16	803.354684	723.529	803.355904	1854.12	803.357440	1658.04	803.357756	447.451	803.357771	732.941	803.357483	1017.25	803.356896	1246.67	803.356006	543.922	803.354815	1134.12	803.353320	968.627	803.351531	1006.67	803.334965	1077.65	803.437579	1114.12	803.437567	2122.35	803.359306	360	803.359869	1388.24	803.360092
204	803.351550	3481.96	803.355181	3781.18	803.358512	680.392	803.361537	687.059	803.364267	547.451	803.366691	4936.47	803.368816	3029.02	803.370637	5403.53	803.372159	776.471	803.373380	1805.88	803.374915	1729.02	803.375232	378.824	803.375247	739.216	803.374959	1102.75	803.374371	1113.73	803.373482	566.667	803.372291	1032.55	803.370796	950.98	803.369006	878.824	803.352440	1007.45	803.455057	1089.02	803.455044	2336.86	803.376782	349.804	803.377344	1336.08	803.377567
205	803.369026	3297.25	803.372656	3345.49	803.375987	724.314	803.379013	598.431	803.381742	490.196	803.384166	4857.65	803.386291	2874.51	803.388113	5451.37	803.389635	749.412	803.390856	2040.39	803.392391	1880.39	803.392708	336.078	803.392722	696.471	803.392435	1218.43	803.391847	1019.61	803.390958	555.686	803.389766	895.686	803.388271	936.471	803.386482	795.294	803.369915	942.745	803.472534	1122.35	803.472522	2340	803.394258	420.784	803.394820	1167.06	803.395043
206	803.386501	3354.9	803.390132	3084.31	803.393463	709.412	803.396489	483.922	803.399218	547.843	803.401642	4609.41	803.403767	2856.86	803.405589	5217.25	803.407111	692.941	803.408332	2254.12	803.409867	1898.82	803.410184	366.667	803.410198	692.941	803.409911	1133.33	803.409323	1002.75	803.408434	565.882	803.407242	796.078	803.405747	810.588	803.403958	756.471	803.387391	998.824	803.490012	1229.41	803.490000	2107.84	803.411734	443.529	803.412296	1021.96	803.412519
207	803.403977	3563.92	803.407607	2979.22	803.410938	680.392	803.413964	422.745	803.416694	626.667	803.419118	4408.63	803.421243	2858.82	803.423065	4841.18	803.424587	731.765	803.425808	2112.94	803.427343	1769.41	803.427660	406.667	803.427674	610.588	803.427387	972.157	803.426799	996.471	803.425910	552.941	803.424718	806.667	803.423223	676.078	803.421434	704.314	803.404867	1055.69	803.507490	1233.33	803.507478	1921.18	803.429210	397.255	803.429772	951.373	803.429995
208	803.421453	3456.47	803.425083	3062.75	803.428414	617.647	803.431441	438.431	803.434170	609.02	803.436594	4362.75	803.438719	2738.04	803.440541	4545.49	803.442063	799.608	803.443284	1847.06	803.444820	1626.67	803.445136	305.49	803.445151	527.059	803.444863	922.353	803.444276	936.078	803.443386	533.333	803.442195	789.02	803.440700	750.588	803.438910	700.392	803.422342	1050.59	803.524968	1028.63	803.524956	1943.92	803.446686	366.275	803.447249	982.353	803.447472
209	803.438929	3200.78	803.442559	3234.12	803.445890	598.039	803.448917	427.451	803.451647	517.647	803.454070	4274.9	803.456196	2574.9	803.458017	4291.76	803.459540	780	803.460760	1688.63	803.462296	1384.71	803.462613	238.039	803.462627	496.078	803.462340	894.51	803.461752	918.431	803.460862	542.745	803.459671	744.314	803.458176	932.941	803.456386	736.471	803.439819	1040.78	803.542447	955.686	803.542434	1940	803.464163	363.529	803.464725	1025.1	803.464948
210	803.456405	3189.41	803.460036	3315.29	803.463367	652.157	803.466393	369.412	803.469123	466.275	803.471547	4095.69	803.473672	2429.41	803.475494	4178.04	803.477016	709.804	803.478237	1602.75	803.479773	1249.41	803.480089	353.333	803.480104	508.235	803.479816	912.157	803.479229	917.255	803.478339	510.98	803.477148	763.137	803.475653	883.922	803.473863	705.49	803.457295	981.961	803.559925	1088.24	803.559913	1767.06	803.481639	347.843	803.482202	1065.1	803.482425
211	803.473881	3285.1	803.477512	3219.61	803.480843	764.706	803.483870	351.373	803.486600	409.804	803.489024	3843.53	803.491149	2391.76	803.492971	4328.63	803.494493	658.039	803.495714	1624.71	803.497250	1300.39	803.497566	446.275	803.497581	500	803.497293	817.647	803.496706	916.863	803.495816	389.412	803.494625	810.98	803.493129	712.549	803.491340	639.608	803.474771	992.157	803.577404	1170.2	803.577392	1554.51	803.499116	338.039	803.499679	1085.1	803.499902
212	803.491358	3260	803.494989	3142.75	803.498320	802.745	803.501347	363.922	803.504077	372.549	803.506501	3587.45	803.508626	2369.02	803.510448	4378.82	803.511970	689.412	803.513191	1658.82	803.514727	1287.06	803.515043	427.843	803.515058	499.216	803.514770	742.745	803.514183	927.843	803.513293	321.176	803.512102	837.255	803.510606	653.726	803.508817	594.902	803.492248	1070.98	803.594883	1140.78	803.594871	1447.84	803.516594	274.51	803.517156	1180.39	803.517379
213	803.508835	2894.12	803.512466	3012.16	803.515797	764.706	803.518824	371.373	803.521554	291.765	803.523978	3593.73	803.526103	2367.45	803.527925	4018.82	803.529448	723.137	803.530668	1654.12	803.532204	1152.16	803.532521	375.686	803.532535	412.941	803.532248	802.353	803.531660	886.275	803.530770	355.294	803.529579	847.451	803.528084	635.686	803.526294	557.255	803.509725	1077.25	803.612362	1062.75	803.612350	1416.86	803.534071	235.294	803.534634	1419.22	803.534857
214	803.526312	2662.75	803.529943	2866.27	803.533274	741.176	803.536301	439.608	803.539031	282.745	803.541455	3689.41	803.543581	2380.78	803.545403	3670.2	803.546925	622.353	803.548146	1572.16	803.549682	1050.2	803.549998	386.667	803.550013	383.529	803.549725	852.157	803.549137	783.922	803.548248	358.824	803.547056	818.431	803.545561	614.118	803.543771	627.843	803.527202	901.569	803.629841	1039.61	803.629829	1346.27	803.551548	237.647	803.552111	1669.8	803.552334
215	803.543789	2680	803.547420	2840.78	803.550752	687.059	803.553778	498.039	803.556508	326.667	803.558933	3617.65	803.561058	2398.43	803.562880	3652.94	803.564403	554.51	803.565623	1500	803.567159	1099.22	803.567476	418.431	803.567491	449.412	803.567203	803.922	803.566615	822.353	803.565725	364.314	803.564534	798.824	803.563039	546.275	803.561249	739.608	803.544679	732.941	803.647321	1028.63	803.647309	1231.76	803.569026	290.98	803.569589	1768.24	803.569812
216	803.561266	2670.59	803.564897	2889.41	803.568229	629.412	803.571256	472.941	803.573986	368.627	803.576410	3440.78	803.578536	2241.96	803.580358	3645.49	803.581880	641.176	803.583101	1520.39	803.584637	1155.29	803.584954	422.353	803.584968	489.804	803.584681	751.765	803.584093	900	803.583203	393.333	803.582012	842.353	803.580516	486.667	803.578727	809.804	803.562156	703.529	803.664801	975.294	803.664788	1296.47	803.586504	315.294	803.587067	1708.24	803.587290
217	803.578744	2538.04	803.582375	2942.75	803.585707	512.157	803.588734	405.49	803.591464	345.098	803.593888	3458.43	803.596014	2072.16	803.597836	3560	803.599358	656.471	803.600579	1539.61	803.602115	1118.43	803.602432	425.882	803.602447	437.255	803.602159	770.196	803.601571	815.686	803.600681	345.882	803.599490	792.157	803.597994	505.49	803.596204	696.863	803.579634	732.941	803.682281	927.451	803.682268	1363.92	803.603982	232.549	803.604545	1558.04	803.604768
218	803.596221	2349.02	803.599853	2931.76	803.603185	425.49	803.606212	391.765	803.608942	292.941	803.611366	3635.29	803.613492	2041.96	803.615314	3769.41	803.616837	555.686	803.618058	1599.22	803.619594	1091.37	803.619910	430.588	803.619925	395.686	803.619637	814.118	803.619049	700.784	803.618160	303.529	803.616968	720.784	803.615473	675.686	803.613683	546.667	803.597111	749.412	803.699761	910.98	803.699748	1471.76	803.621460	133.333	803.622023	1314.12	803.622246
219	803.613699	2298.43	803.617331	2693.73	803.620663	370.196	803.623690	424.314	803.626420	350.98	803.628844	3659.22	803.630970	2062.75	803.632792	3914.51	803.634315	500.392	803.635536	1672.16	803.637072	1146.27	803.637389	403.529	803.637403	421.961	803.637116	861.961	803.636528	692.941	803.635638	361.569	803.634446	727.059	803.632951	815.294	803.631161	481.961	803.614589	765.49	803.717241	946.275	803.717229	1518.43	803.638939	116.863	803.639502	1086.67	803.639725
220	803.631178	2440.39	803.634809	2516.47	803.638141	403.137	803.641168	417.647	803.643898	500.784	803.646323	3526.67	803.648449	1903.92	803.650271	3717.65	803.651794	526.667	803.653015	1611.76	803.654551	1161.96	803.654867	352.157	803.654882	501.569	803.654594	837.647	803.654006	740.784	803.653117	372.941	803.651925	729.02	803.650429	715.294	803.648639	443.922	803.632068	719.608	803.734721	987.059	803.734709	1457.65	803.656418	158.039	803.656980	1069.8	803.657204
221	803.648656	2656.08	803.652287	2479.61	803.655619	404.706	803.658647	432.157	803.661377	509.804	803.663802	3256.08	803.665927	1827.45	803.667750	3621.18	803.669272	556.471	803.670493	1479.22	803.672029	1067.06	803.672346	295.686	803.672361	514.902	803.672073	692.549	803.671485	734.51	803.670595	289.412	803.669404	647.843	803.667908	619.608	803.666118	451.373	803.649546	701.176	803.752202	879.216	803.752190	1407.06	803.673896	216.863	803.674459	1112.16	803.674682
222	803.666134	2714.12	803.669766	2347.06	803.673098	405.882	803.676125	480.392	803.678856	402.745	803.681280	3080.39	803.683406	2021.18	803.685228	3695.29	803.686751	505.882	803.687972	1387.45	803.689508	939.216	803.689825	260	803.689840	404.706	803.689552	572.941	803.688964	653.333	803.688074	233.725	803.686883	563.529	803.685387	637.255	803.683597	530.98	803.667024	756.471	803.769683	765.098	803.769671	1328.63	803.691376	269.412	803.691938	1057.65	803.692161
223	803.683613	2673.73	803.687245	2305.88	803.690577	443.529	803.693604	501.961	803.696335	356.471	803.698759	2910.98	803.700885	2183.92	803.702708	3519.22	803.704230	520	803.705451	1362.75	803.706988	785.882	803.707304	210.98	803.707319	258.824	803.707031	551.373	803.706443	601.176	803.705553	249.412	803.704362	594.51	803.702866	655.686	803.701076	573.333	803.684503	784.706	803.787164	728.627	803.787152	1102.75	803.708855	301.569	803.709418	903.529	803.709641
224	803.701092	2765.88	803.704724	2519.61	803.708056	554.902	803.711083	468.627	803.713814	335.686	803.716239	2916.08	803.718365	2140.39	803.720187	3369.8	803.721710	576.863	803.722931	1380.78	803.724467	793.726	803.724784	189.412	803.724798	214.118	803.724511	655.294	803.723923	605.49	803.723033	271.373	803.721841	716.471	803.720345	625.882	803.718555	591.765	803.701982	831.765	803.804645	753.726	803.804633	1016.86	803.726334	316.471	803.726897	851.765	803.727120
225	803.718571	2777.25	803.722203	2674.9	803.725535	620	803.728563	461.176	803.731293	353.725	803.733718	3066.67	803.735844	2052.55	803.737666	3582.35	803.739189	551.373	803.740410	1430.98	803.741947	934.902	803.742263	204.314	803.742278	289.02	803.741990	812.157	803.741402	580.392	803.740512	297.255	803.739320	678.039	803.737825	636.471	803.736035	611.373	803.719461	774.51	803.822127	754.118	803.822114	1106.67	803.743814	262.745	803.744377	890.588	803.744600
226	803.736050	2688.63	803.739682	2723.92	803.743015	654.902	803.746042	429.412	803.748773	366.275	803.751198	3253.73	803.753324	2101.57	803.755146	3798.43	803.756669	540.392	803.757890	1550.98	803.759426	1056.86	803.759743	245.49	803.759758	384.706	803.759470	858.431	803.758882	600.784	803.757992	334.118	803.756800	538.824	803.755305	650.98	803.753514	632.941	803.736940	668.627	803.839608	730.196	803.839596	1138.04	803.761294	216.863	803.761856	972.941	803.762080
227	803.753530	2581.18	803.757162	2761.96	803.760494	654.118	803.763522	366.275	803.766253	416.863	803.768677	3383.53	803.770804	2191.37	803.772626	3635.29	803.774149	553.333	803.775370	1674.51	803.776906	1068.24	803.777223	272.941	803.777238	365.49	803.776950	723.529	803.776362	658.039	803.775472	353.333	803.774280	496.471	803.772784	573.726	803.770994	571.373	803.754420	640.784	803.857090	760	803.857078	1021.18	803.778774	269.02	803.779336	1021.18	803.779560
228	803.771009	2526.67	803.774641	2766.27	803.777974	635.686	803.781002	362.745	803.783732	534.902	803.786157	3497.25	803.788284	2163.53	803.790106	3533.33	803.791629	534.902	803.792850	1666.67	803.794387	1020.78	803.794703	317.647	803.794718	320.784	803.794430	622.745	803.793842	707.451	803.792952	316.863	803.791760	650.588	803.790265	564.706	803.788474	497.255	803.771900	689.412	803.874572	851.765	803.874560	992.157	803.796254	274.902	803.796817	979.216	803.797040
229	803.788489	2612.16	803.792121	2741.96	803.795454	590.196	803.798482	366.275	803.801213	589.02	803.803637	3573.33	803.805764	2073.73	803.807586	3754.51	803.809109	521.569	803.810330	1612.94	803.811867	932.549	803.812183	340	803.812198	301.176	803.811910	689.804	803.811322	755.686	803.810432	294.118	803.809240	778.039	803.807745	627.059	803.805954	458.824	803.789379	680.784	803.892054	859.608	803.892042	1054.51	803.813734	237.647	803.814297	918.039	803.814520
230	803.805969	2782.75	803.809601	2872.16	803.812934	594.118	803.815962	412.549	803.818693	551.765	803.821118	3605.88	803.823244	2090.2	803.825067	3987.06	803.826590	599.608	803.827811	1559.61	803.829347	907.059	803.829664	325.49	803.829679	351.373	803.829391	726.275	803.828803	730.98	803.827913	301.176	803.826721	796.078	803.825225	615.294	803.823435	430.588	803.806859	627.843	803.909536	756.471	803.909524	1177.25	803.831215	241.176	803.831778	828.235	803.832001
231	803.823449	2920	803.827082	2974.12	803.830415	680	803.833442	535.686	803.836173	482.745	803.838598	3541.18	803.840725	2279.22	803.842547	4112.16	803.844070	706.667	803.845292	1610.2	803.846828	889.02	803.847145	299.216	803.847159	436.471	803.846872	618.824	803.846284	680.392	803.845394	307.059	803.844202	720.392	803.842706	609.412	803.840915	411.373	803.824340	611.765	803.927019	760.392	803.927007	1299.22	803.848695	238.431	803.849258	832.549	803.849482
232	803.840930	3032.16	803.844562	3082.75	803.847895	808.627	803.850923	666.667	803.853654	414.902	803.856079	3705.88	803.858205	2499.22	803.860028	4504.31	803.861551	747.451	803.862772	1732.55	803.864309	880.392	803.864626	316.471	803.864640	489.02	803.864353	597.647	803.863765	676.471	803.862875	300	803.861682	705.882	803.860187	725.882	803.858396	478.824	803.841820	751.765	803.944502	925.098	803.944490	1521.96	803.866176	264.314	803.866739	990.196	803.866963
233	803.858410	3132.16	803.862043	3447.06	803.865376	898.824	803.868404	700	803.871135	407.451	803.873560	4134.12	803.875686	2656.86	803.877509	5007.06	803.879032	753.726	803.880254	1907.45	803.881790	910.98	803.882107	361.961	803.882121	467.059	803.881834	699.216	803.881246	700.784	803.880356	292.157	803.879163	780	803.877668	780.784	803.875877	566.275	803.859301	861.177	803.961985	1022.35	803.961973	1753.73	803.883658	345.49	803.884220	1187.06	803.884444
234	803.875891	3433.33	803.879524	4014.51	803.882857	1023.92	803.885885	730.98	803.888616	489.412	803.891041	4804.71	803.893168	2993.33	803.894990	5376.47	803.896513	789.02	803.897735	2155.29	803.899271	1012.16	803.899588	416.078	803.899603	545.098	803.899315	772.549	803.898727	801.961	803.897837	369.412	803.896645	868.235	803.895149	752.941	803.893358	661.176	803.876781	939.216	803.979468	1078.82	803.979456	1943.14	803.901139	452.157	803.901702	1297.65	803.901925
235	803.893372	4042.35	803.897005	4487.45	803.900338	1225.49	803.903366	867.059	803.906097	639.608	803.908522	5577.25	803.910649	3469.8	803.912472	5681.57	803.913995	913.333	803.915216	2385.88	803.916753	1209.02	803.917070	431.765	803.917084	703.529	803.916796	791.765	803.916208	998.431	803.915318	524.706	803.914126	887.059	803.912630	767.059	803.910840	711.765	803.894262	1183.53	803.996951	1185.1	803.996939	2050.59	803.918620	491.765	803.919183	1340	803.919407
236	803.910853	4650.98	803.914486	5116.08	803.917819	1465.1	803.920847	1070.2	803.923579	867.843	803.926004	6327.45	803.928130	4057.65	803.929953	6307.45	803.931476	1104.71	803.932698	2557.25	803.934235	1402.75	803.934551	480.392	803.934566	820.784	803.934278	1046.27	803.933690	1221.57	803.932800	689.412	803.931608	974.118	803.930112	928.627	803.928321	790.98	803.911744	1656.47	804.014435	1409.02	804.014423	2148.63	803.936102	496.078	803.936665	1440.39	803.936888
237	803.928335	5092.55	803.931967	5881.18	803.935301	1728.24	803.938329	1261.96	803.941060	1069.02	803.943486	7172.16	803.945612	4630.59	803.947435	7056.08	803.948958	1360	803.950180	2814.12	803.951716	1480.39	803.952033	609.02	803.952048	862.353	803.951760	1486.27	803.951172	1396.08	803.950282	762.353	803.949090	1270.98	803.947594	1134.12	803.945803	874.51	803.929225	2099.22	804.031918	1627.06	804.031906	2375.29	803.953584	578.431	803.954147	1578.82	803.954370
238	803.945816	5494.9	803.949449	6409.02	803.952782	1979.61	803.955811	1387.45	803.958542	1280.39	803.960967	7898.04	803.963094	4987.84	803.964917	7551.76	803.966440	1527.45	803.967662	3252.55	803.969198	1605.88	803.969515	826.667	803.969530	876.863	803.969242	1820	803.968654	1555.29	803.967764	795.686	803.966572	1555.29	803.965076	1270.59	803.963285	989.412	803.946707	2283.92	804.049402	1721.18	804.049390	2639.61	803.971066	787.451	803.971629	1683.92	803.971852
239	803.963298	6079.61	803.966931	6496.86	803.970264	2146.67	803.973292	1428.63	803.976024	1581.57	803.978450	8311.76	803.980576	5125.1	803.982399	7849.8	803.983922	1555.69	803.985144	3872.55	803.986681	2052.55	803.986997	1016.86	803.987012	988.235	803.986724	1896.08	803.986136	1673.73	803.985246	885.098	803.984054	1723.92	803.982558	1360	803.980767	1160.39	803.964188	2358.43	804.066886	1813.73	804.066874	2916.47	803.988548	1032.94	803.989111	1861.18	803.989335
240	803.980780	6666.27	803.984413	6694.12	803.987746	2242.75	803.990775	1491.37	803.993506	1823.92	803.995932	8528.63	803.998059	5267.45	803.999881	8114.9	804.001405	1518.43	804.002626	4337.65	804.004163	2627.84	804.004480	1107.45	804.004494	1254.12	804.004207	2027.06	804.003619	1772.16	804.002728	1066.67	804.001536	1954.9	804.000040	1484.71	803.998249	1473.33	803.981670	2648.63	804.084371	1946.27	804.084358	3274.51	804.006031	1171.76	804.006594	2231.37	804.006817
241	803.998262	6914.9	804.001895	7093.73	804.005229	2257.25	804.008257	1754.9	804.010989	1923.14	804.013414	8878.43	804.015541	5665.88	804.017364	8465.1	804.018887	1532.16	804.020109	4481.18	804.021646	3027.84	804.021962	1146.27	804.021977	1556.47	804.021689	2294.9	804.021101	2061.57	804.020211	1258.82	804.019019	2173.33	804.017523	1707.45	804.015732	1774.12	803.999152	3027.84	804.101855	2148.63	804.101843	3570.59	804.023514	1172.16	804.024077	2525.1	804.024300
242	804.015744	7228.63	804.019377	7437.65	804.022711	2340.78	804.025739	2169.8	804.028471	2056.86	804.030897	9359.61	804.033024	6251.76	804.034847	8961.96	804.036370	1712.16	804.037592	4502.75	804.039129	3167.45	804.039445	1334.51	804.039460	1725.1	804.039172	2480	804.038584	2406.27	804.037694	1438.43	804.036501	2283.14	804.035005	1956.08	804.033214	1987.45	804.016635	3225.88	804.119340	2529.41	804.119328	3737.65	804.040996	1203.92	804.041559	2585.1	804.041783
243	804.033227	7539.61	804.036860	7645.88	804.040194	2565.88	804.043222	2522.75	804.045954	2260	804.048380	9653.33	804.050507	6599.61	804.052330	9209.8	804.053853	2061.57	804.055075	4760.39	804.056612	3135.29	804.056928	1506.67	804.056943	1849.8	804.056655	2491.76	804.056067	2570.98	804.055177	1520	804.053984	2207.84	804.052488	2123.14	804.050697	2139.22	804.034117	3181.57	804.136825	2866.67	804.136812	3586.27	804.058479	1330.98	804.059042	2688.63	804.059266
244	804.050709	7797.65	804.054343	7800.39	804.057676	2717.25	804.060705	2623.53	804.063437	2306.67	804.065863	9543.92	804.067990	6606.27	804.069813	9164.71	804.071336	2435.69	804.072558	5121.96	804.074095	3154.12	804.074411	1560	804.074426	1893.33	804.074138	2405.1	804.073550	2607.06	804.072660	1504.71	804.071467	2318.04	804.069971	2252.16	804.068180	2255.29	804.051600	3051.76	804.154310	2820.78	804.154297	3454.51	804.075963	1534.9	804.076526	2908.24	804.076749
245	804.068192	8235.69	804.071826	7704.71	804.075160	2658.43	804.078188	2414.51	804.080920	2190.2	804.083346	9272.94	804.085473	6615.69	804.087296	9006.67	804.088819	2585.1	804.090041	5280	804.091578	3145.88	804.091895	1603.14	804.091909	1845.88	804.091622	2319.22	804.091033	2649.02	804.090143	1520	804.088951	2488.24	804.087455	2392.94	804.085664	2359.22	804.069083	3050.59	804.171795	2403.53	804.171783	3424.31	804.093446	1481.57	804.094009	2965.49	804.094232
246	804.085675	8619.61	804.089309	7484.31	804.092643	2478.04	804.095671	2133.33	804.098403	2121.57	804.100829	8885.88	804.102956	6554.12	804.104779	9071.76	804.106303	2410.98	804.107525	5155.29	804.109062	3105.88	804.109378	1702.75	804.109393	1900.39	804.109105	2301.57	804.108517	2713.33	804.107627	1469.02	804.106434	2529.02	804.104938	2409.8	804.103147	2498.82	804.086566	3085.88	804.189280	2213.73	804.189268	3221.96	804.110930	1203.92	804.111493	2835.29	804.111716
247	804.103159	8395.69	804.106792	7082.35	804.110126	2244.71	804.113155	1879.61	804.115887	1963.14	804.118313	8555.69	804.120440	6389.8	804.122263	9349.41	804.123787	2135.29	804.125008	4934.9	804.126545	3097.25	804.126862	1718.04	804.126877	1947.84	804.126589	2425.88	804.126001	2689.02	804.125110	1301.18	804.123918	2487.45	804.122422	2330.2	804.120631	2501.57	804.104049	2833.33	804.206766	2316.86	804.206754	2876.47	804.128413	1050.59	804.128977	2698.43	804.129200
248	804.120642	7671.37	804.124276	6458.82	804.127610	1965.88	804.130639	1682.75	804.133371	1650.59	804.135797	8360.78	804.137924	6132.16	804.139747	9705.1	804.141271	1900	804.142492	4536.86	804.144029	3118.82	804.144346	1671.76	804.144361	1977.65	804.144073	2498.43	804.143485	2538.82	804.142594	1221.96	804.141402	2492.55	804.139906	2296.08	804.138114	2502.35	804.121533	2493.73	804.224252	2293.33	804.224239	2801.57	804.145897	1052.94	804.146461	2482.35	804.146684
249	804.138126	7141.18	804.141759	5843.53	804.145094	1716.47	804.148122	1468.63	804.150855	1234.12	804.153281	8095.29	804.155408	5718.43	804.157231	9711.76	804.158755	1766.67	804.159976	3907.45	804.161514	2940.78	804.161830	1543.92	804.161845	1881.18	804.161557	2238.43	804.160969	2427.06	804.160079	1280.39	804.158886	2320.78	804.157390	2114.12	804.155598	2518.82	804.139016	2406.67	804.241738	2045.1	804.241725	2837.65	804.163382	927.843	804.163945	2302.75	804.164168
250	804.155609	6666.67	804.159243	5629.41	804.162577	1436.08	804.165606	1248.63	804.168339	965.49	804.170765	7519.22	804.172892	5071.76	804.174715	9108.24	804.176239	1596.47	804.177461	3228.24	804.178998	2691.37	804.179315	1369.02	804.179329	1638.43	804.179041	1923.53	804.178453	2357.25	804.177563	1350.59	804.176370	2089.02	804.174874	1708.24	804.173083	2270.2	804.156500	2318.43	804.259224	1893.33	804.259212	2631.37	804.180866	789.804	804.181429	2235.69	804.181652
251	804.173093	6000.78	804.176727	5405.88	804.180062	1164.31	804.183091	1086.27	804.185823	838.824	804.188249	6916.08	804.190376	4538.82	804.192200	8260.39	804.193723	1364.71	804.194945	2982.35	804.196482	2580	804.196799	1160.39	804.196814	1369.02	804.196526	1875.29	804.195938	2203.53	804.195047	1173.73	804.193855	1887.06	804.192358	1434.9	804.190567	1809.02	804.173984	2040.39	804.276710	1764.31	804.276698	2361.18	804.198351	789.412	804.198914	2154.12	804.199137
252	804.190578	5406.27	804.194212	5021.57	804.197546	1068.63	804.200575	1065.88	804.203307	790.588	804.205734	6611.37	804.207861	4221.57	804.209684	8039.61	804.211208	1170.59	804.212430	2979.22	804.213967	2466.27	804.214284	1000	804.214299	1220.78	804.214011	1824.71	804.213422	1913.73	804.212532	884.314	804.211339	1623.92	804.209843	1405.88	804.208052	1532.94	804.191468	1869.41	804.294197	1562.35	804.294185	2173.33	804.215835	758.431	804.216398	2021.18	804.216622
253	804.208062	5159.61	804.211696	4790.98	804.215031	1096.47	804.218060	1033.33	804.220792	756.863	804.223218	6504.71	804.225346	3938.43	804.227169	8207.84	804.228693	1070.2	804.229915	2878.82	804.231452	2268.63	804.231769	921.177	804.231783	1096.08	804.231496	1619.22	804.230907	1664.31	804.230017	795.686	804.228824	1359.22	804.227328	1425.88	804.225536	1356.08	804.208953	1780.78	804.311683	1402.75	804.311671	2025.1	804.233320	668.627	804.233883	1929.41	804.234107
254	804.225547	5141.18	804.229181	4623.92	804.232515	1116.08	804.235545	992.157	804.238277	781.569	804.240703	6345.1	804.242831	3672.55	804.244654	7739.61	804.246178	961.177	804.247400	2679.61	804.248937	2123.14	804.249254	860.392	804.249269	1001.18	804.248981	1401.57	804.248392	1472.94	804.247502	790.196	804.246309	1240.78	804.244813	1277.65	804.243021	1189.41	804.226437	1580	804.329170	1334.51	804.329158	1925.88	804.250805	570.98	804.251369	1850.2	804.251592
255	804.243031	4992.55	804.246666	4309.8	804.250000	1011.37	804.253030	918.824	804.255762	789.412	804.258188	6100.39	804.260316	3541.57	804.262139	6784.71	804.263663	961.569	804.264885	2553.33	804.266422	2104.31	804.266739	777.647	804.266754	926.667	804.266466	1351.37	804.265878	1384.31	804.264987	768.235	804.263794	1127.45	804.262298	989.412	804.260507	1060.39	804.243922	1379.61	804.346658	1216.08	804.346645	1892.55	804.268291	497.255	804.268854	1647.84	804.269077
256	804.260516	4817.25	804.264151	4194.9	804.267485	878.039	804.270515	843.529	804.273247	716.471	804.275674	5984.31	804.277801	3450.59	804.279625	6274.12	804.281149	1094.51	804.282370	2529.41	804.283908	2171.37	804.284225	642.745	804.284239	861.961	804.283951	1420	804.283363	1349.41	804.282473	727.451	804.281280	1022.35	804.279783	883.529	804.277992	1084.31	804.261407	1327.84	804.364145	1121.18	804.364133	1934.9	804.285776	455.686	804.286339	1410.2	804.286563
257	804.278002	4900.78	804.281636	4410.2	804.284971	770.98	804.288000	793.726	804.290733	656.078	804.293159	5949.02	804.295287	3356.47	804.297110	6264.31	804.298634	1114.9	804.299856	2472.16	804.301393	2030.59	804.301710	484.706	804.301725	780.392	804.301437	1349.41	804.300849	1345.1	804.299958	692.157	804.298765	1025.1	804.297269	980.784	804.295477	1149.8	804.278892	1316.08	804.381632	1054.9	804.381620	1987.45	804.303262	431.765	804.303825	1395.29	804.304048
258	804.295487	4927.06	804.299121	4649.02	804.302456	718.431	804.305486	720	804.308218	681.176	804.310645	5704.71	804.312772	3323.53	804.314596	6290.59	804.316120	940	804.317342	2387.84	804.318879	1785.1	804.319196	404.314	804.319211	750.196	804.318923	1305.1	804.318335	1332.55	804.317444	613.333	804.316251	1066.27	804.314755	1098.04	804.312963	1129.02	804.296378	1214.51	804.399120	1007.06	804.399108	2016.08	804.320748	407.451	804.321311	1550.98	804.321534
259	804.312972	4445.49	804.316607	4398.82	804.319942	725.882	804.322971	605.49	804.325704	670.98	804.328131	5226.67	804.330258	3467.84	804.332082	6280.39	804.333606	733.726	804.334828	2211.37	804.336365	1743.53	804.336682	434.118	804.336697	722.745	804.336409	1359.61	804.335821	1296.47	804.334930	512.157	804.333737	1078.43	804.332241	1125.49	804.330449	1049.8	804.313863	1121.18	804.416608	969.412	804.416596	1994.51	804.338234	439.608	804.338797	1528.24	804.339020
260	804.330458	3765.1	804.334093	3853.73	804.337428	707.843	804.340457	640.784	804.343190	603.922	804.345617	4949.02	804.347744	3452.55	804.349568	6162.35	804.351092	650.588	804.352314	2021.96	804.353852	1800	804.354168	536.078	804.354183	652.157	804.353895	1373.33	804.353307	1218.04	804.352416	500.784	804.351223	1161.96	804.349727	1107.45	804.347935	1044.31	804.331349	1094.9	804.434096	1102.75	804.434084	1980.78	804.355720	463.529	804.356283	1378.82	804.356507
261	804.347944	3422.35	804.351579	3476.86	804.354914	701.176	804.357943	710.196	804.360676	589.412	804.363103	4862.75	804.365231	3260.78	804.367054	5682.75	804.368578	721.569	804.369801	2052.55	804.371338	1694.12	804.371655	603.529	804.371670	539.608	804.371382	1232.94	804.370793	1225.88	804.369903	548.627	804.368710	1271.76	804.367213	975.294	804.365421	1043.14	804.348835	1080.39	804.451584	1233.33	804.451572	1971.37	804.373207	387.843	804.373770	1305.49	804.373993
262	804.365430	3404.31	804.369065	3445.49	804.372400	741.961	804.375430	694.51	804.378163	583.137	804.380589	4958.82	804.382717	3050.2	804.384541	5222.35	804.386065	814.51	804.387287	2190.59	804.388825	1486.27	804.389141	604.314	804.389156	550.98	804.388868	1130.98	804.388280	1258.82	804.387389	523.529	804.386196	1260.78	804.384700	846.667	804.382908	1069.41	804.366321	1055.69	804.469073	1245.49	804.469061	2078.04	804.390693	321.176	804.391257	1277.65	804.391480
263	804.382916	3429.8	804.386551	3529.02	804.389886	789.02	804.392916	661.961	804.395649	458.431	804.398076	4895.69	804.400204	2982.75	804.402028	5150.2	804.403552	830.98	804.404774	2238.43	804.406311	1387.84	804.406628	553.333	804.406643	592.941	804.406355	1138.82	804.405767	1231.37	804.404876	476.863	804.403683	1150.59	804.402186	770.588	804.400395	985.882	804.383807	1007.45	804.486561	1218.82	804.486549	2257.65	804.408180	289.02	804.408743	1292.16	804.408967
264	804.400403	3364.71	804.404038	3496.08	804.407373	840	804.410403	691.765	804.413136	330.196	804.415563	4689.41	804.417691	2979.22	804.419515	5190.98	804.421039	757.647	804.422261	2185.49	804.423798	1480.39	804.424115	539.216	804.424130	550.196	804.423842	1097.65	804.423254	1131.76	804.422363	460.784	804.421170	1016.86	804.419673	810.98	804.417881	918.431	804.401294	1005.88	804.504050	1274.9	804.504038	2380.78	804.425667	254.118	804.426230	1322.75	804.426454
265	804.417890	3358.43	804.421525	3239.61	804.424860	872.157	804.427890	767.059	804.430623	307.843	804.433050	4304.31	804.435178	3032.16	804.437002	4962.75	804.438526	706.275	804.439748	2083.53	804.441286	1538.04	804.441602	492.549	804.441617	500.784	804.441329	1016.08	804.440741	1045.88	804.439850	441.961	804.438657	1002.35	804.437160	827.843	804.435369	937.255	804.418780	1021.96	804.521539	1256.08	804.521527	2329.02	804.443154	257.647	804.443718	1283.14	804.443941
266	804.435376	3397.65	804.439012	3136.86	804.442347	822.745	804.445377	694.118	804.448110	375.294	804.450537	3921.57	804.452665	3014.9	804.454489	4527.45	804.456013	725.882	804.457235	2107.45	804.458773	1569.8	804.459090	419.216	804.459105	572.941	804.458817	944.706	804.458228	927.451	804.457337	507.451	804.456144	1089.02	804.454648	790.588	804.452856	958.039	804.436267	1027.84	804.539028	1164.71	804.539016	2056.08	804.460642	308.235	804.461205	1176.86	804.461428
267	804.452863	3215.69	804.456499	3204.71	804.459834	728.627	804.462864	549.804	804.465597	460.784	804.468024	3754.9	804.470152	2948.24	804.471976	4257.25	804.473501	798.824	804.474723	2213.33	804.476261	1558.04	804.476577	388.235	804.476592	589.02	804.476304	1017.25	804.475716	900.784	804.474825	568.235	804.473632	1027.45	804.472135	713.726	804.470343	901.569	804.453754	1054.12	804.556518	1020.78	804.556506	1697.65	804.478129	367.451	804.478693	1085.88	804.478916
268	804.470351	2885.49	804.473986	3257.25	804.477321	762.745	804.480352	557.255	804.483085	470.98	804.485512	3912.16	804.487640	2890.2	804.489464	4356.86	804.490988	829.412	804.492211	2132.16	804.493748	1602.35	804.494065	424.314	804.494080	559.608	804.493792	1094.9	804.493203	920	804.492313	559.608	804.491120	881.569	804.489623	677.255	804.487831	837.647	804.471242	1024.71	804.574007	932.941	804.573995	1682.75	804.495617	374.902	804.496181	1173.73	804.496404
269	804.487838	2721.57	804.491473	3125.1	804.494809	793.726	804.497839	618.039	804.500573	454.118	804.503000	4310.59	804.505128	2599.22	804.506952	4559.22	804.508476	790.588	804.509698	1923.14	804.511236	1650.98	804.511553	470.588	804.511568	534.51	804.511280	1062.35	804.510691	897.255	804.509801	443.137	804.508608	818.039	804.507111	749.412	804.505319	811.765	804.488729	888.627	804.591497	996.863	804.591485	1803.53	804.513105	343.529	804.513669	1342.75	804.513892
270	804.505326	2785.88	804.508961	3091.76	804.512297	739.608	804.515327	633.726	804.518061	512.157	804.520488	4668.63	804.522616	2334.9	804.524440	4578.43	804.525964	790.588	804.527187	1671.37	804.528724	1673.73	804.529041	469.804	804.529056	545.49	804.528768	1005.49	804.528179	927.843	804.527289	392.549	804.526096	918.431	804.524599	858.039	804.522807	853.333	804.506217	776.863	804.608987	1121.18	804.608975	1786.27	804.530593	350.98	804.531157	1464.31	804.531380
271	804.522814	2960.78	804.526449	3144.71	804.529785	600	804.532815	593.333	804.535549	545.49	804.537976	4760	804.540104	2434.51	804.541928	4383.53	804.543452	780	804.544675	1538.04	804.546213	1577.25	804.546530	427.059	804.546544	499.216	804.546256	1006.67	804.545668	1023.92	804.544777	528.235	804.543584	1035.69	804.542087	751.765	804.540295	909.412	804.523705	868.627	804.626477	1204.31	804.626465	1634.51	804.548082	378.824	804.548645	1554.51	804.548868
272	804.540302	2986.27	804.543937	3195.29	804.547273	492.941	804.550303	554.118	804.553037	496.471	804.555464	4265.49	804.557592	2478.43	804.559417	4289.8	804.560941	657.647	804.562163	1497.65	804.563701	1413.33	804.564018	421.176	804.564033	487.843	804.563745	1029.8	804.563156	1121.96	804.562265	563.529	804.561072	1015.69	804.559575	590.98	804.557783	986.667	804.541193	1030.2	804.643968	1201.18	804.643955	1553.33	804.565570	360	804.566134	1605.1	804.566357
273	804.557790	2861.18	804.561425	3058.82	804.564761	514.118	804.567792	524.314	804.570525	440.784	804.572953	3664.31	804.575081	2395.69	804.576905	4383.14	804.578430	590.588	804.579652	1624.71	804.581190	1391.76	804.581507	396.863	804.581521	454.118	804.581233	1087.06	804.580645	1132.55	804.579754	430.588	804.578561	891.373	804.577064	591.765	804.575272	879.216	804.558681	1043.53	804.661458	1062.75	804.661446	1529.41	804.583059	349.804	804.583622	1553.73	804.583846
274	804.575278	2681.96	804.578914	2832.94	804.582250	650.98	804.585280	515.294	804.588014	434.118	804.590441	3550.59	804.592570	2427.45	804.594394	4400	804.595918	629.02	804.597141	1849.41	804.598679	1489.02	804.598996	384.706	804.599010	398.431	804.598722	1060.78	804.598134	1052.16	804.597243	381.176	804.596050	779.216	804.594553	616.863	804.592761	664.706	804.576169	932.941	804.678949	892.549	804.678937	1546.27	804.600548	312.941	804.601111	1420.39	804.601335
275	804.592767	2569.41	804.596403	2655.69	804.599739	750.196	804.602769	487.059	804.605503	459.216	804.607930	3693.73	804.610059	2425.49	804.611883	4057.65	804.613407	665.098	804.614630	1798.82	804.616168	1507.45	804.616485	383.922	804.616499	343.137	804.616211	911.373	804.615623	992.157	804.614732	442.745	804.613539	703.137	804.612042	585.882	804.610249	534.902	804.593658	855.294	804.696440	800.784	804.696428	1566.27	804.618037	261.961	804.618600	1351.37	804.618824
276	804.610256	2696.08	804.613891	2656.86	804.617227	793.333	804.620258	440.392	804.622992	507.843	804.625419	3701.96	804.627548	2241.57	804.629372	3676.86	804.630897	603.529	804.632119	1490.59	804.633657	1472.55	804.633974	426.667	804.633989	322.353	804.633701	884.314	804.633112	903.922	804.632221	482.353	804.631028	683.529	804.629531	569.02	804.627739	521.176	804.611147	792.549	804.713931	848.627	804.713919	1454.9	804.635526	325.882	804.636090	1316.86	804.636313
277	804.627744	2912.55	804.631380	2642.75	804.634717	711.373	804.637747	374.902	804.640481	582.745	804.642909	3500	804.645037	2048.63	804.646861	3686.27	804.648386	514.51	804.649609	1278.04	804.651147	1363.92	804.651464	436.471	804.651478	287.059	804.651190	958.039	804.650602	726.275	804.649711	403.529	804.648517	775.294	804.647020	542.745	804.645228	480	804.628636	761.569	804.731422	880.392	804.731410	1321.96	804.653016	423.529	804.653579	1180.39	804.653803
278	804.645234	2909.41	804.648870	2630.98	804.652206	575.686	804.655237	363.529	804.657971	562.745	804.660398	3371.76	804.662527	2112.55	804.664351	4061.96	804.665876	531.765	804.667098	1378.82	804.668636	1175.69	804.668953	345.098	804.668968	318.431	804.668680	967.843	804.668091	701.176	804.667200	288.235	804.666007	874.118	804.664510	577.647	804.662717	445.882	804.646125	778.824	804.748914	867.451	804.748902	1277.65	804.670506	404.706	804.671069	1055.69	804.671292
279	804.662723	2723.14	804.666359	2593.33	804.669695	534.51	804.672726	359.608	804.675460	449.412	804.677888	3546.67	804.680016	2321.57	804.681841	4382.35	804.683365	551.373	804.684588	1605.88	804.686126	1083.53	804.686443	238.039	804.686458	355.294	804.686170	1043.53	804.685581	742.353	804.684690	254.118	804.683497	804.706	804.682000	620.784	804.680207	496.471	804.663614	816.078	804.766405	847.059	804.766393	1277.25	804.687995	310.196	804.688559	1034.9	804.688782
280	804.680212	2590.98	804.683849	2569.41	804.687185	661.569	804.690216	403.529	804.692950	442.745	804.695378	3689.41	804.697506	2411.37	804.699331	4249.41	804.700855	577.647	804.702078	1714.12	804.703616	1152.94	804.703933	221.569	804.703948	369.412	804.703660	1105.88	804.703071	682.353	804.702180	277.255	804.700987	666.667	804.699489	646.667	804.697697	543.529	804.681104	847.451	804.783897	877.255	804.783885	1179.22	804.705485	250.196	804.706049	1028.24	804.706272
281	804.697702	2447.06	804.701338	2679.22	804.704675	665.49	804.707706	468.235	804.710440	452.941	804.712868	3761.57	804.714996	2397.25	804.716821	3926.67	804.718346	613.726	804.719568	1774.9	804.721106	1126.67	804.721423	271.765	804.721438	356.863	804.721150	976.471	804.720561	623.922	804.719670	319.608	804.718477	626.275	804.716980	669.804	804.715187	474.51	804.698593	889.804	804.801389	909.412	804.801377	1018.43	804.722976	243.137	804.723539	931.765	804.723763
282	804.715192	2441.18	804.718828	2861.18	804.722165	538.824	804.725196	491.765	804.727930	464.314	804.730358	3884.71	804.732487	2372.55	804.734311	3823.53	804.735836	603.922	804.737059	1882.75	804.738597	1023.14	804.738914	305.882	804.738928	385.49	804.738640	858.824	804.738052	728.627	804.737161	360	804.735967	694.118	804.734470	693.333	804.732677	438.039	804.716083	897.647	804.818882	858.431	804.818869	1043.92	804.740466	247.059	804.741030	925.882	804.741253
283	804.732682	2674.12	804.736319	2852.94	804.739655	540	804.742686	525.882	804.745420	459.608	804.747848	3967.45	804.749977	2393.33	804.751802	3981.96	804.753326	556.078	804.754549	1902.35	804.756087	1067.45	804.756404	284.706	804.756419	400.392	804.756131	847.843	804.755542	813.726	804.754651	383.922	804.753458	657.255	804.751960	606.275	804.750168	497.647	804.733573	811.765	804.836374	828.235	804.836362	1165.88	804.757957	245.882	804.758520	986.667	804.758744
284	804.750172	2903.14	804.753809	2836.08	804.757146	678.039	804.760177	561.961	804.762911	443.529	804.765339	3805.88	804.767468	2405.1	804.769292	4075.69	804.770817	543.922	804.772040	1816.86	804.773578	1218.82	804.773895	316.078	804.773910	343.529	804.773622	900.392	804.773033	801.177	804.772142	361.569	804.770949	650.98	804.769451	448.627	804.767659	581.569	804.751064	712.157	804.853867	859.608	804.853855	1320	804.775448	246.275	804.776011	1002.35	804.776235
285	804.767663	2861.18	804.771300	2997.65	804.774636	705.098	804.777668	600.392	804.780402	391.765	804.782830	3778.82	804.784959	2467.84	804.786783	3828.63	804.788308	600	804.789531	1682.75	804.791069	1206.27	804.791386	387.451	804.791401	348.235	804.791113	861.961	804.790524	873.726	804.789633	300.784	804.788440	713.726	804.786942	467.843	804.785149	651.373	804.768554	780.784	804.871360	834.51	804.871347	1423.14	804.792939	275.294	804.793502	978.824	804.793726
286	804.785154	2673.33	804.788790	3113.73	804.792127	658.039	804.795158	545.882	804.797893	376.078	804.800321	4016.08	804.802450	2556.47	804.804274	3751.37	804.805799	654.51	804.807022	1581.57	804.808560	1158.04	804.808877	414.51	804.808892	492.157	804.808604	832.941	804.808015	1114.12	804.807124	302.745	804.805931	776.471	804.804433	646.667	804.802641	746.275	804.786045	895.294	804.888853	713.726	804.888840	1456.47	804.810430	321.176	804.810993	1030.98	804.811217
287	804.802644	2465.1	804.806281	3079.61	804.809618	611.373	804.812649	446.667	804.815384	487.451	804.817812	4331.76	804.819941	2463.92	804.821766	4129.8	804.823290	665.882	804.824513	1556.08	804.826052	1156.47	804.826369	386.667	804.826383	549.02	804.826095	910.98	804.825507	1250.2	804.824615	356.863	804.823422	829.804	804.821924	724.706	804.820132	721.176	804.803536	867.451	804.906346	603.922	804.906334	1407.06	804.827921	345.882	804.828485	1104.71	804.828708
288	804.820135	2560	804.823772	3211.76	804.827109	618.431	804.830141	474.51	804.832875	647.843	804.835303	4574.9	804.837432	2288.24	804.839257	4532.94	804.840782	668.235	804.842005	1593.33	804.843543	1239.61	804.843860	400.392	804.843875	528.627	804.843587	1033.33	804.842998	1137.25	804.842107	410.588	804.840913	970.196	804.839416	690.196	804.837623	653.726	804.821027	763.922	804.923839	608.627	804.923827	1441.96	804.845413	317.255	804.845977	1180.78	804.846200
289	804.837627	2987.45	804.841264	3521.18	804.844601	753.333	804.847632	615.294	804.850367	722.353	804.852795	4809.41	804.854924	2351.76	804.856749	4661.18	804.858274	749.412	804.859497	1794.9	804.861035	1335.29	804.861352	434.51	804.861367	554.118	804.861079	1087.45	804.860490	943.922	804.859599	426.667	804.858405	1049.02	804.856908	712.549	804.855115	620.392	804.838518	783.922	804.941333	770.588	804.941321	1536.47	804.862905	304.314	804.863468	1187.06	804.863692
290	804.855118	3403.53	804.858755	3961.18	804.862092	898.824	804.865124	757.647	804.867858	674.51	804.870287	5245.1	804.872416	2720	804.874241	4900.39	804.875766	887.059	804.876988	2129.41	804.878527	1363.92	804.878844	467.059	804.878859	647.843	804.878570	1134.12	804.877982	905.882	804.877091	408.627	804.875897	987.843	804.874399	789.412	804.872607	692.941	804.856010	962.353	804.958827	996.471	804.958814	1694.51	804.880397	369.804	804.880960	1200	804.881184
291	804.872610	3636.86	804.876247	4325.49	804.879584	965.882	804.882616	796.078	804.885350	665.098	804.887779	6158.04	804.889908	3289.8	804.891733	5563.92	804.893258	1003.92	804.894480	2461.57	804.896019	1375.29	804.896336	546.275	804.896351	720.784	804.896063	1220	804.895474	994.902	804.894583	375.294	804.893389	902.353	804.891891	797.647	804.890099	704.706	804.873501	1230.2	804.976321	1150.2	804.976308	1757.65	804.897889	457.255	804.898452	1249.41	804.898676
292	804.890102	4130.98	804.893739	4815.69	804.897076	1001.57	804.900108	780	804.902842	768.627	804.905271	7386.27	804.907400	3944.31	804.909225	6516.08	804.910750	1097.25	804.911973	2812.94	804.913511	1558.82	804.913828	596.078	804.913843	735.294	804.913555	1261.96	804.912966	1186.27	804.912075	448.627	804.910881	1041.57	804.909384	817.647	804.907591	629.02	804.890993	1430.59	804.993815	1237.25	804.993802	1834.51	804.915381	520.392	804.915945	1330.2	804.916168
293	804.907594	5010.98	804.911231	5584.71	804.914568	1170.59	804.917600	900	804.920335	933.333	804.922763	8349.41	804.924892	4397.25	804.926717	7316.47	804.928242	1219.61	804.929465	3055.69	804.931004	1880.78	804.931321	598.824	804.931336	676.863	804.931047	1374.9	804.930459	1463.92	804.929567	598.039	804.928374	1252.16	804.926876	956.471	804.925083	623.137	804.908485	1693.73	805.011309	1400	805.011297	2080	804.932874	568.627	804.933437	1505.88	804.933661
294	804.925086	5833.73	804.928723	6366.67	804.932060	1423.14	804.935092	1145.88	804.937827	1053.73	804.940256	8966.67	804.942385	4596.47	804.944210	8113.33	804.945735	1367.45	804.946958	3249.02	804.948497	2129.41	804.948814	600	804.948828	742.745	804.948540	1640.39	804.947951	1659.61	804.947060	692.941	804.945866	1369.02	804.944369	1270.98	804.942576	828.235	804.925977	1827.45	805.028804	1595.69	805.028791	2501.18	804.950366	649.412	804.950930	1753.33	804.951154
295	804.942578	6142.75	804.946215	6718.82	804.949553	1587.45	804.952585	1362.35	804.955320	1123.14	804.957748	9324.31	804.959878	4714.51	804.961703	8858.04	804.963228	1414.12	804.964451	3573.73	804.965989	2312.94	804.966306	700.392	804.966321	966.275	804.966033	2083.53	804.965444	1747.84	804.964553	708.627	804.963359	1632.16	804.961861	1550.59	804.960068	1085.49	804.943470	1823.14	805.046298	1745.88	805.046286	3022.35	804.967859	744.314	804.968423	2003.53	804.968647
296	804.960071	6370.59	804.963708	6716.86	804.967046	1731.76	804.970078	1530.98	804.972813	1344.71	804.975241	9222.75	804.977370	4833.73	804.979196	8950.98	804.980721	1404.71	804.981944	3845.1	804.983482	2635.69	804.983800	838.431	804.983814	1250.2	804.983526	2692.16	804.982937	1911.37	804.982046	791.373	804.980852	2005.1	804.979354	1614.12	804.977561	1305.1	804.960962	1987.45	805.063793	1948.63	805.063781	3347.45	804.985353	875.686	804.985916	2223.92	804.986140
297	804.977563	6652.55	804.981201	6559.22	804.984539	1938.43	804.987571	1601.18	804.990306	1674.12	804.992734	8802.75	804.994864	5055.69	804.996689	8306.67	804.998214	1535.29	804.999437	3905.88	805.000976	3010.59	805.001293	942.353	805.001307	1390.2	805.001019	3123.14	805.000430	2257.25	804.999539	983.529	804.998345	2169.41	804.996848	1604.71	804.995055	1450.98	804.978455	2399.61	805.081288	2083.53	805.081276	3245.49	805.002846	963.529	805.003410	2310.2	805.003633
298	804.995056	6881.57	804.998694	6465.49	805.002032	2116.86	805.005064	1585.49	805.007799	1835.29	805.010227	8790.98	805.012357	5200.78	805.014182	7785.1	805.015707	1735.29	805.016930	3899.61	805.018469	3247.06	805.018786	1021.18	805.018801	1481.18	805.018513	3118.04	805.017924	2515.69	805.017033	1128.24	805.015839	2091.76	805.014341	1685.1	805.012548	1538.43	804.995948	2702.75	805.098784	2077.25	805.098771	3098.82	805.020339	983.529	805.020903	2365.1	805.021127
299	805.012550	7004.31	805.016187	6660.39	805.019525	2216.47	805.022557	1626.67	805.025292	1762.75	805.027721	9300.78	805.029850	5315.29	805.031676	7745.49	805.033201	1924.31	805.034424	4198.43	805.035963	3133.73	805.036280	1062.75	805.036295	1622.35	805.036006	2843.92	805.035418	2530.59	805.034526	1185.88	805.033332	2043.53	805.031834	1806.67	805.030041	1674.12	805.013441	2812.55	805.116279	1953.73	805.116267	3239.22	805.037833	956.078	805.038397	2408.63	805.038620
300	805.030043	7390.2	805.033681	7176.08	805.037018	2434.51	805.040051	1794.9	805.042786	1666.67	805.045215	9725.1	805.047344	5498.82	805.049169	7998.82	805.050695	2114.12	805.051918	4792.16	805.053457	3011.37	805.053774	1231.37	805.053788	1725.49	805.053500	2752.55	805.052911	2438.43	805.052020	1240	805.050826	2057.65	805.049328	1930.98	805.047535	1916.47	805.030934	2756.47	805.133775	1928.63	805.133763	3625.1	805.055327	1064.31	805.055891	2563.53	805.056114
301	805.047536	7878.82	805.051174	7596.86	805.054512	2656.47	805.057544	1984.71	805.060280	1736.08	805.062708	9759.22	805.064838	5779.22	805.066663	8431.37	805.068189	2360.39	805.069412	5174.12	805.070951	3198.43	805.071268	1429.41	805.071282	1733.33	805.070994	2703.14	805.070405	2425.1	805.069514	1300.78	805.068320	2181.57	805.066822	1981.18	805.065029	2110.2	805.048428	2715.29	805.151271	2104.31	805.151258	3834.9	805.072821	1307.45	805.073385	2676.08	805.073608
302	805.065030	7993.73	805.068668	7706.27	805.072006	2572.55	805.075038	2094.12	805.077774	1891.37	805.080202	9394.12	805.082332	6256.08	805.084157	8785.1	805.085683	2398.43	805.086906	5007.45	805.088445	3496.08	805.088762	1431.76	805.088777	1774.12	805.088488	2547.06	805.087900	2471.76	805.087008	1282.35	805.085814	2506.67	805.084316	2077.65	805.082523	2188.24	805.065922	2823.92	805.168767	2264.31	805.168755	3684.31	805.090315	1492.94	805.090879	2739.22	805.091102
303	805.082524	7846.27	805.086162	7671.37	805.089500	2305.49	805.092532	1967.45	805.095268	1934.9	805.097697	9050.2	805.099826	6728.63	805.101652	8971.76	805.103177	2229.02	805.104400	4825.1	805.105939	3425.88	805.106256	1386.27	805.106271	1785.88	805.105983	2370.59	805.105394	2522.35	805.104503	1289.02	805.103309	2693.33	805.101811	2105.49	805.100017	2139.22	805.083416	3004.31	805.186263	2235.69	805.186251	3320.78	805.107810	1457.25	805.108373	2705.49	805.108597
304	805.100018	7688.63	805.103656	7583.14	805.106994	2165.1	805.110027	1754.9	805.112762	1969.8	805.115191	8987.84	805.117321	6837.25	805.119146	9267.06	805.120672	2067.84	805.121895	4923.14	805.123434	3153.73	805.123751	1458.04	805.123766	1722.35	805.123477	2450.98	805.122889	2545.88	805.121997	1398.82	805.120803	2540.39	805.119305	2125.88	805.117512	2230.98	805.100910	3094.9	805.203759	2172.94	805.203747	3160	805.125304	1302.75	805.125868	2586.67	805.126092
305	805.117512	7407.06	805.121150	7254.51	805.124489	1929.41	805.127521	1591.76	805.130257	1971.37	805.132686	9040.78	805.134815	6394.9	805.136641	9421.18	805.138166	2064.71	805.139390	4919.22	805.140929	3012.94	805.141246	1501.96	805.141261	1615.69	805.140972	2553.73	805.140383	2574.9	805.139492	1444.71	805.138298	2264.71	805.136800	2114.51	805.135006	2408.63	805.118404	2853.33	805.221256	2180	805.221244	2978.04	805.142799	1178.43	805.143363	2461.96	805.143586
306	805.135007	7008.24	805.138645	6672.16	805.141983	1611.37	805.145016	1387.84	805.147751	1750.98	805.150181	8867.84	805.152310	5809.8	805.154136	9193.33	805.155661	2008.63	805.156885	4430.59	805.158424	3057.25	805.158741	1534.51	805.158755	1494.51	805.158467	2531.37	805.157878	2620.78	805.156987	1397.25	805.155793	2158.82	805.154295	2067.45	805.152501	2404.31	805.135898	2435.69	805.238753	2095.29	805.238741	2680.39	805.160294	1077.65	805.160858	2381.57	805.161081
307	805.152501	6521.57	805.156140	6046.67	805.159478	1313.33	805.162511	1203.14	805.165246	1345.49	805.167675	8200.39	805.169805	5299.22	805.171631	8731.76	805.173156	1704.31	805.174380	3767.45	805.175919	3064.31	805.176236	1491.76	805.176251	1371.37	805.175962	2440.39	805.175373	2607.45	805.174482	1350.98	805.173288	2214.9	805.171790	2004.31	805.169996	2069.8	805.153393	2125.88	805.256250	1825.49	805.256238	2413.33	805.177789	885.882	805.178353	2223.53	805.178577
308	805.169996	6016.86	805.173635	5699.22	805.176973	1201.18	805.180006	1080.39	805.182742	1046.27	805.185171	7456.08	805.187301	4802.35	805.189126	8446.27	805.190652	1333.33	805.191875	3389.41	805.193414	2892.55	805.193731	1334.12	805.193746	1273.73	805.193458	2235.29	805.192869	2414.51	805.191977	1277.65	805.190783	2169.41	805.189285	1839.22	805.187492	1727.06	805.170888	1851.37	805.273747	1596.86	805.273735	2344.71	805.195285	671.765	805.195849	1996.86	805.196072
309	805.187491	5776.47	805.191130	5481.18	805.194468	1132.55	805.197501	984.314	805.200237	838.039	805.202666	7051.76	805.204796	4280.39	805.206622	8349.8	805.208147	1170.59	805.209371	3198.82	805.210910	2512.94	805.211227	1121.18	805.211242	1133.73	805.210953	1939.22	805.210364	2069.41	805.209473	1004.31	805.208279	1834.51	805.206780	1591.37	805.204987	1485.88	805.188383	1542.35	805.291244	1558.04	805.291232	2236.08	805.212780	544.314	805.213344	1790.2	805.213568
310	805.204987	5539.61	805.208625	5272.16	805.211964	977.647	805.214997	929.804	805.217732	656.078	805.220162	6877.65	805.222292	3932.94	805.224117	8135.29	805.225643	1202.35	805.226866	3148.63	805.228405	2134.51	805.228723	891.765	805.228737	1058.04	805.228449	1722.35	805.227860	1790.98	805.226969	757.647	805.225774	1413.33	805.224276	1349.02	805.222483	1305.1	805.205878	1491.76	805.308742	1575.69	805.308730	2080.39	805.230276	514.51	805.230840	1667.84	805.231064
311	805.222482	5362.75	805.226121	4806.27	805.229459	879.608	805.232492	902.353	805.235228	573.333	805.237657	6647.45	805.239787	3865.1	805.241613	7521.57	805.243139	1137.25	805.244362	3078.82	805.245901	2014.51	805.246219	704.314	805.246233	898.431	805.245945	1700	805.245356	1637.65	805.244464	676.078	805.243270	1103.14	805.241772	1313.33	805.239978	1175.69	805.223374	1606.27	805.326240	1494.12	805.326228	1920.39	805.247772	530.98	805.248336	1596.86	805.248559
312	805.239978	5141.96	805.243616	4247.84	805.246955	898.431	805.249988	825.49	805.252724	643.922	805.255153	6396.08	805.257283	3808.63	805.259109	6875.29	805.260635	1022.35	805.261858	2964.31	805.263398	2038.82	805.263715	694.118	805.263729	676.471	805.263441	1749.8	805.262852	1473.73	805.261961	700.784	805.260766	972.549	805.259268	1251.76	805.257474	1134.51	805.240869	1669.41	805.343738	1264.71	805.343726	1969.02	805.265268	595.686	805.265832	1627.06	805.266056
313	805.257473	4785.88	805.261112	3976.47	805.264451	933.333	805.267484	716.863	805.270220	753.333	805.272649	6172.94	805.274780	3490.59	805.276605	6517.25	805.278131	1021.18	805.279355	2701.96	805.280894	1963.14	805.281211	692.941	805.281226	548.627	805.280937	1666.27	805.280348	1310.2	805.279457	745.098	805.278263	959.608	805.276764	1136.47	805.274971	1095.29	805.258365	1568.24	805.361236	1095.29	805.361224	2149.41	805.282765	571.765	805.283328	1592.94	805.283552
314	805.274969	4364.31	805.278608	3976.86	805.281947	977.647	805.284980	694.118	805.287716	777.255	805.290146	5876.86	805.292276	3107.84	805.294102	6269.41	805.295628	995.686	805.296851	2352.55	805.298390	1804.31	805.298707	653.726	805.298722	525.098	805.298434	1579.61	805.297845	1218.43	805.296953	727.843	805.295759	1004.31	805.294261	1055.29	805.292467	1096.47	805.275861	1469.41	805.378734	1075.69	805.378722	2316.47	805.300261	472.157	805.300825	1589.41	805.301049
315	805.292466	4174.51	805.296104	4030.2	805.299443	1009.02	805.302477	733.726	805.305213	736.471	805.307642	5614.12	805.309772	2946.67	805.311598	5871.37	805.313124	943.137	805.314348	2090.59	805.315887	1747.84	805.316204	579.608	805.316219	500.392	805.315931	1538.04	805.315342	1234.9	805.314450	627.451	805.313256	1029.41	805.311757	1021.96	805.309963	1063.92	805.293357	1422.35	805.396233	1065.49	805.396221	2291.76	805.317758	440.392	805.318322	1556.08	805.318545
316	805.309962	4210.2	805.313601	4002.35	805.316940	925.882	805.319973	757.647	805.322709	671.765	805.325139	5402.35	805.327269	3012.94	805.329095	5682.75	805.330621	1068.24	805.331845	2101.57	805.333384	1776.86	805.333701	446.275	805.333716	497.255	805.333427	1377.65	805.332838	1346.67	805.331947	570.588	805.330753	1040	805.329254	983.529	805.327460	1049.41	805.310854	1329.41	805.413731	962.745	805.413719	2129.02	805.335255	444.706	805.335819	1383.14	805.336042
317	805.327458	4177.25	805.331098	3943.53	805.334437	783.529	805.337470	727.843	805.340206	648.235	805.342636	5290.98	805.344766	3075.29	805.346592	5825.1	805.348118	1133.73	805.349342	2203.14	805.350881	1747.84	805.351198	363.529	805.351213	566.667	805.350925	1338.82	805.350335	1383.53	805.349444	576.078	805.348250	1037.65	805.346751	964.706	805.344957	1032.16	805.328350	1192.16	805.431230	872.157	805.431218	2075.29	805.352752	368.235	805.353316	1286.27	805.353539
318	805.344955	3922.75	805.348594	3847.45	805.351934	749.804	805.354967	667.843	805.357703	623.922	805.360133	5245.49	805.362263	3058.82	805.364089	5691.37	805.365615	911.373	805.366839	2141.96	805.368378	1679.61	805.368695	402.353	805.368710	687.451	805.368422	1422.75	805.367833	1262.75	805.366941	590.98	805.365747	1030.59	805.364248	959.608	805.362454	984.706	805.345847	1117.25	805.448730	941.961	805.448717	2129.02	805.370249	301.961	805.370813	1270.98	805.371037
319	805.362452	3623.53	805.366091	3634.51	805.369431	703.529	805.372464	580.392	805.375200	580	805.377630	5109.02	805.379761	2956.86	805.381587	5198.82	805.383113	685.49	805.384336	1941.18	805.385876	1510.59	805.386193	443.529	805.386208	657.647	805.385919	1403.14	805.385330	1157.65	805.384438	604.706	805.383244	1022.35	805.381745	854.902	805.379952	883.529	805.363344	1158.04	805.466229	1085.88	805.466217	2042.75	805.387747	308.627	805.388311	1223.14	805.388534
320	805.379949	3465.49	805.383589	3501.96	805.386928	641.569	805.389961	549.02	805.392698	600.392	805.395128	4927.84	805.397258	2820.78	805.399084	4925.49	805.400610	663.137	805.401834	1698.43	805.403373	1408.24	805.403690	397.255	805.403705	461.961	805.403417	1257.65	805.402828	1216.08	805.401936	617.647	805.400742	1036.08	805.399243	762.745	805.397449	783.529	805.380841	1193.33	805.483728	1145.1	805.483716	1869.41	805.405244	359.608	805.405808	1204.31	805.406032
321	805.397447	3447.06	805.401086	3442.35	805.404425	644.314	805.407459	537.647	805.410195	644.314	805.412625	4632.55	805.414756	2754.51	805.416582	4873.73	805.418108	712.549	805.419332	1599.22	805.420871	1326.67	805.421188	332.549	805.421203	380.392	805.420915	1232.16	805.420326	1201.18	805.419434	608.235	805.418239	972.941	805.416741	753.333	805.414947	771.373	805.398339	1181.96	805.501228	1056.47	805.501216	1669.02	805.422742	341.176	805.423306	1266.27	805.423530
322	805.414944	3445.1	805.418584	3369.02	805.421923	716.471	805.424957	533.726	805.427693	609.02	805.430123	4269.8	805.432254	2624.31	805.434080	4569.41	805.435606	722.353	805.436830	1683.92	805.438369	1286.67	805.438686	282.745	805.438701	441.176	805.438413	1257.25	805.437824	1021.96	805.436932	596.078	805.435737	883.922	805.434239	814.902	805.432445	775.686	805.415836	1098.82	805.518728	1054.12	805.518716	1592.16	805.440240	268.235	805.440804	1325.88	805.441028
323	805.432442	3272.94	805.436081	3205.88	805.439421	723.922	805.442455	481.961	805.445191	522.745	805.447621	4084.31	805.449752	2499.22	805.451578	4086.27	805.453104	754.902	805.454328	1823.14	805.455867	1300.39	805.456185	295.294	805.456199	490.588	805.455911	1170.98	805.455322	880.784	805.454430	519.608	805.453236	848.235	805.451737	886.667	805.449943	721.569	805.433334	1027.06	805.536228	1148.24	805.536216	1593.73	805.457738	222.745	805.458302	1233.73	805.458526
324	805.449940	3107.45	805.453579	3146.67	805.456919	751.373	805.459953	447.451	805.462689	447.451	805.465119	4132.55	805.467250	2419.22	805.469076	3965.49	805.470602	791.765	805.471826	1760	805.473366	1365.88	805.473683	365.49	805.473698	473.333	805.473409	1037.65	805.472820	870.196	805.471928	451.373	805.470734	847.451	805.469235	893.333	805.467441	784.314	805.450832	969.804	805.553728	1051.37	805.553716	1576.08	805.475237	257.255	805.475801	1103.92	805.476025
325	805.467438	2953.73	805.471077	3229.02	805.474417	805.49	805.477451	484.314	805.480188	407.059	805.482618	4279.61	805.484748	2374.51	805.486575	4093.33	805.488101	776.863	805.489325	1658.82	805.490864	1376.86	805.491182	495.686	805.491196	464.314	805.490908	903.529	805.490319	892.157	805.489427	461.176	805.488232	777.255	805.486734	829.412	805.484939	873.726	805.468330	928.235	805.571229	881.961	805.571216	1598.43	805.492735	313.725	805.493300	1106.67	805.493523
326	805.484936	2778.82	805.488576	3290.2	805.491916	777.255	805.494950	496.078	805.497686	413.333	805.500116	4257.25	805.502247	2425.1	805.504073	4078.82	805.505600	712.549	805.506823	1754.9	805.508363	1364.31	805.508680	599.608	805.508695	525.49	805.508407	834.51	805.507817	866.667	805.506926	563.529	805.505731	693.333	805.504232	807.451	805.502438	882.353	805.485828	967.843	805.588729	807.451	805.588717	1713.33	805.510234	374.902	805.510798	1169.8	805.511022
327	805.502434	2810.98	805.506074	2973.73	805.509414	658.824	805.512448	441.961	805.515185	476.863	805.517615	3938.82	805.519746	2398.82	805.521572	3934.9	805.523098	722.353	805.524322	1866.27	805.525862	1321.96	805.526179	605.098	805.526194	570.98	805.525906	900	805.525316	846.667	805.524425	547.059	805.523230	716.471	805.521731	819.216	805.519937	778.039	805.503327	994.902	805.606230	792.549	805.606218	1745.1	805.527733	368.627	805.528297	1192.16	805.528521
328	805.519933	2990.98	805.523573	2620.78	805.526913	533.726	805.529947	385.882	805.532684	466.667	805.535114	3508.63	805.537245	2147.45	805.539071	3799.61	805.540598	706.667	805.541821	1829.41	805.543361	1355.29	805.543678	494.902	805.543693	626.275	805.543405	1017.65	805.542816	821.961	805.541924	448.235	805.540729	761.569	805.539230	805.098	805.537436	704.314	805.520825	996.863	805.623731	864.314	805.623719	1658.04	805.545233	324.314	805.545797	1248.63	805.546020
329	805.537432	3056.47	805.541072	2558.82	805.544412	506.667	805.547446	356.078	805.550183	384.314	805.552613	3398.04	805.554744	2089.8	805.556571	3558.43	805.558097	638.824	805.559321	1764.71	805.560861	1471.37	805.561178	367.451	805.561193	616.078	805.560904	941.177	805.560315	764.314	805.559423	389.412	805.558228	792.157	805.556729	788.627	805.554935	649.02	805.538324	925.882	805.641232	918.824	805.641220	1514.9	805.562732	272.549	805.563296	1411.37	805.563520
330	805.554931	2998.82	805.558571	2698.82	805.561911	498.039	805.564945	342.353	805.567682	320.392	805.570113	3494.51	805.572244	2281.96	805.574070	3383.14	805.575596	634.902	805.576820	1672.94	805.578360	1532.55	805.578677	316.863	805.578692	517.255	805.578404	761.569	805.577814	777.647	805.576923	405.882	805.575728	780	805.574229	757.647	805.572435	618.039	805.555823	882.745	805.658734	838.039	805.658721	1412.55	805.580231	301.176	805.580796	1559.61	805.581019
331	805.572430	2723.53	805.576070	2716.08	805.579410	566.667	805.582445	336.078	805.585182	333.333	805.587612	3442.75	805.589743	2416.86	805.591570	3281.18	805.593096	736.078	805.594320	1576.08	805.595860	1374.9	805.596177	321.569	805.596192	465.098	805.595903	721.569	805.595314	813.726	805.594422	459.216	805.593228	701.569	805.591729	704.706	805.589934	560	805.573322	821.569	805.676235	727.451	805.676223	1333.73	805.597731	283.529	805.598295	1530.59	805.598519
332	805.589930	2436.86	805.593570	2803.53	805.596910	701.569	805.599944	341.961	805.602681	384.314	805.605112	3309.8	805.607243	2346.27	805.609069	3349.41	805.610596	796.863	805.611820	1585.49	805.613360	1230.2	805.613677	383.529	805.613692	491.765	805.613403	874.51	805.612814	746.275	805.611922	404.706	805.610727	689.412	805.609228	722.353	805.607434	558.039	805.590822	785.098	805.693737	745.49	805.693725	1268.63	805.615231	202.353	805.615795	1217.25	805.616019
333	805.607429	2394.9	805.611070	2759.22	805.614410	790.588	805.617444	392.941	805.620181	421.176	805.622612	3458.43	805.624743	2300.39	805.626569	3566.67	805.628096	756.863	805.629320	1657.25	805.630860	1005.88	805.631177	437.647	805.631192	505.49	805.630903	992.941	805.630314	654.902	805.629422	299.608	805.628227	762.745	805.626728	752.941	805.624934	592.157	805.608321	790.196	805.711239	786.275	805.711227	1317.25	805.632731	171.765	805.633295	992.941	805.633519
334	805.624929	2586.67	805.628569	2654.12	805.631910	766.275	805.634944	497.647	805.637681	442.353	805.640112	3754.51	805.642243	2321.18	805.644070	3681.18	805.645596	674.51	805.646820	1620.39	805.648360	811.765	805.648677	436.078	805.648692	425.882	805.648404	1018.43	805.647814	604.706	805.646922	273.333	805.645728	749.412	805.644229	717.647	805.642434	568.235	805.625821	827.059	805.728741	765.49	805.728729	1345.88	805.650232	197.647	805.650796	934.118	805.651020
335	805.642429	2656.86	805.646070	2611.76	805.649410	707.059	805.652444	538.431	805.655182	467.451	805.657612	3745.1	805.659743	2214.9	805.661570	3432.94	805.663097	605.882	805.664321	1532.55	805.665861	753.333	805.666178	414.118	805.666193	318.431	805.665904	1032.55	805.665315	541.569	805.664423	315.686	805.663228	752.941	805.661729	756.078	805.659935	507.843	805.643321	804.706	805.746243	674.902	805.746231	1230.2	805.667732	209.804	805.668296	985.882	805.668520
336	805.659929	2599.61	805.663570	2624.31	805.666910	694.902	805.669945	564.314	805.672682	512.941	805.675113	3439.61	805.677244	2137.65	805.679071	3225.49	805.680597	607.451	805.681821	1473.73	805.683361	864.706	805.683679	404.706	805.683693	315.686	805.683405	1031.37	805.682816	629.412	805.681924	326.275	805.680729	841.961	805.679230	788.627	805.677435	503.529	805.660821	798.039	805.763746	622.745	805.763734	1153.73	805.685233	207.843	805.685797	1030.98	805.686021
337	805.677429	2552.94	805.681070	2618.04	805.684411	715.686	805.687445	556.078	805.690183	572.941	805.692613	3231.76	805.694745	2182.75	805.696571	3325.49	805.698098	592.549	805.699322	1555.69	805.700862	941.961	805.701180	391.373	805.701194	418.039	805.700906	929.804	805.700316	758.039	805.699424	303.922	805.698230	848.235	805.696730	727.843	805.694936	492.941	805.678322	800	805.781249	670.588	805.781236	1150.59	805.702734	261.176	805.703298	965.882	805.703522
338	805.694930	2575.69	805.698571	2638.43	805.701911	772.157	805.704946	523.137	805.707684	602.745	805.710114	3148.24	805.712246	2115.29	805.714072	3511.37	805.715599	527.843	805.716823	1627.84	805.718363	982.745	805.718681	409.804	805.718695	469.412	805.718407	820.784	805.717817	884.314	805.716925	289.412	805.715731	765.882	805.714231	660	805.712437	504.314	805.695822	816.078	805.798751	709.412	805.798739	1214.51	805.720235	342.353	805.720799	809.804	805.721023
339	805.712431	2685.88	805.716072	2660.78	805.719412	718.431	805.722447	547.059	805.725185	560.784	805.727615	3133.73	805.729747	1990.98	805.731574	3575.29	805.733100	537.255	805.734324	1623.14	805.735864	1061.96	805.736182	369.804	805.736197	421.569	805.735908	785.49	805.735319	966.667	805.734427	297.255	805.733232	757.255	805.731733	644.706	805.729938	540.784	805.713323	791.373	805.816255	694.51	805.816242	1372.55	805.737736	341.176	805.738300	718.431	805.738524
340	805.729932	2925.88	805.733573	2692.16	805.736913	670.196	805.739948	636.471	805.742686	549.804	805.745117	3221.18	805.747248	2080.39	805.749075	3613.73	805.750602	527.059	805.751826	1638.04	805.753366	1126.27	805.753683	325.098	805.753698	441.176	805.753410	863.922	805.752820	973.333	805.751928	416.471	805.750733	820.392	805.749234	629.02	805.747439	549.02	805.730824	738.431	805.833758	714.902	805.833746	1458.04	805.755238	291.373	805.755802	760.784	805.756026
341	805.747433	3074.12	805.751074	2687.06	805.754415	631.765	805.757450	610.588	805.760187	550.588	805.762618	3418.04	805.764750	2240.39	805.766576	3562.75	805.768103	511.765	805.769327	1693.73	805.770868	1087.45	805.771185	282.745	805.771200	525.098	805.770911	877.255	805.770322	940.392	805.769430	523.922	805.768235	838.039	805.766735	587.451	805.764941	532.157	805.748325	716.078	805.851261	783.922	805.851249	1325.88	805.772739	293.725	805.773304	767.843	805.773527
342	805.764934	3024.71	805.768575	2774.51	805.771916	628.627	805.774951	562.745	805.777689	583.137	805.780120	3540.39	805.782251	2306.27	805.784078	3449.8	805.785605	533.333	805.786829	1696.47	805.788369	1184.71	805.788687	262.353	805.788701	565.098	805.788413	889.02	805.787824	884.314	805.786931	544.706	805.785736	792.941	805.784237	488.627	805.782442	542.353	805.765827	773.333	805.868765	800.392	805.868753	1196.08	805.790241	343.529	805.790805	703.922	805.791029
343	805.782436	2969.41	805.786077	2992.16	805.789418	820.392	805.792453	559.216	805.795191	683.529	805.797622	3702.35	805.799753	2474.12	805.801580	3528.24	805.803107	673.726	805.804331	1694.9	805.805871	1272.94	805.806189	318.039	805.806203	528.627	805.805915	926.275	805.805326	900	805.804433	492.941	805.803238	737.647	805.801739	465.49	805.799944	534.51	805.783328	820	805.886269	762.745	805.886257	1215.29	805.807743	384.314	805.808308	728.235	805.808531
344	805.799937	3067.45	805.803579	3142.75	805.806920	985.098	805.809955	538.039	805.812693	755.686	805.815124	3920.39	805.817255	2594.12	805.819082	4057.25	805.820609	827.059	805.821833	1634.12	805.823374	1229.8	805.823691	367.059	805.823706	552.941	805.823417	869.804	805.822828	972.941	805.821936	473.725	805.820741	696.863	805.819241	570.588	805.817446	588.235	805.800830	950.196	805.903773	719.216	805.903761	1385.1	805.825246	456.078	805.825810	914.51	805.826034
345	805.817439	3190.98	805.821081	3225.1	805.824422	955.686	805.827457	561.569	805.830195	742.745	805.832626	4111.76	805.834757	2632.55	805.836584	4390.59	805.838111	804.706	805.839336	1612.16	805.840876	1143.14	805.841193	381.569	805.841208	601.176	805.840920	870.588	805.840330	890.196	805.839438	526.275	805.838243	705.49	805.836743	657.647	805.834949	663.137	805.818332	1159.61	805.921277	731.373	805.921265	1522.35	805.842748	512.157	805.843312	985.882	805.843536
346	805.834941	3355.29	805.838583	3434.12	805.841924	980.784	805.844959	808.627	805.847697	800	805.850128	4342.75	805.852260	2683.14	805.854087	4087.06	805.855614	783.529	805.856838	1769.02	805.858379	1187.45	805.858696	398.431	805.858711	635.294	805.858422	974.902	805.857833	852.157	805.856940	574.118	805.855745	820.392	805.854246	695.686	805.852451	683.529	805.835834	1242.35	805.938781	783.529	805.938769	1511.76	805.860251	508.627	805.860815	961.177	805.861039
347	805.852444	3700	805.856085	3835.29	805.859426	1309.8	805.862462	1285.49	805.865200	1028.63	805.867631	4688.24	805.869762	2762.35	805.871590	3893.73	805.873116	1020.78	805.874341	2095.69	805.875881	1399.61	805.876199	393.725	805.876213	643.137	805.875925	1031.37	805.875335	951.765	805.874443	530.588	805.873248	953.726	805.871749	686.275	805.869954	621.961	805.853336	1263.92	805.956286	789.412	805.956274	1469.8	805.877753	428.235	805.878318	1000	805.878541
348	805.869946	4175.69	805.873588	4419.61	805.876929	1976.08	805.879964	1841.18	805.882702	1450.98	805.885134	5266.27	805.887265	3083.53	805.889092	4474.9	805.890619	1359.61	805.891844	2493.73	805.893384	1685.1	805.893702	429.412	805.893716	638.039	805.893428	997.647	805.892838	1013.73	805.891946	514.51	805.890751	994.902	805.889251	701.569	805.887456	585.882	805.870838	1350.98	805.973791	944.706	805.973779	1569.8	805.895256	466.667	805.895821	1080.39	805.896044
349	805.887449	4492.94	805.891090	5510.2	805.894432	2757.25	805.897467	2482.35	805.900205	1970.59	805.902637	6487.84	805.904768	4274.51	805.906596	5780.78	805.908122	1812.55	805.909347	3145.88	805.910887	1799.22	805.911205	614.902	805.911220	718.431	805.910931	1056.08	805.910342	1014.9	805.909449	547.451	805.908254	1084.31	805.906755	845.49	805.904959	606.275	805.888341	1514.12	805.991296	1340	805.991284	1932.16	805.912760	742.745	805.913324	1075.69	805.913548
350	805.904951	5158.43	805.908593	7441.57	805.911935	3373.33	805.914970	3180.78	805.917708	2456.86	805.920140	8590.59	805.922272	6590.2	805.924099	7605.49	805.925626	2465.1	805.926850	4309.41	805.928391	1712.55	805.928708	883.922	805.928723	1028.24	805.928434	1224.31	805.927845	1165.88	805.926953	672.157	805.925757	1410.59	805.924258	1161.57	805.922463	826.667	805.905844	2169.8	806.008801	1859.22	806.008789	2607.84	805.930263	1293.73	805.930827	1237.65	805.931051
351	805.922454	6938.04	805.926096	9493.73	805.929438	3841.18	805.932473	3647.45	805.935212	2879.22	805.937643	11274.5	805.939775	9118.04	805.941602	9464.31	805.943129	3021.18	805.944354	5818.04	805.945894	1892.16	805.946212	1249.41	805.946226	1669.41	805.945938	1585.88	805.945348	1573.73	805.944456	949.412	805.943261	1943.92	805.941761	1674.9	805.939966	1264.31	805.923347	4012.55	806.026306	2343.14	806.026294	3562.75	805.947767	2297.25	805.948331	1912.55	805.948555
352	805.939958	9562.35	805.943600	10844.3	805.946941	4136.08	805.949977	3825.49	805.952715	3388.63	805.955147	13716.9	805.957278	10830.2	805.959106	10988.6	805.960633	3364.71	805.961857	7160.78	805.963398	2956.47	805.963715	1948.63	805.963730	2781.18	805.963442	2281.57	805.962852	2632.55	805.961960	1591.37	805.960765	2835.29	805.959265	2475.69	805.957470	2030.2	805.940850	6407.45	806.043812	2761.96	806.043800	4480	805.965270	3505.88	805.965835	3174.12	805.966058
353	805.957461	11703.1	805.961103	11363.9	805.964445	4238.43	805.967480	3896.47	805.970219	3835.29	805.972650	15171.8	805.974782	11358.8	805.976610	11994.9	805.978137	3593.73	805.979361	7920.78	805.980902	5229.41	805.981219	2869.8	805.981234	3895.29	805.980946	3463.53	805.980356	4310.98	805.979464	2838.04	805.978268	4140.78	805.976769	3586.67	805.974973	3116.08	805.958354	7925.1	806.061318	3044.71	806.061306	5084.71	805.982774	4274.51	805.983339	4692.16	805.983562
354	805.974965	12185.5	805.978607	11286.7	805.981948	4123.92	805.984984	3873.73	805.987723	3929.8	805.990154	15329	805.992286	10958.8	805.994114	12365.1	805.995641	3690.59	805.996865	8038.43	805.998406	8154.9	805.998723	3470.98	805.998738	4318.43	805.998450	5064.31	805.997860	6035.29	805.996968	4192.55	805.995772	5394.51	805.994273	4703.14	805.992477	4496.08	805.975857	8038.04	806.078824	3216.86	806.078811	5359.22	806.000278	4423.92	806.000843	5945.88	806.001067
355	805.992468	11444.3	805.996111	10554.9	805.999452	3627.84	806.002488	3461.96	806.005227	3500.78	806.007658	14165.9	806.009790	10366.3	806.011618	12007.8	806.013145	3549.8	806.014370	7553.33	806.015910	9829.41	806.016228	3430.2	806.016242	4168.24	806.015954	6385.49	806.015364	6989.02	806.014472	4745.88	806.013277	5927.06	806.011777	5303.14	806.009982	5709.8	805.993361	7040.39	806.096330	3261.57	806.096318	5365.1	806.017783	4253.33	806.018347	6545.49	806.018571
356	806.009972	10347.1	806.013615	9463.53	806.016956	3185.49	806.019992	2899.22	806.022731	2995.29	806.025163	12529.8	806.027295	9571.76	806.029122	10794.9	806.030649	3235.29	806.031874	6569.02	806.033415	9421.96	806.033732	3139.61	806.033747	3853.73	806.033458	6554.12	806.032869	6926.67	806.031976	4281.57	806.030781	5741.96	806.029281	5392.55	806.027486	6133.33	806.010865	5481.57	806.113836	3168.63	806.113824	5231.76	806.035287	3794.12	806.035852	6252.16	806.036075
357	806.027477	9379.22	806.031119	8577.25	806.034461	3163.14	806.037497	2639.22	806.040235	2860.78	806.042667	11260.8	806.044799	8378.43	806.046627	9345.88	806.048154	2939.22	806.049379	5724.31	806.050919	7741.96	806.051237	2823.14	806.051252	3281.18	806.050963	5590.59	806.050373	6169.02	806.049481	3332.55	806.048286	4910.98	806.046786	4867.84	806.044990	5330.2	806.028369	4276.86	806.131343	2904.31	806.131330	4902.35	806.052792	2981.57	806.053356	5082.75	806.053580
358	806.044981	8870.59	806.048623	8434.51	806.051965	3278.43	806.055001	2628.63	806.057740	2956.86	806.060172	10609.8	806.062304	7593.33	806.064132	8650.59	806.065659	2941.96	806.066883	5607.45	806.068424	5863.14	806.068742	2549.02	806.068756	2740	806.068468	4423.14	806.067878	5022.75	806.066986	2362.35	806.065791	3865.49	806.064291	3966.67	806.062495	4091.76	806.045874	3899.61	806.148849	2687.45	806.148837	4392.55	806.070297	2252.16	806.070861	3739.61	806.071085
359	806.062485	8828.63	806.066128	8792.55	806.069470	3228.24	806.072506	2763.14	806.075245	2863.14	806.077677	10292.9	806.079809	7813.33	806.081637	8943.92	806.083164	2975.29	806.084389	5689.41	806.085929	4571.37	806.086247	2253.33	806.086262	2546.67	806.085973	3586.67	806.085383	3969.41	806.084491	1819.61	806.083295	3210.59	806.081796	3395.69	806.080000	3354.51	806.063378	3972.55	806.166356	2567.84	806.166344	3876.86	806.087802	1910.98	806.088366	3067.06	806.088590
360	806.079990	9050.98	806.083633	8946.67	806.086975	3099.22	806.090011	2803.14	806.092750	2567.06	806.095182	9953.33	806.097314	8268.63	806.099142	9588.63	806.100669	2901.18	806.101894	5571.37	806.103435	4152.16	806.103752	2120.39	806.103767	2669.41	806.103478	3286.27	806.102889	3574.9	806.101996	1808.24	806.100801	3043.92	806.099301	3280.39	806.097505	3156.08	806.080883	4063.92	806.183863	2515.29	806.183851	3639.22	806.105307	1817.25	806.105872	2970.59	806.106095
361	806.097495	9061.18	806.101138	8612.94	806.104480	2980.39	806.107516	2531.76	806.110255	2361.57	806.112687	9647.84	806.114819	8218.43	806.116647	9962.75	806.118174	2726.27	806.119399	5475.69	806.120940	4225.49	806.121257	2209.8	806.121272	2709.41	806.120984	3344.71	806.120394	3673.73	806.119501	1807.45	806.118306	2952.94	806.116806	3167.06	806.115011	3063.92	806.098388	4051.37	806.201371	2428.24	806.201358	3498.82	806.122813	1820.39	806.123377	3086.27	806.123601
362	806.115000	8887.06	806.118643	8263.53	806.121985	2699.22	806.125022	2090.2	806.127760	2214.51	806.130192	9450.59	806.132325	7769.8	806.134153	9997.25	806.135680	2464.31	806.136905	5332.94	806.138446	4368.63	806.138763	2301.96	806.138778	2467.06	806.138489	3313.73	806.137900	3771.76	806.137007	1730.98	806.135812	2850.59	806.134312	3032.55	806.132516	3011.76	806.115893	3967.84	806.218878	2307.45	806.218866	3277.25	806.140318	1737.25	806.140883	3149.8	806.141107
363	806.132506	8642.35	806.136148	7841.96	806.139491	2172.55	806.142527	1768.24	806.145266	1988.24	806.147698	9130.2	806.149830	6910.98	806.151658	9849.02	806.153186	2137.65	806.154410	4710.2	806.155951	4284.71	806.156269	2225.49	806.156284	2044.71	806.155995	3074.9	806.155405	3611.37	806.154513	1596.47	806.153317	2800.39	806.151817	2996.86	806.150022	2925.1	806.133398	3549.8	806.236386	2094.9	806.236374	3038.43	806.157824	1555.29	806.158389	3074.51	806.158613
364	806.150011	7973.73	806.153654	7072.55	806.156996	1734.51	806.160033	1605.1	806.162772	1700.39	806.165204	8575.29	806.167336	5953.33	806.169164	9487.45	806.170692	1774.9	806.171916	3904.71	806.173457	3909.02	806.173775	2128.63	806.173790	1794.51	806.173501	2848.63	806.172911	3395.29	806.172019	1507.45	806.170823	2645.88	806.169323	2815.29	806.167528	2807.45	806.150904	2873.73	806.253894	1837.65	806.253881	2924.71	806.175330	1378.04	806.175895	2940.78	806.176119
365	806.167517	7037.25	806.171160	6085.1	806.174502	1472.16	806.177539	1470.2	806.180278	1349.02	806.182710	7936.08	806.184842	5293.33	806.186670	8750.2	806.188198	1555.29	806.189423	3495.69	806.190964	3327.06	806.191281	1926.27	806.191296	1709.02	806.191007	2651.37	806.190418	3091.37	806.189525	1509.8	806.188329	2282.35	806.186829	2371.37	806.185034	2474.51	806.168410	2407.45	806.271402	1805.88	806.271389	2704.31	806.192836	1164.71	806.193401	2640.78	806.193625
366	806.185023	6516.08	806.188666	5278.82	806.192008	1339.22	806.195045	1289.8	806.197784	1096.86	806.200216	7327.84	806.202349	4910.2	806.204177	7994.51	806.205704	1376.86	806.206929	3472.55	806.208470	2925.49	806.208788	1538.82	806.208802	1578.43	806.208514	2271.37	806.207924	2612.55	806.207031	1419.22	806.205836	1941.57	806.204336	1856.08	806.202540	2066.27	806.185915	2209.8	806.288910	1850.2	806.288898	2416.47	806.210343	970.588	806.210907	2089.8	806.211131
367	806.202529	6203.92	806.206172	4926.27	806.209514	1244.71	806.212551	1047.45	806.215290	1018.82	806.217722	6636.47	806.219855	4522.75	806.221683	7397.25	806.223211	1250.2	806.224435	3426.27	806.225977	2764.31	806.226294	1192.94	806.226309	1282.75	806.226020	1854.51	806.225430	2066.27	806.224538	1112.94	806.223342	1760.39	806.221842	1500	806.220046	1750.98	806.203422	1963.53	806.306418	1736.08	806.306406	2232.94	806.227849	836.863	806.228414	1737.25	806.228638
368	806.220035	5754.9	806.223678	4854.9	806.227021	1110.98	806.230058	832.941	806.232797	998.039	806.235229	6280.78	806.237362	4134.51	806.239190	6927.06	806.240717	1189.41	806.241942	3133.33	806.243483	2654.51	806.243801	942.745	806.243816	1149.41	806.243527	1678.82	806.242937	1681.57	806.242045	844.314	806.240849	1710.59	806.239349	1419.22	806.237553	1608.63	806.220928	1701.57	806.323927	1523.92	806.323915	2227.45	806.245356	760.784	806.245921	1789.8	806.246145
369	806.237541	5292.16	806.241185	4645.88	806.244527	1030.59	806.247564	742.745	806.250303	866.667	806.252736	6332.55	806.254869	3930.59	806.256697	6426.27	806.258224	1092.55	806.259449	2777.65	806.260990	2455.29	806.261308	755.686	806.261323	1169.02	806.261034	1617.25	806.260444	1537.65	806.259551	774.118	806.258356	1596.08	806.256856	1424.71	806.255060	1487.06	806.238434	1547.84	806.341436	1346.27	806.341423	2143.53	806.262863	713.333	806.263428	1886.67	806.263652
370	806.255048	4933.33	806.258691	4452.94	806.262034	1083.14	806.265071	866.275	806.267810	730.588	806.270243	6399.61	806.272376	3777.25	806.274204	5984.31	806.275731	998.039	806.276956	2565.88	806.278497	2230.2	806.278815	610.196	806.278830	1115.29	806.278541	1619.61	806.277951	1556.08	806.277059	799.608	806.275863	1426.67	806.274363	1423.53	806.272567	1386.27	806.255941	1520	806.358945	1235.29	806.358932	2152.55	806.280370	663.529	806.280935	1779.61	806.281159
371	806.272555	4667.45	806.276198	4387.06	806.279541	1034.12	806.282578	949.804	806.285317	718.039	806.287750	6113.73	806.289883	3618.82	806.291711	5766.27	806.293239	1014.12	806.294464	2563.14	806.296005	2094.51	806.296322	594.902	806.296337	878.039	806.296048	1596.08	806.295459	1596.86	806.294566	693.333	806.293370	1280.39	806.291870	1286.67	806.290074	1199.22	806.273448	1481.96	806.376454	1208.24	806.376442	2157.25	806.297878	567.059	806.298442	1642.35	806.298666
372	806.290062	4424.31	806.293705	4270.59	806.297048	903.529	806.300085	863.922	806.302825	738.431	806.305257	5671.76	806.307390	3425.88	806.309218	5474.12	806.310746	1029.02	806.311971	2543.92	806.313512	2129.8	806.313830	625.098	806.313845	696.471	806.313556	1418.04	806.312966	1490.98	806.312073	591.765	806.310878	1202.75	806.309377	1105.88	806.307581	1105.49	806.290955	1451.37	806.393963	1147.06	806.393951	2114.9	806.315385	458.824	806.315950	1550.98	806.316174
373	806.307569	4227.84	806.311213	4121.96	806.314556	836.863	806.317593	709.804	806.320332	669.412	806.322765	5415.69	806.324898	3173.33	806.326726	4974.9	806.328254	887.451	806.329479	2369.02	806.331020	2048.63	806.331338	562.745	806.331352	612.941	806.331064	1288.63	806.330474	1344.31	806.329581	537.647	806.328385	1226.27	806.326885	976.471	806.325089	1095.29	806.308462	1391.37	806.411473	1129.8	806.411461	2051.37	806.332893	393.333	806.333458	1438.43	806.333682
374	806.325076	3935.69	806.328720	3939.61	806.332063	798.824	806.335100	714.902	806.337840	545.49	806.340273	5460.39	806.342405	3071.37	806.344234	4716.08	806.345761	704.706	806.346987	2121.57	806.348528	1834.12	806.348845	480.784	806.348860	622.353	806.348572	1337.25	806.347982	1236.86	806.347089	510.196	806.345893	1217.25	806.344393	992.549	806.342597	1052.94	806.325969	1293.33	806.428982	1242.35	806.428970	2059.61	806.350401	362.353	806.350966	1340	806.351190
375	806.342584	3678.43	806.346228	3698.82	806.349571	692.157	806.352608	762.353	806.355348	460	806.357780	5391.76	806.359913	3232.16	806.361742	4841.96	806.363269	620.392	806.364495	2022.75	806.366036	1730.98	806.366354	481.961	806.366368	626.667	806.366080	1374.51	806.365490	1063.92	806.364597	507.451	806.363401	1052.55	806.361901	1034.51	806.360105	867.059	806.343477	1210.59	806.446492	1324.71	806.446480	1900	806.367909	361.961	806.368474	1203.53	806.368698
376	806.360092	3722.35	806.363735	3444.31	806.367079	584.314	806.370116	716.863	806.372856	476.863	806.375289	4885.49	806.377422	3266.27	806.379250	4970.98	806.380778	664.314	806.382003	2014.51	806.383544	1829.41	806.383862	482.745	806.383877	655.294	806.383588	1287.06	806.382998	942.745	806.382105	534.118	806.380909	909.02	806.379409	1067.06	806.377613	797.647	806.360985	1201.18	806.464003	1241.96	806.463990	1694.12	806.385418	429.02	806.385982	1156.86	806.386206
377	806.377600	3718.43	806.381244	3307.06	806.384587	586.667	806.387624	649.02	806.390364	602.745	806.392797	4286.27	806.394930	3111.76	806.396758	4949.41	806.398286	795.686	806.399511	1932.55	806.401053	1751.76	806.401370	483.922	806.401385	610.196	806.401096	1273.33	806.400506	962.745	806.399614	507.451	806.398418	888.235	806.396917	1052.94	806.395121	716.863	806.378493	1180.78	806.481513	1037.25	806.481501	1618.82	806.402926	472.941	806.403491	1080.78	806.403715
378	806.395108	3531.37	806.398752	3236.86	806.402095	641.961	806.405133	667.059	806.407872	649.804	806.410305	4046.67	806.412438	2919.22	806.414267	4794.9	806.415795	838.039	806.417020	1910.2	806.418561	1529.8	806.418879	461.569	806.418894	596.863	806.418605	1285.49	806.418015	1098.04	806.417122	483.137	806.415926	964.706	806.414426	982.353	806.412630	684.314	806.396001	1057.25	806.499023	988.235	806.499011	1645.49	806.420435	441.961	806.420999	1034.12	806.421223
379	806.412616	3241.57	806.416260	3220	806.419604	698.431	806.422641	710.588	806.425381	545.098	806.427814	3961.57	806.429947	2831.76	806.431776	4359.22	806.433304	764.314	806.434529	2040.78	806.436070	1380.39	806.436388	435.294	806.436403	647.843	806.436114	1212.94	806.435524	1094.51	806.434631	509.804	806.433435	968.627	806.431935	834.118	806.430138	618.824	806.413509	1003.92	806.516534	1059.22	806.516522	1580.39	806.437944	373.725	806.438508	1080	806.438732
380	806.430125	3017.65	806.433769	3290.98	806.437112	801.177	806.440150	667.451	806.442890	470.98	806.445323	3836.08	806.447456	2813.73	806.449285	3849.02	806.450812	727.843	806.452038	2108.63	806.453579	1360	806.453897	378.039	806.453912	618.431	806.453623	1207.45	806.453033	1000	806.452140	553.726	806.450944	919.608	806.449444	776.471	806.447647	590.98	806.431018	1095.29	806.534045	1149.8	806.534033	1512.55	806.455453	321.569	806.456017	1265.49	806.456241
381	806.447633	2818.43	806.451278	3164.31	806.454621	832.157	806.457659	554.902	806.460399	451.765	806.462832	3837.25	806.464965	2732.55	806.466794	3732.16	806.468322	680.784	806.469547	2080.39	806.471088	1324.71	806.471406	324.706	806.471421	472.157	806.471132	1174.9	806.470542	968.627	806.469649	523.529	806.468453	876.078	806.466953	821.961	806.465156	636.078	806.448527	1196.47	806.551556	1162.75	806.551544	1507.06	806.472962	279.608	806.473527	1252.55	806.473751
382	806.465142	2595.69	806.468787	2990.98	806.472130	707.451	806.475168	542.353	806.477908	449.02	806.480341	3983.53	806.482474	2450.59	806.484303	3866.67	806.485831	644.314	806.487056	1843.92	806.488598	1379.61	806.488916	334.51	806.488930	400.392	806.488642	1043.92	806.488052	889.02	806.487159	483.922	806.485963	870.98	806.484462	777.647	806.482666	743.137	806.466036	1131.76	806.569067	1079.61	806.569055	1462.35	806.490471	286.275	806.491036	1076.47	806.491260
383	806.482651	2507.06	806.486296	2743.53	806.489640	552.157	806.492677	518.039	806.495417	423.137	806.497851	3901.18	806.499984	2074.51	806.501813	3780.39	806.503341	680.392	806.504566	1619.22	806.506108	1383.92	806.506425	385.49	806.506440	411.373	806.506151	927.451	806.505561	796.471	806.504668	481.961	806.503472	899.608	806.501972	673.726	806.500175	728.235	806.483545	896.863	806.586579	895.294	806.586567	1314.12	806.507981	321.961	806.508546	938.431	806.508770
384	806.500161	2521.18	806.503805	2428.63	806.507149	535.294	806.510187	489.02	806.512927	372.157	806.515360	3656.47	806.517494	1845.88	806.519322	3692.94	806.520850	705.49	806.522076	1587.84	806.523617	1312.55	806.523935	425.098	806.523950	411.765	806.523661	810.588	806.523071	791.373	806.522178	474.902	806.520982	878.824	806.519481	622.745	806.517685	607.451	806.501054	716.078	806.604090	750.98	806.604078	1282.35	806.525491	320.392	806.526056	1045.1	806.526280
385	806.517670	2455.69	806.521315	2291.37	806.524659	543.529	806.527697	503.137	806.530437	369.412	806.532870	3425.1	806.535003	1785.1	806.536832	3662.35	806.538360	640	806.539586	1634.9	806.541127	1182.75	806.541445	412.157	806.541460	381.961	806.541171	713.333	806.540581	825.49	806.539688	374.118	806.538492	758.431	806.536991	590.98	806.535195	512.549	806.518563	685.882	806.621602	730.588	806.621590	1300.78	806.543001	307.059	806.543566	1174.51	806.543790
386	806.535180	2401.96	806.538824	2534.51	806.542169	577.255	806.545206	570.196	806.547947	458.824	806.550380	3296.86	806.552513	1858.82	806.554342	3518.43	806.555870	601.961	806.557096	1543.92	806.558637	1075.69	806.558955	393.725	806.558970	366.667	806.558681	762.353	806.558091	823.922	806.557198	336.471	806.556002	675.686	806.554501	641.569	806.552705	529.02	806.536073	784.706	806.639114	840.392	806.639102	1336.47	806.560511	318.039	806.561076	1222.75	806.561300
387	806.552690	2300.39	806.556334	2692.55	806.559679	620.784	806.562717	583.137	806.565457	516.078	806.567890	3193.73	806.570024	1889.02	806.571852	3408.63	806.573381	665.49	806.574606	1421.18	806.576148	988.235	806.576466	388.627	806.576480	329.412	806.576192	767.451	806.575602	772.157	806.574709	382.353	806.573512	640.784	806.572012	725.098	806.570215	520.784	806.553583	864.314	806.656626	932.157	806.656614	1361.18	806.578022	338.039	806.578586	1197.65	806.578810
388	806.570200	2395.29	806.573845	2620	806.577189	650.588	806.580227	567.843	806.582967	463.137	806.585401	3159.22	806.587534	1836.86	806.589363	3252.94	806.590891	642.745	806.592117	1385.88	806.593658	989.412	806.593976	416.863	806.593991	330.98	806.593702	719.216	806.593112	785.49	806.592219	388.627	806.591023	684.314	806.589522	694.118	806.587725	530.588	806.571093	900	806.674139	861.569	806.674127	1307.06	806.595532	281.569	806.596097	1176.86	806.596321
389	806.587710	2640.78	806.591355	2510.59	806.594699	604.706	806.597737	503.529	806.600478	366.667	806.602911	3088.24	806.605045	1806.67	806.606874	3048.24	806.608402	520	806.609627	1393.73	806.611169	1030.59	806.611487	412.549	806.611502	372.549	806.611213	592.157	806.610623	808.627	806.609730	395.294	806.608534	719.216	806.607033	561.569	806.605236	530.98	806.588603	894.902	806.691651	728.235	806.691639	1189.41	806.613043	234.118	806.613608	1205.88	806.613832
390	806.605220	2655.29	806.608865	2377.65	806.612210	501.569	806.615248	480.784	806.617988	328.627	806.620422	2874.12	806.622556	1871.37	806.624384	3027.06	806.625913	498.039	806.627138	1399.22	806.628680	1125.88	806.628998	334.902	806.629013	426.275	806.628724	573.726	806.628134	887.843	806.627241	419.216	806.626045	703.137	806.624544	506.667	806.622747	538.431	806.606114	908.235	806.709164	660.784	806.709152	1156.86	806.630554	260	806.631119	1130.59	806.631343
391	806.622731	2515.29	806.626376	2242.75	806.629720	454.118	806.632759	472.549	806.635499	365.49	806.637933	2734.51	806.640067	1997.25	806.641895	3159.22	806.643424	527.451	806.644649	1439.22	806.646191	1120.78	806.646509	264.314	806.646524	393.333	806.646235	719.608	806.645645	916.863	806.644752	425.882	806.643556	681.176	806.642055	538.431	806.640258	535.686	806.623624	930.588	806.726677	568.627	806.726665	1095.69	806.648065	287.059	806.648630	942.745	806.648854
392	806.640242	2357.65	806.643887	2276.47	806.647231	445.882	806.650270	469.02	806.653010	400.392	806.655444	2866.27	806.657578	2026.27	806.659407	3331.76	806.660935	512.157	806.662161	1410.98	806.663703	1058.04	806.664020	239.608	806.664035	378.039	806.663746	780.784	806.663156	841.569	806.662263	401.569	806.661067	678.039	806.659566	543.529	806.657769	552.157	806.641135	865.49	806.744190	504.314	806.744178	1070.59	806.665576	301.176	806.666141	788.235	806.666365
393	806.657753	2197.25	806.661398	2413.33	806.664743	445.882	806.667781	435.686	806.670522	388.235	806.672955	3102.35	806.675089	1914.12	806.676918	3379.22	806.678447	526.275	806.679672	1450.98	806.681214	1004.31	806.681532	280	806.681547	379.216	806.681258	677.255	806.680668	805.882	806.679775	375.686	806.678578	689.412	806.677077	454.51	806.675281	559.608	806.658646	732.941	806.761704	590.196	806.761692	1111.76	806.683088	321.961	806.683653	730.196	806.683877
394	806.675264	2179.22	806.678909	2579.61	806.682254	458.431	806.685292	355.294	806.688033	444.314	806.690467	3219.61	806.692601	1816.86	806.694430	3389.02	806.695958	549.804	806.697184	1494.51	806.698726	1108.63	806.699044	337.255	806.699058	432.549	806.698769	698.824	806.698179	870.588	806.697286	292.157	806.696090	676.863	806.694589	441.569	806.692792	518.431	806.676158	781.961	806.779217	715.686	806.779205	1164.31	806.700600	352.157	806.701165	823.137	806.701389
395	806.692775	2114.51	806.696421	2571.37	806.699765	460.784	806.702804	293.333	806.705545	532.941	806.707979	3281.96	806.710112	1841.96	806.711942	3265.1	806.713470	540.784	806.714696	1418.43	806.716238	1159.61	806.716555	333.333	806.716570	487.843	806.716281	822.745	806.715691	863.529	806.714798	264.314	806.713602	690.98	806.712101	518.039	806.710304	486.667	806.693669	965.882	806.796731	744.706	806.796719	1045.1	806.718112	385.098	806.718677	829.02	806.718901
396	806.710287	2083.92	806.713932	2516.86	806.717277	481.961	806.720316	303.529	806.723057	609.412	806.725490	3194.9	806.727624	1866.27	806.729454	3216.86	806.730982	479.216	806.732208	1437.65	806.733750	1098.82	806.734068	327.451	806.734082	549.804	806.733793	842.353	806.733203	740.392	806.732310	285.882	806.731114	764.706	806.729613	558.824	806.727816	512.549	806.711181	1024.31	806.814245	700.392	806.814233	1023.92	806.735624	396.863	806.736189	745.098	806.736413
397	806.727799	2255.29	806.731444	2497.65	806.734789	494.51	806.737828	363.529	806.740569	551.373	806.743003	2868.63	806.745137	1923.53	806.746966	3258.04	806.748494	452.157	806.749720	1627.45	806.751262	1009.8	806.751580	410.196	806.751594	560.784	806.751306	803.922	806.750716	681.569	806.749822	273.725	806.748626	734.118	806.747125	571.373	806.745328	494.902	806.728692	845.49	806.831759	657.647	806.831747	1042.35	806.753136	401.569	806.753701	737.255	806.753925
398	806.745311	2476.47	806.748956	2578.82	806.752301	602.745	806.755340	416.863	806.758081	494.902	806.760515	2667.06	806.762649	2032.55	806.764478	3454.9	806.766007	578.824	806.767232	1566.27	806.768774	1044.71	806.769092	467.843	806.769107	510.588	806.768818	850.98	806.768228	710.98	806.767335	300.392	806.766138	561.569	806.764637	607.451	806.762840	529.412	806.746204	722.353	806.849273	618.824	806.849261	1009.8	806.770649	367.451	806.771214	862.353	806.771438
399	806.762823	2652.94	806.766469	2558.43	806.769814	697.255	806.772852	388.235	806.775593	529.02	806.778027	2652.16	806.780161	2031.37	806.781991	3676.08	806.783519	722.353	806.784745	1298.82	806.786287	1092.55	806.786605	461.569	806.786620	430.196	806.786331	820	806.785741	740	806.784847	354.902	806.783651	463.529	806.782150	608.627	806.780353	581.176	806.763716	789.804	806.866788	609.02	806.866776	954.118	806.788161	310.196	806.788726	972.157	806.788950
400	806.780335	2770.98	806.783981	2431.76	806.787326	701.569	806.790365	355.294	806.793106	522.353	806.795540	2835.69	806.797674	1939.61	806.799503	3698.43	806.801032	712.549	806.802258	1251.76	806.803800	1122.75	806.804118	433.333	806.804132	396.471	806.803844	758.824	806.803254	801.569	806.802360	381.176	806.801164	521.961	806.799663	616.078	806.797866	602.353	806.781229	887.059	806.884303	565.49	806.884290	947.451	806.805674	296.863	806.806239	896.863	806.806463
401	806.797848	2703.92	806.801494	2306.27	806.804839	687.451	806.807878	451.765	806.810619	470.98	806.813053	3060.78	806.815187	1965.88	806.817016	3489.02	806.818545	593.726	806.819771	1489.02	806.821313	1063.14	806.821631	400.784	806.821646	408.627	806.821357	748.627	806.820767	840.392	806.819873	332.549	806.818677	633.333	806.817176	620.392	806.815378	559.608	806.798741	879.608	806.901817	555.686	806.901805	1039.22	806.823187	351.765	806.823752	772.941	806.823976
402	806.815360	2577.25	806.819006	2465.1	806.822352	872.549	806.825391	639.608	806.828132	476.863	806.830566	3413.33	806.832700	2037.25	806.834529	3468.63	806.836058	552.157	806.837284	1702.35	806.838826	1089.02	806.839144	340.392	806.839159	441.176	806.838870	794.118	806.838280	832.941	806.837386	349.804	806.836190	712.941	806.834689	653.333	806.832892	463.922	806.816254	894.118	806.919333	642.745	806.919320	1167.84	806.840701	400.784	806.841266	710.588	806.841490
403	806.832873	2697.25	806.836519	2747.06	806.839865	1041.96	806.842904	841.569	806.845645	521.176	806.848079	3720	806.850213	2155.29	806.852043	3648.63	806.853572	656.078	806.854797	1750.98	806.856340	1125.49	806.856657	303.922	806.856672	441.176	806.856383	774.51	806.855793	816.863	806.854900	444.706	806.853703	774.902	806.852202	656.078	806.850405	374.118	806.833767	936.471	806.936848	714.51	806.936836	1237.25	806.858214	379.216	806.858779	728.627	806.859003
404	806.850386	2933.33	806.854032	3071.76	806.857378	1167.84	806.860417	1178.43	806.863158	663.137	806.865593	3886.27	806.867727	2182.35	806.869556	4065.49	806.871085	912.157	806.872311	1741.57	806.873853	1149.41	806.874171	329.804	806.874186	423.137	806.873897	725.49	806.873307	825.49	806.872413	479.608	806.871217	820.392	806.869715	573.333	806.867918	411.765	806.851280	1007.45	806.954363	768.627	806.954351	1310.2	806.875728	370.98	806.876293	898.039	806.876517
405	806.867900	3069.8	806.871546	3571.76	806.874891	1476.86	806.877930	1612.55	806.880672	972.549	806.883106	4201.18	806.885241	2355.69	806.887070	4627.45	806.888599	1188.24	806.889825	1902.75	806.891367	1117.65	806.891685	480.784	806.891700	441.569	806.891411	772.941	806.890821	851.765	806.889927	408.235	806.888731	807.843	806.887229	502.353	806.885432	475.686	806.868793	1123.53	806.971879	824.706	806.971867	1395.29	806.893242	417.255	806.893807	1090.59	806.894031
406	806.885413	3187.06	806.889059	4433.33	806.892405	1992.16	806.895444	1973.73	806.898186	1395.69	806.900620	4801.18	806.902754	2993.33	806.904584	5244.31	806.906113	1452.16	806.907339	2443.14	806.908881	1169.41	806.909199	631.373	806.909214	573.333	806.908925	843.922	806.908334	806.275	806.907441	448.235	806.906245	753.726	806.904743	587.843	806.902946	583.922	806.886307	1374.12	806.989395	951.373	806.989382	1518.04	806.910756	520.784	806.911321	1180.78	806.911545
407	806.902927	3592.94	806.906573	5415.29	806.909919	2317.25	806.912958	2136.47	806.915700	1743.53	806.918134	5870.2	806.920268	4117.25	806.922098	6005.49	806.923627	1779.22	806.924853	3524.31	806.926395	1340	806.926713	733.726	806.926728	747.059	806.926439	905.098	806.925849	812.549	806.924955	657.647	806.923759	817.255	806.922257	782.353	806.920460	674.902	806.903821	1807.45	807.006911	1204.31	807.006898	1783.14	806.928270	819.216	806.928835	1242.35	806.929059
408	806.920441	4606.67	806.924087	6299.22	806.927433	2468.24	806.930472	2280	806.933214	1965.49	806.935648	7163.92	806.937783	5415.69	806.939612	7103.53	806.941141	2127.45	806.942367	4715.29	806.943910	1688.24	806.944227	929.804	806.944242	1090.98	806.943953	1127.84	806.943363	1071.76	806.942470	900.784	806.941273	1096.08	806.939771	1108.63	806.937974	846.667	806.921334	2587.84	807.024427	1564.31	807.024415	2375.29	806.945784	1416.86	806.946349	1472.55	806.946573
409	806.937955	6065.49	806.941601	7230.98	806.944947	2780.78	806.947986	2520	806.950728	2163.92	806.953162	8564.71	806.955297	6715.29	806.957127	8126.27	806.958656	2413.73	806.959882	5560.39	806.961424	2402.75	806.961742	1296.86	806.961757	1830.59	806.961468	1695.69	806.960878	1787.06	806.959984	1168.24	806.958787	1663.53	806.957286	1664.31	806.955488	1152.55	806.938849	3660	807.041943	1861.96	807.041931	3091.37	806.963299	2041.18	806.963864	2050.2	806.964088
410	806.955469	7490.59	806.959116	7985.49	806.962461	3255.29	806.965501	2776.47	806.968243	2501.57	806.970677	9689.41	806.972812	7715.69	806.974641	8829.02	806.976170	2700	806.977396	5897.65	806.978939	3608.24	806.979257	1677.25	806.979271	2678.04	806.978983	2535.69	806.978392	2821.96	806.977499	1697.65	806.976302	2569.41	806.974801	2375.29	806.973003	1673.33	806.956363	4501.96	807.059460	2097.25	807.059448	3566.27	806.980814	2380	806.981379	2997.25	806.981603
411	806.972983	8421.57	806.976630	8248.63	806.979976	3483.53	806.983015	2906.27	806.985757	2732.16	806.988192	10270.6	806.990326	8020.39	806.992156	9242.35	806.993685	2771.37	806.994911	5779.22	806.996454	4990.59	806.996772	1992.16	806.996786	3054.12	806.996497	3514.12	806.995907	3889.8	806.995014	2389.41	806.993817	3521.57	806.992315	3066.67	806.990518	2377.25	806.973877	4670.98	807.076977	2245.49	807.076964	3806.27	806.998328	2565.1	806.998894	3970.98	806.999118
412	806.990498	8666.27	806.994145	8091.76	806.997491	3286.67	807.000530	2807.06	807.003272	2563.92	807.005707	10487.1	807.007841	7750.98	807.009671	9238.43	807.011200	2508.24	807.012426	5365.49	807.013969	5987.45	807.014287	2343.14	807.014301	3014.12	807.014013	4325.1	807.013422	4757.25	807.012529	2747.45	807.011332	4045.49	807.009830	3439.61	807.008033	3111.76	806.991392	4512.94	807.094494	2521.96	807.094481	3865.49	807.015844	2732.16	807.016409	4593.73	807.016633
413	807.008013	8264.31	807.011660	7871.37	807.015006	3022.35	807.018045	2517.65	807.020787	2234.51	807.023222	10230.2	807.025357	7205.1	807.027186	8859.22	807.028715	2165.1	807.029942	4927.45	807.031484	6156.86	807.031802	2478.04	807.031817	2800	807.031528	4420.39	807.030938	5043.53	807.030044	2649.8	807.028847	3952.16	807.027346	3369.41	807.025548	3440	807.008907	4251.37	807.112011	2675.29	807.111999	3655.69	807.033359	2596.86	807.033924	4591.76	807.034148
414	807.025528	7649.8	807.029175	7921.96	807.032521	2966.67	807.035561	2383.92	807.038302	2190.59	807.040737	9776.86	807.042872	6681.18	807.044702	8627.06	807.046231	2033.73	807.047457	4772.94	807.049000	5709.02	807.049318	2263.14	807.049332	2569.8	807.049043	3756.86	807.048453	4669.02	807.047560	2474.12	807.046363	3475.69	807.044861	3149.02	807.043063	3359.61	807.026422	3958.43	807.129528	2546.67	807.129516	3278.43	807.050875	2250.98	807.051440	4055.69	807.051664
415	807.043043	7540	807.046690	8113.33	807.050036	2910.98	807.053076	2367.84	807.055818	2384.71	807.058253	9334.12	807.060388	6665.1	807.062217	8790.2	807.063747	2256.86	807.064973	4883.92	807.066515	5014.51	807.066833	2027.45	807.066848	2322.75	807.066559	2976.47	807.065969	4065.49	807.065075	2190.59	807.063878	2987.06	807.062377	2810.2	807.060579	3138.82	807.043937	3682.35	807.147046	2278.82	807.147033	2996.47	807.068390	2018.43	807.068955	3518.04	807.069180
416	807.060558	7959.61	807.064205	8191.76	807.067552	2852.94	807.070592	2276.47	807.073334	2423.92	807.075768	9085.88	807.077903	7109.41	807.079733	9129.8	807.081262	2581.57	807.082489	5081.96	807.084031	4248.63	807.084349	2030.59	807.084364	2201.96	807.084075	2687.06	807.083485	3536.86	807.082591	1911.76	807.081394	2915.69	807.079892	2501.18	807.078095	2884.31	807.061452	3723.14	807.164563	2109.8	807.164551	2917.25	807.085906	1960.39	807.086471	3284.31	807.086695
417	807.078074	8620.39	807.081721	8050.2	807.085067	2746.27	807.088107	2214.51	807.090849	2211.37	807.093284	9349.02	807.095419	7460.39	807.097249	9118.82	807.098778	2678.04	807.100005	5401.18	807.101547	3654.9	807.101865	2008.63	807.101880	2193.73	807.101591	2645.49	807.101001	3268.63	807.100107	1779.61	807.098910	2956.86	807.097408	2502.75	807.095611	2540.78	807.078968	3913.33	807.182081	2036.86	807.182069	2834.9	807.103422	1790.2	807.103988	3181.57	807.104212
418	807.095590	8759.61	807.099237	7649.41	807.102583	2620.39	807.105623	2209.02	807.108365	2041.96	807.110800	9761.18	807.112935	7185.1	807.114765	8603.92	807.116295	2530.98	807.117521	5505.88	807.119064	3545.49	807.119382	1912.16	807.119396	2147.06	807.119107	2582.35	807.118517	3226.67	807.117623	1855.29	807.116426	2820.39	807.114925	2676.08	807.113127	2391.37	807.096484	3852.55	807.199599	2051.76	807.199587	2833.33	807.120939	1465.88	807.121504	3103.92	807.121728
419	807.113106	8218.43	807.116753	7173.73	807.120099	2551.76	807.123139	2050.98	807.125882	1954.51	807.128317	9487.06	807.130452	6504.31	807.132282	8053.73	807.133811	2249.41	807.135037	5172.94	807.136580	3620	807.136898	1803.92	807.136913	2020	807.136624	2590.98	807.136033	3213.33	807.135140	1975.69	807.133943	2605.1	807.132441	2641.96	807.130643	2383.53	807.114000	3508.24	807.217118	2156.47	807.217106	2900	807.138455	1195.69	807.139020	3046.27	807.139244
420	807.130622	7370.98	807.134269	6614.12	807.137616	2309.02	807.140656	1784.71	807.143398	1741.18	807.145833	8751.37	807.147968	5894.9	807.149798	7802.75	807.151328	1885.88	807.152554	4716.08	807.154097	3581.57	807.154415	1764.71	807.154429	1893.33	807.154140	2513.73	807.153550	3096.47	807.152656	1876.47	807.151459	2501.57	807.149958	2402.35	807.148160	2364.71	807.131516	3118.43	807.234636	2210.98	807.234624	3011.37	807.155972	1102.35	807.156537	2873.33	807.156761
421	807.148138	6727.06	807.151785	5949.02	807.155132	1958.43	807.158172	1556.86	807.160915	1365.1	807.163350	8074.9	807.165485	5476.86	807.167315	7636.08	807.168844	1529.02	807.170071	4477.65	807.171614	3317.25	807.171932	1709.8	807.171946	1629.41	807.171657	2273.33	807.171067	2876.47	807.170173	1541.57	807.168976	2390.2	807.167474	2070.59	807.165676	2189.8	807.149032	2678.04	807.252155	2043.14	807.252143	2810.2	807.173489	1090.2	807.174054	2401.57	807.174278
422	807.165655	6161.18	807.169302	5451.76	807.172649	1651.37	807.175689	1329.02	807.178432	1072.16	807.180867	7443.92	807.183002	4980.39	807.184832	7244.31	807.186361	1340	807.187588	4213.73	807.189131	3072.94	807.189449	1533.73	807.189463	1299.22	807.189174	2116.86	807.188584	2545.88	807.187690	1149.02	807.186493	2163.92	807.184991	1788.24	807.183193	1984.31	807.166549	2356.47	807.269674	1725.88	807.269662	2409.41	807.191006	1036.08	807.191571	2065.49	807.191795
423	807.183171	5509.02	807.186819	5122.75	807.190166	1434.51	807.193206	1145.49	807.195948	987.451	807.198384	6861.96	807.200519	4383.53	807.202349	6641.57	807.203878	1226.67	807.205105	3622.75	807.206648	2851.37	807.206966	1256.86	807.206980	1105.88	807.206692	2077.25	807.206101	2147.45	807.205207	960.784	807.204010	1829.02	807.202508	1736.08	807.200710	1856.47	807.184065	2195.69	807.287193	1425.1	807.287181	2286.67	807.208523	901.177	807.209088	2016.47	807.209312
424	807.200688	5077.65	807.204336	4974.12	807.207683	1326.67	807.210723	1072.94	807.213466	1003.53	807.215901	6412.55	807.218036	3765.88	807.219866	6225.1	807.221396	1137.65	807.222622	2951.76	807.224165	2696.86	807.224483	1070.59	807.224498	1101.18	807.224209	1883.14	807.223618	1852.94	807.222725	967.059	807.221528	1508.63	807.220026	1735.29	807.218228	1793.33	807.201582	1996.47	807.304712	1231.37	807.304700	2318.43	807.226040	725.882	807.226606	2002.35	807.226830
425	807.218205	4674.12	807.221853	4820.78	807.225200	1192.94	807.228240	1003.92	807.230983	964.314	807.233418	5884.31	807.235554	3580.39	807.237384	5920.39	807.238913	1010.98	807.240140	2610.2	807.241683	2523.53	807.242001	945.49	807.242015	1075.29	807.241727	1623.14	807.241136	1715.29	807.240242	933.333	807.239045	1311.76	807.237543	1438.82	807.235745	1621.18	807.219099	1714.12	807.322232	1154.9	807.322219	2195.29	807.243558	631.373	807.244123	1793.33	807.244348
426	807.235723	4400.78	807.239370	4627.84	807.242717	1052.55	807.245758	883.922	807.248501	834.902	807.250936	5428.24	807.253071	3397.25	807.254902	5671.37	807.256431	964.314	807.257658	2481.18	807.259201	2314.12	807.259519	808.627	807.259533	960.784	807.259244	1492.94	807.258654	1672.55	807.257760	829.804	807.256563	1325.49	807.255061	1136.08	807.253263	1442.75	807.236617	1491.37	807.339751	1189.02	807.339739	2028.24	807.261076	568.235	807.261641	1559.61	807.261865
427	807.253240	4459.22	807.256888	4380	807.260235	818.824	807.263276	802.745	807.266018	706.275	807.268454	5181.18	807.270589	3134.9	807.272419	5462.75	807.273949	977.255	807.275176	2332.55	807.276719	2035.29	807.277037	621.176	807.277051	760	807.276762	1537.25	807.276172	1679.22	807.275278	667.843	807.274081	1297.65	807.272579	1038.82	807.270781	1215.69	807.254134	1482.35	807.357271	1250.98	807.357259	1920	807.278594	536.863	807.279159	1456.86	807.279383
428	807.270758	4508.24	807.274406	4092.16	807.277753	678.431	807.280793	844.706	807.283536	655.294	807.285972	5060	807.288107	2915.29	807.289938	5414.51	807.291467	931.373	807.292694	2205.1	807.294237	1790.59	807.294555	630.588	807.294569	619.216	807.294280	1537.65	807.293690	1559.22	807.292796	566.667	807.291599	1242.35	807.290097	976.863	807.288299	1064.71	807.271652	1412.16	807.374791	1238.04	807.374779	1933.73	807.296112	516.078	807.296677	1364.31	807.296902
429	807.288276	4175.69	807.291924	3798.82	807.295271	667.451	807.298312	834.51	807.301054	598.824	807.303490	5033.73	807.305625	2878.82	807.307456	5275.29	807.308985	774.118	807.310212	2180	807.311755	1599.61	807.312073	663.529	807.312088	557.647	807.311799	1396.47	807.311208	1261.96	807.310314	574.902	807.309117	1135.69	807.307615	886.275	807.305817	957.255	807.289170	1232.94	807.392311	1177.65	807.392299	1972.94	807.313631	511.373	807.314196	1243.53	807.314420
430	807.305794	3776.86	807.309442	3567.45	807.312789	734.118	807.315830	758.039	807.318573	547.059	807.321008	4994.9	807.323144	2847.84	807.324974	4903.53	807.326504	745.098	807.327730	2229.41	807.329274	1541.57	807.329592	608.235	807.329606	533.333	807.329317	1228.63	807.328727	1085.1	807.327833	603.922	807.326636	929.804	807.325134	867.843	807.323335	951.765	807.306688	1174.51	807.409832	1053.33	807.409819	1942.75	807.331149	508.627	807.331714	1177.25	807.331939
431	807.323312	3590.2	807.326960	3332.55	807.330307	789.02	807.333348	706.667	807.336091	568.235	807.338527	4853.33	807.340662	2756.86	807.342493	4571.37	807.344023	825.882	807.345249	2202.35	807.346792	1537.65	807.347110	536.471	807.347125	522.353	807.346836	1086.67	807.346246	1047.84	807.345352	584.314	807.344154	796.863	807.342652	916.471	807.340854	982.745	807.324206	1190.98	807.427352	1020.78	807.427340	1785.49	807.348668	494.902	807.349233	1112.94	807.349457
432	807.340830	3344.71	807.344478	3256.86	807.347826	713.333	807.350867	696.078	807.353610	598.039	807.356046	4605.88	807.358181	2670.98	807.360012	4602.75	807.361541	852.549	807.362768	2146.67	807.364311	1545.1	807.364629	499.216	807.364644	482.353	807.364355	1060.39	807.363764	956.078	807.362871	551.765	807.361673	767.843	807.360171	876.863	807.358373	924.706	807.341724	1234.51	807.444873	1102.75	807.444861	1741.96	807.366187	444.314	807.366752	1067.45	807.366976
433	807.358349	3048.24	807.361997	3252.16	807.365345	550.196	807.368386	675.686	807.371129	539.216	807.373564	4392.94	807.375700	2625.1	807.377531	4658.43	807.379060	772.157	807.380287	2085.49	807.381830	1535.29	807.382148	510.588	807.382163	472.157	807.381874	1142.35	807.381284	886.667	807.380390	486.275	807.379192	738.039	807.377690	750.588	807.375892	763.922	807.359243	1235.69	807.462394	1236.08	807.462382	1777.25	807.383706	427.843	807.384271	1037.65	807.384496
434	807.375868	2987.45	807.379516	3130.59	807.382864	454.118	807.385905	620.784	807.388648	502.353	807.391084	4155.29	807.393219	2627.45	807.395050	4447.84	807.396580	796.471	807.397806	2034.9	807.399350	1565.1	807.399668	510.196	807.399682	530.588	807.399393	1102.75	807.398803	882.353	807.397909	442.745	807.396712	676.863	807.395209	777.647	807.393411	714.118	807.376762	1081.18	807.479915	1190.59	807.479903	1750.2	807.401225	423.922	807.401791	1070.98	807.402015
435	807.393387	3089.41	807.397035	2920.39	807.400383	463.922	807.403424	550.98	807.406167	470.98	807.408603	3938.82	807.410739	2722.75	807.412569	4066.27	807.414099	889.412	807.415326	1954.12	807.416869	1605.1	807.417187	458.824	807.417202	543.137	807.416913	1006.27	807.416322	918.431	807.415428	450.588	807.414231	723.529	807.412729	879.608	807.410930	696.471	807.394281	947.059	807.497436	1009.02	807.497424	1636.86	807.418745	473.725	807.419310	1075.29	807.419534
436	807.410906	3145.88	807.414554	2855.69	807.417902	520.784	807.420943	482.353	807.423687	438.431	807.426122	3858.82	807.428258	2655.69	807.430089	3894.51	807.431619	861.177	807.432846	1916.47	807.434389	1513.33	807.434707	415.686	807.434722	508.627	807.434433	913.333	807.433842	914.902	807.432948	518.039	807.431751	840.784	807.430248	866.667	807.428450	665.098	807.411800	905.882	807.514958	991.765	807.514946	1580	807.436265	499.216	807.436830	1027.84	807.437054
437	807.428425	3036.47	807.432074	2773.73	807.435422	570.588	807.438463	420.784	807.441206	412.549	807.443642	3801.96	807.445778	2388.63	807.447609	3813.33	807.449139	738.824	807.450365	1736.08	807.451909	1348.63	807.452227	398.431	807.452242	437.647	807.451952	822.353	807.451362	928.627	807.450468	482.353	807.449271	927.451	807.447768	774.51	807.445970	598.431	807.429319	911.765	807.532480	1048.63	807.532467	1416.86	807.453785	464.706	807.454350	973.726	807.454574
438	807.445945	2962.35	807.449593	2707.45	807.452941	507.843	807.455983	425.49	807.458726	460.392	807.461162	3844.71	807.463298	2156.47	807.465129	3637.65	807.466659	654.51	807.467885	1523.53	807.469429	1272.55	807.469747	395.294	807.469762	421.176	807.469473	766.667	807.468882	915.294	807.467988	397.255	807.466791	902.353	807.465288	686.667	807.463489	638.431	807.446839	914.902	807.550002	1030.59	807.549989	1144.31	807.471305	352.549	807.471870	930.196	807.472094
439	807.463464	2934.9	807.467113	2617.25	807.470461	468.235	807.473503	456.863	807.476246	435.686	807.478682	3850.98	807.480818	2118.82	807.482649	3355.29	807.484179	585.098	807.485406	1604.31	807.486949	1289.41	807.487267	404.706	807.487282	470.588	807.486993	785.882	807.486402	870.196	807.485508	356.078	807.484311	818.824	807.482808	613.726	807.481010	699.216	807.464359	874.51	807.567524	943.137	807.567511	1028.63	807.488825	260.392	807.489390	968.627	807.489615
440	807.480984	2687.06	807.484633	2472.55	807.487981	535.294	807.491023	458.039	807.493766	376.471	807.496202	3631.76	807.498338	2158.43	807.500169	3287.84	807.501699	576.471	807.502926	1759.61	807.504470	1277.65	807.504788	380.784	807.504802	457.255	807.504513	769.412	807.503923	793.726	807.503029	333.333	807.501831	716.078	807.500329	614.118	807.498530	731.765	807.481879	824.706	807.585046	875.686	807.585034	1118.82	807.506345	279.216	807.506911	1049.02	807.507135
441	807.498505	2440	807.502153	2416.47	807.505502	620	807.508543	438.431	807.511287	434.902	807.513723	3260.78	807.515859	2083.14	807.517690	3381.57	807.519220	647.059	807.520447	1725.1	807.521990	1221.96	807.522308	339.216	807.522323	394.902	807.522034	738.824	807.521443	767.451	807.520549	299.216	807.519352	618.431	807.517849	663.529	807.516050	761.961	807.499399	774.118	807.602568	812.157	807.602556	1249.41	807.523866	345.882	807.524432	1007.84	807.524656
442	807.516025	2466.67	807.519674	2498.04	807.523022	656.078	807.526064	405.098	807.528807	512.157	807.531243	3100	807.533380	1867.45	807.535211	3537.25	807.536741	690.98	807.537967	1507.84	807.539511	1187.84	807.539829	345.49	807.539844	442.745	807.539555	797.255	807.538964	823.922	807.538070	329.804	807.536872	540.392	807.535370	712.549	807.533571	830.588	807.516919	780.784	807.620091	781.177	807.620079	1283.92	807.541387	341.176	807.541952	927.843	807.542177
443	807.533545	2490.2	807.537194	2511.76	807.540543	610.98	807.543584	392.157	807.546328	454.902	807.548764	3092.94	807.550900	1676.08	807.552731	3481.18	807.554261	603.529	807.555488	1268.24	807.557032	1160.39	807.557350	361.569	807.557365	498.431	807.557076	885.49	807.556485	927.451	807.555591	336.471	807.554393	518.824	807.552891	663.922	807.551092	765.098	807.534440	847.843	807.637614	723.529	807.637602	1146.27	807.558908	282.745	807.559474	961.569	807.559698
444	807.551066	2435.29	807.554715	2384.71	807.558064	544.314	807.561105	424.314	807.563849	415.294	807.566285	3016.08	807.568422	1657.25	807.570253	3129.8	807.571783	443.922	807.573010	1250.98	807.574553	1114.51	807.574871	356.863	807.574886	523.529	807.574597	801.569	807.574006	968.627	807.573112	332.157	807.571915	573.333	807.570412	638.431	807.568613	609.412	807.551960	865.49	807.655137	662.745	807.655125	1080	807.576429	254.51	807.576995	1030.59	807.577219
445	807.568587	2298.43	807.572236	2141.57	807.575585	501.961	807.578626	436.863	807.581370	394.902	807.583807	2799.61	807.585943	1707.45	807.587774	2803.53	807.589304	429.804	807.590531	1380.39	807.592075	1048.63	807.592393	331.765	807.592407	456.078	807.592118	596.078	807.591528	904.314	807.590634	274.51	807.589436	655.294	807.587933	684.314	807.586134	543.922	807.569481	785.49	807.672660	649.804	807.672648	1045.1	807.593951	215.294	807.594516	1111.37	807.594740
446	807.586108	2254.51	807.589757	2065.88	807.593106	541.569	807.596148	427.059	807.598892	314.118	807.601328	2655.29	807.603464	1678.43	807.605295	2901.57	807.606825	495.686	807.608053	1469.02	807.609596	1014.12	807.609914	337.647	807.609929	366.275	807.609640	557.255	807.609049	785.49	807.608155	215.686	807.606957	623.137	807.605455	658.039	807.603656	560	807.587002	659.608	807.690184	718.039	807.690171	930.588	807.611472	208.627	807.612038	1146.27	807.612262
447	807.603629	2268.63	807.607279	2089.8	807.610627	598.039	807.613669	469.02	807.616413	280.784	807.618850	2709.41	807.620986	1594.12	807.622817	3247.45	807.624347	506.667	807.625574	1407.45	807.627118	956.863	807.627436	338.039	807.627451	334.902	807.627162	653.333	807.626571	676.863	807.625677	198.039	807.624479	495.294	807.622976	497.255	807.621177	485.098	807.604524	581.961	807.707707	788.627	807.707695	875.686	807.628994	228.235	807.629560	935.294	807.629784
448	807.621151	2210.98	807.624800	2165.1	807.628149	641.176	807.631191	535.686	807.633935	398.824	807.636371	2767.45	807.638508	1575.69	807.640339	3345.1	807.641869	450.196	807.643096	1329.41	807.644640	852.157	807.644958	357.255	807.644973	348.235	807.644684	682.745	807.644093	591.373	807.643199	261.176	807.642001	452.157	807.640498	429.02	807.638699	408.235	807.622045	596.471	807.725231	722.745	807.725219	975.686	807.646516	294.118	807.647082	743.529	807.647306
449	807.638672	2149.02	807.642322	2234.9	807.645671	643.529	807.648713	518.039	807.651457	472.941	807.653893	2684.71	807.656030	1747.45	807.657861	3174.9	807.659391	442.353	807.660618	1330.59	807.662162	836.471	807.662480	360.392	807.662495	358.824	807.662206	683.529	807.661615	573.726	807.660721	320.392	807.659523	500.784	807.658020	484.314	807.656221	438.039	807.639567	638.431	807.742755	593.333	807.742743	1035.29	807.664038	359.608	807.664604	763.529	807.664828
450	807.656194	2055.29	807.659844	2335.29	807.663193	602.353	807.666235	454.902	807.668979	468.627	807.671415	2662.75	807.673552	1861.96	807.675383	2942.35	807.676914	473.725	807.678141	1482.75	807.679684	930.588	807.680003	325.49	807.680017	374.118	807.679728	757.255	807.679137	562.745	807.678243	338.824	807.677045	560	807.675543	484.706	807.673744	513.726	807.657089	669.412	807.760279	506.667	807.760267	869.02	807.681561	325.882	807.682126	820	807.682351
451	807.673716	1890.2	807.677366	2441.96	807.680715	570.588	807.683757	400	807.686501	386.667	807.688938	2761.57	807.691074	1747.45	807.692906	2736.08	807.694436	459.608	807.695663	1557.65	807.697207	1017.65	807.697525	277.255	807.697540	397.255	807.697251	781.177	807.696660	614.118	807.695766	345.882	807.694568	529.412	807.693065	423.922	807.691266	563.922	807.674611	663.137	807.777804	506.667	807.777792	722.745	807.699083	225.49	807.699649	800.784	807.699873
452	807.691239	1766.27	807.694888	2468.63	807.698237	539.608	807.701279	418.824	807.704024	309.02	807.706460	2884.71	807.708597	1568.63	807.710428	2616.47	807.711959	437.255	807.713186	1408.24	807.714730	971.765	807.715048	294.902	807.715063	361.176	807.714773	756.471	807.714183	719.608	807.713288	374.118	807.712091	405.882	807.710588	424.314	807.708789	556.471	807.692133	681.961	807.795328	564.314	807.795316	837.647	807.716606	210.588	807.717172	798.824	807.717396
453	807.708761	1940.78	807.712411	2357.25	807.715760	502.745	807.718802	447.059	807.721546	263.137	807.723983	2827.45	807.726120	1565.88	807.727951	2523.92	807.729482	380	807.730709	1240.78	807.732253	868.235	807.732571	304.706	807.732586	318.039	807.732296	718.039	807.731706	764.706	807.730811	416.471	807.729613	402.353	807.728110	458.039	807.726311	503.922	807.709655	763.922	807.812853	659.608	807.812841	958.431	807.734129	250.98	807.734695	788.627	807.734919
454	807.726284	2297.65	807.729933	2249.8	807.733282	499.216	807.736325	476.471	807.739069	299.216	807.741506	2747.84	807.743643	1674.12	807.745474	2567.45	807.747005	369.804	807.748232	1298.04	807.749776	819.216	807.750094	329.804	807.750109	338.431	807.749819	659.216	807.749229	734.118	807.748334	392.941	807.747137	514.118	807.745633	437.255	807.743834	468.235	807.727178	818.039	807.830378	733.333	807.830366	943.529	807.751652	268.627	807.752218	788.235	807.752442
455	807.743806	2460	807.747456	2103.92	807.750805	603.922	807.753848	417.255	807.756592	360.784	807.759029	2746.67	807.761166	1777.25	807.762997	2683.53	807.764528	423.922	807.765755	1488.63	807.767299	831.373	807.767617	315.686	807.767632	426.275	807.767343	699.608	807.766752	677.647	807.765858	331.373	807.764660	527.843	807.763157	419.608	807.761357	518.039	807.744701	718.824	807.847903	700.784	807.847891	823.922	807.769176	280	807.769741	773.333	807.769965
456	807.761329	2480	807.764979	2169.41	807.768329	728.235	807.771371	323.922	807.774116	418.431	807.776552	2744.71	807.778689	1746.67	807.780521	2786.67	807.782051	554.51	807.783279	1524.71	807.784823	836.471	807.785141	285.098	807.785155	512.157	807.784866	759.608	807.784275	632.157	807.783381	290.196	807.782183	516.863	807.780680	578.039	807.778881	585.49	807.762224	628.627	807.865429	689.02	807.865416	748.627	807.786699	309.02	807.787265	758.431	807.787489
457	807.778852	2472.16	807.782503	2487.06	807.785852	654.902	807.788894	254.902	807.791639	434.51	807.794076	2730.59	807.796213	1660.78	807.798044	2843.14	807.799575	633.333	807.800802	1395.69	807.802346	858.824	807.802664	237.647	807.802679	477.647	807.802390	790.98	807.801799	669.02	807.800905	283.922	807.799707	598.431	807.798204	712.549	807.796404	559.608	807.779747	643.137	807.882954	711.373	807.882942	780.784	807.804223	281.961	807.804788	748.235	807.805013
458	807.796376	2469.8	807.800026	2688.63	807.803375	562.745	807.806418	280	807.809163	434.118	807.811600	2896.08	807.813737	1652.16	807.815568	3045.1	807.817099	592.941	807.818326	1232.16	807.819870	908.235	807.820188	230.196	807.820203	406.667	807.819914	709.412	807.819323	712.549	807.818429	309.412	807.817231	678.039	807.815727	619.216	807.813928	449.804	807.797270	744.706	807.900480	581.176	807.900468	858.039	807.821747	238.039	807.822312	782.353	807.822537
459	807.813899	2478.82	807.817550	2617.65	807.820899	553.726	807.823942	350.588	807.826686	446.667	807.829124	3067.06	807.831260	1799.61	807.833092	3443.53	807.834623	524.706	807.835850	1325.88	807.837394	902.745	807.837712	245.882	807.837727	383.529	807.837438	615.686	807.836847	708.235	807.835953	330.98	807.834755	643.922	807.833251	491.373	807.831452	385.098	807.814794	819.608	807.918006	493.333	807.917993	942.745	807.839271	211.373	807.839836	840	807.840061
460	807.831423	2447.45	807.835074	2423.92	807.838423	607.059	807.841466	487.059	807.844210	560	807.846648	3127.45	807.848785	2016.08	807.850616	3634.12	807.852147	542.353	807.853374	1570.2	807.854918	924.706	807.855237	305.098	807.855251	369.804	807.854962	652.549	807.854371	670.588	807.853477	341.569	807.852279	602.353	807.850776	465.882	807.848976	451.373	807.832318	820	807.935532	558.039	807.935520	992.549	807.856795	230.196	807.857361	881.569	807.857585
461	807.848947	2316.08	807.852598	2499.22	807.855947	725.098	807.858990	706.667	807.861735	678.824	807.864172	3116.08	807.866309	2196.86	807.868141	3536.86	807.869671	614.118	807.870899	1701.96	807.872443	900.392	807.872761	369.02	807.872776	332.941	807.872487	756.471	807.871896	659.216	807.871001	330.196	807.869803	636.078	807.868300	549.02	807.866500	466.667	807.849842	795.686	807.953058	644.314	807.953046	1009.41	807.874320	289.412	807.874885	964.706	807.875110
462	807.866471	2314.12	807.870122	2878.82	807.873471	1015.29	807.876514	917.647	807.879259	761.961	807.881696	3228.63	807.883833	2454.9	807.885665	3640.39	807.887196	736.863	807.888423	1798.04	807.889967	919.216	807.890286	414.118	807.890300	312.157	807.890011	839.608	807.889420	656.471	807.888526	301.961	807.887328	693.726	807.885824	631.373	807.884025	474.51	807.867366	881.177	807.970585	717.647	807.970572	1036.47	807.891844	316.078	807.892410	1027.06	807.892634
463	807.883995	2535.69	807.887646	3347.45	807.890996	1385.1	807.894039	1067.84	807.896784	836.078	807.899221	3705.88	807.901358	2786.67	807.903190	4200.39	807.904721	929.412	807.905948	1984.31	807.907492	1016.08	807.907811	438.824	807.907825	392.157	807.907536	895.686	807.906945	708.627	807.906051	327.843	807.904853	743.529	807.903349	622.745	807.901550	530.196	807.884890	1025.49	807.988111	775.294	807.988099	1178.04	807.909369	343.922	807.909935	1005.1	807.910159
464	807.901520	2989.8	807.905171	3807.84	807.908520	1679.22	807.911564	1155.29	807.914308	981.177	807.916746	4600	807.918883	3133.33	807.920715	4927.45	807.922245	1083.14	807.923473	2355.69	807.925017	1194.12	807.925336	544.706	807.925350	560	807.925061	855.294	807.924470	792.549	807.923576	409.02	807.922377	849.804	807.920874	607.843	807.919075	552.157	807.902415	1187.84	808.005638	861.177	808.005626	1425.88	807.926894	495.686	807.927460	1029.02	807.927684
465	807.919045	3616.86	807.922695	4331.37	807.926045	1811.76	807.929088	1305.88	807.931833	1267.06	807.934271	5578.43	807.936408	3778.43	807.938240	5365.49	807.939771	1182.75	807.940998	2881.96	807.942542	1293.33	807.942861	741.569	807.942875	797.255	807.942586	830.588	807.941995	834.51	807.941101	528.627	807.939903	1034.12	807.938399	698.039	807.936600	641.176	807.919939	1509.8	808.023165	1177.25	808.023153	1706.67	807.944419	779.608	807.944985	1174.12	807.945209
466	807.936570	4561.96	807.940220	5088.24	807.943570	1909.02	807.946614	1548.24	807.949359	1494.9	807.951796	6414.12	807.953933	4594.51	807.955765	5714.9	807.957296	1350.59	807.958523	3302.35	807.960068	1437.25	807.960386	994.902	807.960401	1138.04	807.960112	1047.84	807.959521	916.863	807.958626	741.961	807.957428	1306.27	807.955925	952.941	807.954125	907.451	807.937464	2159.61	808.040692	1543.53	808.040680	1967.84	807.961945	1005.49	807.962511	1473.33	807.962735
467	807.954095	5336.47	807.957746	5815.29	807.961096	2125.49	807.964139	1778.43	807.966884	1646.67	807.969321	6870.59	807.971459	5229.8	807.973291	6177.65	807.974821	1473.33	807.976049	3555.69	807.977593	1930.98	807.977912	1197.25	807.977926	1542.75	807.977637	1413.73	807.977046	1314.9	807.976152	1018.04	807.974953	1647.45	807.973450	1455.69	807.971650	1218.82	807.954989	2820	808.058220	1589.02	808.058208	2089.41	807.979470	1183.53	807.980036	1798.82	807.980261
468	807.971620	5700.78	807.975271	6254.9	807.978621	2378.82	807.981664	1922.75	807.984409	1825.88	807.986847	7007.84	807.988984	5585.88	807.990816	6782.75	807.992347	1649.41	807.993575	3755.29	807.995119	2640.39	807.995437	1361.96	807.995452	1780.78	807.995163	1867.06	807.994572	2020.78	807.993677	1321.57	807.992479	1976.08	807.990976	2110.2	807.989176	1607.45	807.972515	3221.96	808.075747	1463.92	808.075735	2196.86	807.996996	1375.69	807.997562	2111.37	807.997786
469	807.989145	5838.82	807.992796	6359.61	807.996147	2431.37	807.999190	1996.86	808.001935	1889.41	808.004373	7234.51	808.006510	5633.73	808.008342	7184.71	808.009873	1792.16	808.011101	4020.78	808.012645	3174.51	808.012963	1433.73	808.012978	1735.69	808.012689	2378.04	808.012098	2487.84	808.011203	1519.61	808.010005	2279.61	808.008502	2524.31	808.006702	2124.71	807.990040	3381.96	808.093275	1505.88	808.093263	2388.24	808.014522	1550.59	808.015088	2371.37	808.015312
470	808.006671	6159.61	808.010322	6459.61	808.013672	2465.88	808.016716	2174.12	808.019461	1889.02	808.021899	7692.55	808.024036	5499.61	808.025868	7345.49	808.027399	1806.27	808.028627	4287.06	808.030171	3507.06	808.030490	1454.9	808.030504	1608.24	808.030215	2765.49	808.029624	2570.2	808.028729	1463.92	808.027531	2377.25	808.026028	2630.98	808.024228	2476.08	808.007566	3385.49	808.110803	1663.53	808.110791	2597.65	808.032048	1618.04	808.032614	2510.59	808.032839
471	808.024197	6373.73	808.027848	6874.12	808.031198	2612.94	808.034242	2233.73	808.036987	2055.29	808.039425	7919.61	808.041562	5578.04	808.043394	7565.1	808.044925	1912.16	808.046153	4730.59	808.047698	3550.98	808.048016	1451.76	808.048031	1538.43	808.047741	2756.86	808.047150	2692.94	808.046256	1350.59	808.045057	2310.59	808.043554	2571.37	808.041754	2443.53	808.025092	3249.8	808.128331	1856.86	808.128319	2569.02	808.049575	1518.04	808.050141	2494.12	808.050365
472	808.041723	6621.57	808.045374	7457.25	808.048724	2793.73	808.051768	2183.92	808.054513	2375.29	808.056951	8114.9	808.059089	6088.63	808.060921	7899.61	808.062452	2207.06	808.063680	5134.9	808.065224	3216.08	808.065542	1474.12	808.065557	1473.33	808.065268	2478.82	808.064677	2804.71	808.063782	1414.9	808.062584	2211.76	808.061080	2532.55	808.059280	2265.1	808.042618	3027.06	808.145860	1923.14	808.145847	2480.39	808.067101	1327.84	808.067667	2414.51	808.067892
473	808.059249	7174.51	808.062900	7693.73	808.066251	2823.14	808.069295	2134.12	808.072040	2525.49	808.074478	8457.65	808.076615	6440.78	808.078448	8140.39	808.079979	2411.76	808.081206	5278.43	808.082751	2930.59	808.083069	1638.04	808.083084	1450.98	808.082795	2259.61	808.082204	2707.84	808.081309	1502.75	808.080111	2087.06	808.078607	2635.29	808.076807	2152.94	808.060144	2927.45	808.163388	1871.76	808.163376	2484.31	808.084628	1201.18	808.085194	2435.69	808.085418
474	808.076775	7941.96	808.080427	7565.88	808.083777	2767.84	808.086821	2003.92	808.089567	2473.73	808.092005	8686.67	808.094142	6163.92	808.095974	8213.33	808.097505	2405.49	808.098733	5189.41	808.100278	2931.76	808.100596	1828.63	808.100611	1678.82	808.100322	2279.61	808.099730	2651.76	808.098836	1605.88	808.097637	2124.71	808.096134	2695.69	808.094334	2285.1	808.077670	3085.1	808.180917	1909.02	808.180905	2572.16	808.102155	1265.88	808.102721	2463.14	808.102945
475	808.094302	8000	808.097954	7350.98	808.101304	2654.12	808.104348	1762.35	808.107094	2332.94	808.109531	8643.92	808.111669	5880.39	808.113501	8032.16	808.115032	2285.49	808.116260	5116.47	808.117805	3073.33	808.118123	1916.47	808.118138	1910.59	808.117849	2330.2	808.117258	2770.2	808.116363	1685.49	808.115164	2271.37	808.113661	2496.86	808.111861	2442.35	808.095197	3199.22	808.198446	1948.63	808.198434	2510.2	808.119682	1300.39	808.120248	2519.61	808.120472
476	808.111829	7398.43	808.115480	7126.27	808.118831	2433.33	808.121875	1609.02	808.124621	2243.14	808.127059	8372.94	808.129196	5900.39	808.131029	7734.51	808.132560	2136.86	808.133787	4915.29	808.135332	3286.27	808.135651	1821.96	808.135665	2091.37	808.135376	2283.53	808.134785	2838.43	808.133890	1653.73	808.132692	2451.37	808.131188	2311.76	808.129388	2523.53	808.112724	3009.41	808.215975	1967.06	808.215963	2474.9	808.137210	1205.88	808.137775	2630.98	808.138000
477	808.129356	7007.06	808.133007	6765.49	808.136358	1988.24	808.139402	1529.41	808.142148	1998.04	808.144586	7794.51	808.146724	6011.76	808.148556	7530.98	808.150087	1864.31	808.151315	4528.63	808.152860	3277.25	808.153178	1636.08	808.153193	2101.18	808.152903	2256.47	808.152312	2870.59	808.151418	1436.47	808.150219	2469.41	808.148715	2256.47	808.146915	2530.2	808.130251	2658.43	808.233504	1906.27	808.233492	2508.24	808.154737	1056.08	808.155303	2570.59	808.155527
478	808.146883	6827.06	808.150535	6262.75	808.153885	1592.16	808.156929	1430.2	808.159675	1637.25	808.162113	6961.57	808.164251	5577.65	808.166084	7288.24	808.167615	1585.49	808.168843	3947.84	808.170387	3095.69	808.170706	1447.45	808.170720	1901.96	808.170431	2253.73	808.169840	2790.98	808.168945	1269.02	808.167747	2236.86	808.166243	2205.88	808.164443	2459.22	808.147778	2320	808.251034	1865.1	808.251022	2495.69	808.172265	956.471	808.172831	2319.61	808.173055
479	808.164410	6328.24	808.168062	5750.2	808.171413	1382.75	808.174457	1236.86	808.177203	1366.67	808.179641	6348.63	808.181779	4694.9	808.183611	6851.76	808.185143	1453.73	808.186370	3413.73	808.187915	2866.27	808.188234	1313.73	808.188248	1608.63	808.187959	2226.27	808.187368	2503.92	808.186473	1251.76	808.185275	1915.29	808.183771	2003.14	808.181971	2241.57	808.165305	2016.47	808.268564	1763.14	808.268551	2270.2	808.189793	830.98	808.190359	2025.49	808.190583
480	808.181938	5591.76	808.185590	5331.76	808.188941	1296.86	808.191985	965.49	808.194731	1252.55	808.197169	6166.67	808.199307	4076.47	808.201139	6472.16	808.202671	1458.04	808.203898	3102.35	808.205443	2554.12	808.205762	1146.67	808.205776	1292.55	808.205487	2055.29	808.204896	2148.63	808.204001	1138.04	808.202803	1620.39	808.201299	1716.47	808.199498	1905.49	808.182833	1748.63	808.286094	1592.55	808.286081	1980.39	808.207321	689.412	808.207887	1663.53	808.208111
481	808.199465	4914.9	808.203118	4966.67	808.206469	1202.35	808.209513	741.961	808.212259	1147.84	808.214697	5945.1	808.216835	3743.53	808.218667	6338.04	808.220199	1322.75	808.221427	2901.96	808.222972	2245.49	808.223290	883.137	808.223305	1015.69	808.223015	1723.53	808.222424	1892.94	808.221529	896.078	808.220331	1441.96	808.218827	1450.98	808.217027	1579.61	808.200361	1602.75	808.303624	1274.9	808.303611	1775.29	808.224849	585.098	808.225415	1427.45	808.225639
482	808.216993	4527.06	808.220646	4650.2	808.223997	1107.45	808.227041	709.02	808.229787	986.275	808.232225	5690.98	808.234363	3456.08	808.236196	6121.96	808.237727	1044.71	808.238955	2751.37	808.240500	2020.78	808.240818	704.314	808.240833	767.451	808.240544	1389.41	808.239952	1765.88	808.239058	737.647	808.237859	1459.22	808.236355	1309.8	808.234555	1350.2	808.217889	1644.71	808.321154	1116.47	808.321142	1767.06	808.242378	538.431	808.242943	1379.61	808.243168
483	808.234522	4121.96	808.238174	4416.47	808.241525	1058.82	808.244569	769.412	808.247315	800.784	808.249754	5541.18	808.251892	3328.63	808.253724	5371.37	808.255256	841.177	808.256484	2683.92	808.258029	1816.86	808.258347	600.784	808.258362	612.941	808.258072	1321.96	808.257481	1581.18	808.256586	760.784	808.255388	1470.98	808.253884	1208.63	808.252083	1232.94	808.235417	1644.71	808.338684	1141.18	808.338672	1758.04	808.259906	489.02	808.260472	1307.06	808.260697
484	808.252050	3806.27	808.255702	4256.08	808.259053	951.765	808.262098	751.765	808.264844	781.961	808.267282	5508.63	808.269420	3297.65	808.271253	4738.82	808.272784	847.451	808.274012	2579.61	808.275557	1596.86	808.275876	543.922	808.275890	666.275	808.275601	1387.06	808.275010	1370.2	808.274115	812.549	808.272916	1324.71	808.271412	1123.92	808.269612	1165.1	808.252945	1468.63	808.356215	1133.73	808.356203	1701.57	808.277435	403.137	808.278001	1248.24	808.278225
485	808.269578	3802.35	808.273231	4024.31	808.276582	808.235	808.279626	634.51	808.282373	857.255	808.284811	5420.39	808.286949	3360.78	808.288782	4669.02	808.290313	915.294	808.291541	2323.14	808.293086	1483.14	808.293405	490.98	808.293419	729.804	808.293130	1303.53	808.292539	1204.31	808.291644	736.863	808.290445	1150.98	808.288941	1139.22	808.287141	1028.63	808.270474	1249.02	808.373746	1063.14	808.373734	1545.1	808.294964	348.235	808.295530	1258.04	808.295755
486	808.287107	3878.82	808.290759	3747.06	808.294111	739.216	808.297155	551.765	808.299902	793.333	808.302340	5302.75	808.304478	3271.76	808.306311	4740.78	808.307842	899.608	808.309071	2133.73	808.310616	1625.49	808.310934	464.314	808.310949	765.098	808.310659	1143.53	808.310068	1060	808.309173	616.471	808.307974	1094.9	808.306470	1108.24	808.304670	885.882	808.288002	1053.33	808.391277	1030.59	808.391265	1483.14	808.312493	291.373	808.313059	1178.04	808.313284
487	808.304636	3586.67	808.308288	3467.06	808.311640	778.039	808.314684	484.706	808.317431	665.098	808.319869	4979.61	808.322008	2872.16	808.323840	4609.8	808.325372	808.627	808.326600	2093.33	808.328145	1707.06	808.328463	476.863	808.328478	678.431	808.328189	1080	808.327597	1060.78	808.326702	521.961	808.325504	1039.22	808.324000	1010.59	808.322199	833.333	808.305531	979.608	808.408808	1004.31	808.408796	1556.86	808.330023	263.529	808.330589	1111.76	808.330813
488	808.322165	3298.82	808.325818	3395.69	808.329169	787.451	808.332214	500.392	808.334960	695.686	808.337399	4536.86	808.339537	2506.27	808.341370	4496.47	808.342901	748.627	808.344129	2113.33	808.345675	1634.12	808.345993	463.922	808.346008	628.235	808.345718	1100.39	808.345127	1112.55	808.344232	470.98	808.343033	897.647	808.341529	926.667	808.339729	812.157	808.323060	987.843	808.426340	956.078	808.426327	1591.37	808.347552	263.922	808.348118	1159.22	808.348343
489	808.339694	3275.69	808.343347	3453.73	808.346698	683.137	808.349743	527.451	808.352490	731.765	808.354928	4303.92	808.357067	2425.1	808.358899	4283.53	808.360431	784.314	808.361659	2032.55	808.363204	1545.49	808.363523	394.118	808.363537	598.431	808.363248	1083.53	808.362657	999.608	808.361762	459.216	808.360563	754.118	808.359059	852.941	808.357258	752.549	808.340589	1023.14	808.443871	969.02	808.443859	1616.47	808.365082	250.98	808.365648	1166.27	808.365873
490	808.357224	3330.2	808.360876	3399.61	808.364228	641.961	808.367273	506.275	808.370019	700	808.372458	4279.22	808.374596	2497.25	808.376429	3922.35	808.377961	792.157	808.379189	2007.45	808.380734	1636.86	808.381053	347.451	808.381067	610.98	808.380778	1030.98	808.380187	845.882	808.379292	449.02	808.378093	720.784	808.376589	789.804	808.374788	776.863	808.358119	1111.76	808.461403	1018.43	808.461391	1676.86	808.382612	252.157	808.383178	1026.67	808.383403
491	808.374753	3277.25	808.378406	3018.43	808.381758	679.608	808.384803	426.667	808.387549	645.098	808.389988	4158.43	808.392126	2505.88	808.393959	3655.29	808.395491	766.275	808.396719	2002.35	808.398264	1625.49	808.398583	404.706	808.398598	561.569	808.398308	907.451	808.397717	818.824	808.396822	419.608	808.395623	793.726	808.394119	805.098	808.392318	829.804	808.375649	1102.35	808.478935	967.059	808.478923	1588.24	808.400142	257.647	808.400708	913.726	808.400933
492	808.392283	3177.65	808.395936	2764.31	808.399288	670.98	808.402333	365.098	808.405079	604.706	808.407518	3990.98	808.409657	2436.08	808.411490	3666.67	808.413021	767.451	808.414249	1773.33	808.415795	1514.12	808.416113	476.471	808.416128	467.843	808.415838	828.627	808.415247	848.235	808.414352	437.647	808.413153	900	808.411649	861.961	808.409848	824.314	808.393178	1069.41	808.496467	916.863	808.496455	1506.67	808.417673	252.157	808.418239	871.765	808.418463
493	808.409813	3135.69	808.413466	2860	808.416818	600.392	808.419863	350.196	808.422610	574.902	808.425049	3688.63	808.427187	2262.75	808.429020	3948.63	808.430552	729.412	808.431780	1470.98	808.433325	1403.92	808.433644	411.373	808.433658	407.451	808.433369	839.216	808.432778	808.627	808.431883	455.686	808.430684	976.471	808.429179	789.804	808.427379	729.02	808.410708	1071.37	808.514000	934.118	808.513987	1545.88	808.435203	271.373	808.435769	867.843	808.435994
494	808.427343	3047.06	808.430996	2977.25	808.434348	560	808.437393	429.412	808.440140	549.412	808.442579	3501.18	808.444718	2055.69	808.446551	4350.2	808.448082	672.549	808.449311	1388.24	808.450856	1341.18	808.451174	312.941	808.451189	425.098	808.450900	825.098	808.450308	729.804	808.449413	453.333	808.448214	935.686	808.446710	712.941	808.444909	700.784	808.428239	1081.18	808.531532	905.882	808.531520	1647.84	808.452734	318.039	808.453300	905.098	808.453525
495	808.444874	2855.29	808.448527	2810.59	808.451879	513.333	808.454924	543.137	808.457671	516.863	808.460110	3545.1	808.462248	2097.25	808.464081	4489.02	808.465613	594.118	808.466841	1590.59	808.468387	1281.57	808.468705	318.039	808.468720	464.314	808.468431	871.373	808.467839	752.157	808.466944	463.529	808.465745	804.706	808.464241	638.039	808.462440	732.941	808.445769	974.51	808.549065	778.824	808.549053	1606.67	808.470265	319.216	808.470831	1016.47	808.471056
496	808.462404	2751.37	808.466058	2523.92	808.469410	513.333	808.472455	619.608	808.475202	443.137	808.477641	3523.92	808.479779	2328.63	808.481612	4161.57	808.483144	536.471	808.484373	1709.02	808.485918	1209.02	808.486236	398.039	808.486251	463.922	808.485962	964.706	808.485370	788.235	808.484475	440.392	808.483276	759.608	808.481772	554.51	808.479971	738.039	808.463300	910.196	808.566598	784.314	808.566586	1458.04	808.487796	289.804	808.488362	1109.8	808.488587
497	808.479935	2707.06	808.483588	2509.02	808.486941	563.922	808.489986	598.824	808.492733	360.392	808.495172	3297.25	808.497310	2328.24	808.499144	3719.61	808.500675	526.667	808.501904	1639.61	808.503449	1231.37	808.503768	404.706	808.503782	379.216	808.503493	940.784	808.502902	835.294	808.502006	382.745	808.500807	752.941	808.499303	531.765	808.497502	703.529	808.480830	889.804	808.584131	869.412	808.584119	1339.61	808.505327	235.686	808.505894	1062.35	808.506118
498	808.497466	2566.67	808.501119	2640.39	808.504472	578.431	808.507517	570.588	808.510264	359.608	808.512703	3186.27	808.514842	2069.02	808.516675	3511.76	808.518207	543.529	808.519435	1512.16	808.520981	1207.84	808.521299	363.922	808.521314	355.294	808.521024	828.627	808.520433	889.804	808.519538	327.843	808.518339	711.373	808.516834	517.255	808.515034	673.333	808.498361	921.177	808.601664	875.686	808.601652	1352.16	808.522859	206.667	808.523425	999.608	808.523650
499	808.514997	2439.61	808.518651	2593.73	808.522003	559.608	808.525048	551.373	808.527795	407.843	808.530235	3157.65	808.532373	1878.04	808.534207	3403.14	808.535738	610.588	808.536967	1434.51	808.538512	1049.41	808.538831	323.137	808.538846	437.255	808.538556	821.961	808.537965	827.843	808.537070	307.059	808.535870	642.353	808.534366	510.98	808.532565	614.118	808.515893	888.235	808.619198	864.314	808.619185	1292.94	808.540391	221.176	808.540957	949.412	808.541181
500	808.532528	2524.71	808.536182	2530.98	808.539534	556.471	808.542580	596.078	808.545327	449.02	808.547766	3183.53	808.549905	1783.14	808.551738	3282.35	808.553270	627.059	808.554499	1301.18	808.556044	944.706	808.556363	386.275	808.556377	544.314	808.556088	856.863	808.555497	645.49	808.554601	323.529	808.553402	559.608	808.551898	534.118	808.550097	571.373	808.533424	798.824	808.636731	831.373	808.636719	1178.43	808.557923	225.49	808.558489	870.98	808.558713
501	808.550060	2527.84	808.553714	2502.35	808.557066	564.706	808.560112	527.451	808.562859	536.863	808.565298	3160.78	808.567437	1829.8	808.569270	3265.49	808.570802	617.255	808.572031	1239.61	808.573576	889.804	808.573895	365.49	808.573909	525.098	808.573620	789.02	808.573029	545.882	808.572133	322.353	808.570934	534.902	808.569430	525.49	808.567629	500.784	808.550956	733.726	808.654265	706.667	808.654253	1075.69	808.575455	219.608	808.576021	845.49	808.576245
502	808.567592	2377.25	808.571245	2383.92	808.574598	553.726	808.577644	414.902	808.580391	591.765	808.582830	3052.16	808.584969	1878.82	808.586802	3364.71	808.588334	555.294	808.589563	1219.22	808.591108	874.902	808.591427	318.824	808.591442	484.314	808.591152	709.02	808.590561	653.333	808.589666	354.118	808.588466	594.118	808.586962	503.137	808.585161	492.549	808.568487	709.412	808.671799	717.255	808.671787	1054.12	808.592987	256.863	808.593553	880.392	808.593778
503	808.585124	2276.86	808.588777	2292.16	808.592130	490.98	808.595176	368.627	808.597923	494.902	808.600362	3081.57	808.602501	1854.9	808.604335	3423.92	808.605867	483.529	808.607095	1287.84	808.608641	851.373	808.608959	333.725	808.608974	481.569	808.608685	708.627	808.608093	744.314	808.607198	409.02	808.605999	622.353	808.604494	430.98	808.602693	542.353	808.586019	668.235	808.689334	833.333	808.689321	986.275	808.610519	258.431	808.611086	870.588	808.611310
504	808.602656	2316.47	808.606310	2239.61	808.609662	420.784	808.612708	373.333	808.615455	385.49	808.617895	3055.29	808.620034	1834.51	808.621867	3402.35	808.623399	494.51	808.624628	1316.47	808.626173	922.353	808.626492	331.373	808.626507	445.098	808.626217	720.784	808.625626	687.059	808.624731	395.294	808.623531	548.627	808.622027	378.431	808.620226	646.275	808.603551	673.726	808.706868	813.333	808.706856	948.627	808.628052	261.961	808.628618	820.784	808.628843
505	808.620188	2404.31	808.623842	2258.04	808.627195	409.412	808.630241	352.157	808.632988	403.137	808.635427	2849.41	808.637566	1794.12	808.639400	3276.86	808.640932	534.118	808.642161	1199.22	808.643706	947.451	808.644025	301.961	808.644040	325.49	808.643750	771.373	808.643159	589.412	808.642263	347.843	808.641064	518.431	808.639559	372.549	808.637758	647.843	808.621084	711.765	808.724403	730.588	808.724391	911.373	808.645585	292.157	808.646151	814.902	808.646376
506	808.637721	2354.51	808.641375	2158.04	808.644727	482.353	808.647773	386.667	808.650521	466.667	808.652960	2661.18	808.655099	1629.41	808.656933	3015.69	808.658465	549.804	808.659694	1045.1	808.661239	936.471	808.661558	294.51	808.661573	272.157	808.661283	754.902	808.660692	571.373	808.659796	341.569	808.658597	520	808.657092	429.02	808.655291	556.471	808.638616	849.412	808.741938	688.627	808.741925	874.902	808.663118	297.255	808.663684	856.078	808.663909
507	808.655253	2323.92	808.658907	2043.53	808.662260	516.471	808.665306	409.804	808.668054	478.431	808.670493	2649.41	808.672632	1552.55	808.674466	2841.57	808.675998	521.176	808.677227	1017.65	808.678772	931.373	808.679091	275.686	808.679106	314.51	808.678816	707.843	808.678225	630.196	808.677329	342.745	808.676130	580.784	808.674625	422.745	808.672824	439.608	808.656149	953.333	808.759473	591.373	808.759460	874.902	808.680651	236.863	808.681217	813.726	808.681442
508	808.672786	2419.61	808.676440	1998.43	808.679793	497.255	808.682839	430.98	808.685587	426.667	808.688026	2565.88	808.690166	1560	808.691999	2798.04	808.693531	391.373	808.694760	1123.53	808.696306	900	808.696624	253.333	808.696639	410.98	808.696350	725.098	808.695758	637.255	808.694863	316.471	808.693663	566.275	808.692159	464.706	808.690357	427.451	808.673682	858.039	808.777008	504.314	808.776996	885.49	808.698184	230.98	808.698751	698.039	808.698975
509	808.690319	2346.67	808.693973	1981.57	808.697326	454.51	808.700372	459.608	808.703120	361.961	808.705560	2567.84	808.707699	1550.98	808.709533	2778.04	808.711065	318.039	808.712294	1195.29	808.713839	852.157	808.714158	223.529	808.714173	402.745	808.713883	715.686	808.713292	657.647	808.712396	283.529	808.711197	441.176	808.709692	577.647	808.707891	476.471	808.691215	701.176	808.794543	497.647	808.794531	873.333	808.715718	300	808.716284	589.412	808.716509
510	808.707852	2012.94	808.711507	1922.75	808.714860	463.922	808.717906	498.039	808.720654	294.51	808.723093	2677.65	808.725233	1583.53	808.727066	2918.04	808.728599	348.235	808.729827	1192.94	808.731373	782.353	808.731692	212.157	808.731706	356.471	808.731417	616.078	808.730825	708.235	808.729930	285.49	808.728731	399.608	808.727226	618.431	808.725425	450.98	808.708748	681.176	808.812079	547.451	808.812067	849.804	808.733252	329.804	808.733818	636.471	808.734043
511	808.725386	1773.73	808.729040	1874.12	808.732393	461.176	808.735440	471.373	808.738187	268.627	808.740627	2651.76	808.742766	1720.78	808.744600	3092.55	808.746132	356.471	808.747361	1123.14	808.748907	731.765	808.749226	195.686	808.749240	335.686	808.748951	518.824	808.748359	664.706	808.747464	304.706	808.746265	475.686	808.744760	571.373	808.742958	385.49	808.726281	669.412	808.829615	586.275	808.829602	869.412	808.750786	285.49	808.751352	704.314	808.751577
512	808.742919	1785.49	808.746574	1918.04	808.749927	454.902	808.752973	400.392	808.755721	278.824	808.758161	2381.96	808.760300	1827.45	808.762134	3030.98	808.763667	387.059	808.764895	1106.27	808.766441	720.392	808.766760	227.451	808.766775	315.686	808.766485	529.02	808.765893	535.686	808.764998	303.529	808.763799	492.549	808.762294	486.275	808.760492	432.157	808.743815	598.431	808.847151	634.118	808.847138	883.529	808.768320	233.725	808.768886	725.882	808.769111
513	808.760453	1793.33	808.764108	1964.71	808.767461	542.353	808.770507	360	808.773255	324.314	808.775695	2285.49	808.777835	1883.14	808.779668	2818.82	808.781201	519.216	808.782430	1216.86	808.783976	670.588	808.784294	300.784	808.784309	298.431	808.784019	621.569	808.783428	464.706	808.782532	261.176	808.781333	478.431	808.779828	460.784	808.778027	508.235	808.761349	513.726	808.864687	598.824	808.864675	879.608	808.785854	220.392	808.786421	672.549	808.786645
514	808.777987	1963.92	808.781642	2170.98	808.784995	659.216	808.788042	411.765	808.790790	350.196	808.793230	2589.41	808.795369	1860.39	808.797203	2836.86	808.798735	584.314	808.799964	1289.41	808.801510	686.275	808.801829	354.51	808.801843	258.824	808.801554	683.137	808.800962	453.725	808.800067	201.176	808.798867	531.765	808.797362	527.451	808.795561	490.98	808.778883	510.588	808.882223	539.216	808.882211	950.98	808.803389	227.843	808.803955	659.216	808.804180
515	808.795521	2316.86	808.799176	2483.53	808.802530	678.039	808.805576	471.373	808.808324	303.529	808.810764	2868.63	808.812904	1809.02	808.814737	3153.33	808.816270	489.412	808.817499	1345.88	808.819045	761.961	808.819363	347.843	808.819378	294.902	808.819089	689.804	808.818497	438.824	808.817601	168.235	808.816402	564.706	808.814897	571.373	808.813095	412.549	808.796417	556.078	808.899760	529.804	808.899747	973.333	808.820924	230.196	808.821490	643.922	808.821715
516	808.813056	2497.25	808.816711	2782.35	808.820064	670.98	808.823111	523.922	808.825859	333.725	808.828299	2991.37	808.830438	1875.29	808.832272	3307.45	808.833805	393.725	808.835034	1403.53	808.836580	944.314	808.836898	348.627	808.836913	441.961	808.836623	679.608	808.836032	477.255	808.835136	203.922	808.833937	538.431	808.832432	504.706	808.830630	374.51	808.813952	681.176	808.917296	545.098	808.917284	970.98	808.838459	238.431	808.839025	644.314	808.839250
517	808.830590	2624.31	808.834245	2889.02	808.837599	713.333	808.840645	563.529	808.843394	507.059	808.845834	3083.53	808.847973	2120.39	808.849807	3269.02	808.851340	378.431	808.852569	1513.33	808.854115	1112.55	808.854433	370.196	808.854448	517.255	808.854159	701.176	808.853567	535.294	808.852671	292.157	808.851472	538.431	808.849967	433.725	808.848165	427.451	808.831486	783.529	808.934833	516.078	808.934821	971.373	808.855994	249.412	808.856560	718.824	808.856785
518	808.848125	2775.29	808.851780	2962.75	808.855134	763.922	808.858180	621.569	808.860929	722.353	808.863369	3261.18	808.865508	2281.18	808.867342	3402.75	808.868875	457.255	808.870104	1657.65	808.871650	1050.98	808.871969	429.02	808.871983	492.549	808.871694	690.196	808.871102	650.196	808.870207	366.667	808.869007	588.627	808.867502	441.961	808.865700	560.392	808.849021	809.804	808.952371	493.725	808.952358	1025.88	808.873529	314.902	808.874095	805.098	808.874320
519	808.865660	2726.67	808.869315	3178.82	808.872669	768.235	808.875716	694.118	808.878464	818.431	808.880904	3446.67	808.883044	2334.51	808.884878	3898.82	808.886410	618.431	808.887639	1760.78	808.889185	844.314	808.889504	465.098	808.889519	418.039	808.889229	673.333	808.888638	802.353	808.887742	375.686	808.886542	670.98	808.885037	440.784	808.883236	639.608	808.866556	801.961	808.969908	578.431	808.969896	1074.9	808.891065	354.118	808.891631	718.431	808.891856
520	808.883195	2736.47	808.886850	3606.67	808.890204	952.941	808.893251	784.706	808.895999	834.51	808.898440	3733.73	808.900579	2418.43	808.902413	4531.37	808.903946	904.314	808.905175	2018.04	808.906721	755.294	808.907040	473.333	808.907054	368.627	808.906765	661.961	808.906173	907.451	808.905278	428.235	808.904078	743.922	808.902573	477.647	808.900771	673.333	808.884091	916.078	808.987445	787.843	808.987433	1256.86	808.908600	376.863	808.909167	650.588	808.909391
521	808.900731	3079.22	808.904386	4067.45	808.907740	1267.06	808.910787	902.353	808.913535	893.333	808.915975	4347.45	808.918115	2780.78	808.919949	5066.67	808.921482	1101.96	808.922711	2390.2	808.924257	858.824	808.924576	523.137	808.924590	460	808.924301	755.294	808.923709	896.471	808.922813	507.059	808.921614	873.726	808.920109	540.392	808.918307	690.588	808.901626	1258.43	809.004983	1041.18	809.004971	1603.14	808.926136	457.647	808.926703	825.882	808.926927
522	808.918266	3718.82	808.921921	4616.47	808.925275	1482.35	808.928322	1023.14	808.931071	1101.57	808.933511	5354.12	808.935651	3158.82	808.937485	5500.39	808.939018	1140	808.940247	2779.22	808.941793	1144.71	808.942112	674.118	808.942126	663.922	808.941837	976.078	808.941245	925.098	808.940349	530.98	808.939150	994.902	808.937645	688.627	808.935843	727.843	808.919162	1756.86	809.022521	1411.76	809.022509	1895.69	808.943672	625.49	808.944239	1120	808.944463
523	808.935802	4420.78	808.939457	5041.96	808.942811	1553.33	808.945858	1241.18	808.948607	1339.61	808.951047	6324.71	808.953187	3656.86	808.955021	6009.8	808.956554	1170.59	808.957783	3027.84	808.959329	1581.96	808.959648	837.255	808.959663	849.804	808.959373	1236.08	808.958781	1138.82	808.957886	646.275	808.956686	1173.33	808.955181	977.647	808.953379	880.392	808.936698	2161.18	809.040059	1672.16	809.040047	2100	808.961208	837.647	808.961775	1474.9	808.962000
524	808.953338	5098.82	808.956993	5372.94	808.960347	1737.25	808.963394	1496.86	808.966143	1500	808.968583	6911.37	808.970723	4121.18	808.972557	6646.27	808.974090	1302.75	808.975319	3048.24	808.976866	2140.78	808.977184	964.706	808.977199	1086.27	808.976909	1518.04	808.976318	1552.16	808.975422	921.569	808.974222	1472.16	808.972717	1393.73	808.970915	1109.02	808.954234	2342.75	809.057597	1589.8	809.057585	2394.51	808.978745	1030.2	808.979311	1887.45	808.979536
525	808.970874	5608.24	808.974529	5832.16	808.977884	1958.43	808.980931	1607.45	808.983679	1634.12	808.986120	6848.24	808.988260	4502.75	808.990094	6983.14	808.991627	1407.84	808.992856	3183.53	808.994402	2771.76	808.994721	1101.18	808.994736	1325.1	808.994446	1847.45	808.993854	1929.02	808.992959	1203.92	808.991759	1774.51	808.990254	1705.1	808.988452	1233.73	808.971770	2470.2	809.075136	1412.16	809.075123	2726.27	808.996282	1119.22	808.996848	2332.16	808.997073
526	808.988410	6070.59	808.992066	6380	808.995420	2131.76	808.998467	1691.76	809.001216	1754.51	809.003656	6479.22	809.005796	4891.76	809.007631	6925.1	809.009164	1569.8	809.010393	3547.06	809.011939	3305.49	809.012258	1219.61	809.012272	1466.67	809.011983	2163.53	809.011391	2117.65	809.010495	1347.45	809.009296	1993.33	809.007790	1828.63	809.005988	1381.57	808.989306	2677.25	809.092674	1555.29	809.092662	2830.59	809.013818	1154.51	809.014385	2687.45	809.014610
527	809.005947	6413.33	809.009602	6626.27	809.012957	2490.59	809.016004	1909.8	809.018753	1870.98	809.021193	6780.39	809.023333	5218.04	809.025168	7045.49	809.026700	1960.78	809.027930	3923.14	809.029476	3446.67	809.029795	1291.37	809.029809	1511.76	809.029520	2345.1	809.028928	2301.18	809.028032	1412.16	809.026833	2195.69	809.025327	1826.67	809.023525	1608.24	809.006843	2875.69	809.110213	1890.98	809.110201	2752.55	809.031355	1206.27	809.031922	2815.69	809.032147
528	809.023483	6737.65	809.027139	6823.53	809.030493	2846.67	809.033541	2239.22	809.036289	2092.94	809.038730	7885.49	809.040870	5694.12	809.042705	7724.71	809.044238	2274.51	809.045467	4250.98	809.047013	3203.14	809.047332	1335.29	809.047347	1635.29	809.047057	2269.8	809.046465	2397.65	809.045569	1371.76	809.044370	2361.96	809.042864	1820	809.041062	1860.39	809.024379	2998.43	809.127752	2063.92	809.127740	2898.43	809.048893	1268.24	809.049459	2667.84	809.049684
529	809.041020	7503.92	809.044676	7312.16	809.048030	2987.84	809.051078	2368.63	809.053827	2427.45	809.056267	8895.29	809.058408	6490.98	809.060242	8555.29	809.061775	2352.94	809.063004	4575.29	809.064551	2974.9	809.064869	1446.67	809.064884	1803.53	809.064594	2002.35	809.064003	2426.67	809.063107	1289.8	809.061907	2349.41	809.060402	1930.98	809.058599	2100.78	809.041916	3103.92	809.145291	2064.31	809.145279	3040	809.066430	1373.33	809.066997	2406.67	809.067221
530	809.058557	8523.53	809.062213	8035.29	809.065568	2983.14	809.068615	2360.78	809.071364	2575.29	809.073805	9221.96	809.075945	7334.9	809.077779	8913.73	809.079312	2417.25	809.080542	4918.43	809.082088	2950.59	809.082407	1622.35	809.082422	2092.94	809.082132	1905.49	809.081540	2587.06	809.080644	1370.98	809.079445	2303.92	809.077939	2192.94	809.076137	2247.06	809.059453	3339.22	809.162831	2131.37	809.162819	2969.8	809.083968	1511.76	809.084534	2356.47	809.084759
531	809.076094	8896.47	809.079750	8527.84	809.083105	3067.45	809.086153	2353.73	809.088901	2581.57	809.091342	9198.82	809.093483	7583.92	809.095317	8754.9	809.096850	2643.53	809.098079	5196.86	809.099626	3070.59	809.099945	1820.39	809.099959	2376.08	809.099670	2210.98	809.099078	2852.55	809.098182	1572.55	809.096982	2506.27	809.095477	2436.08	809.093675	2341.18	809.076990	3543.53	809.180370	2264.71	809.180358	2821.57	809.101505	1570.2	809.102072	2547.45	809.102297
532	809.093632	8730.2	809.097288	8485.49	809.100643	2864.31	809.103690	2329.02	809.106439	2556.47	809.108880	9252.94	809.111020	7242.75	809.112855	8678.43	809.114388	2801.57	809.115617	5335.29	809.117164	3299.61	809.117482	2072.94	809.117497	2424.71	809.117208	2799.61	809.116616	2999.22	809.115720	1756.08	809.114520	2761.96	809.113015	2669.41	809.111212	2517.25	809.094528	3472.16	809.197910	2447.45	809.197898	2824.31	809.119043	1635.69	809.119610	2787.84	809.119835
533	809.111169	8469.02	809.114826	7794.9	809.118180	2447.06	809.121228	2192.16	809.123977	2269.8	809.126418	9134.9	809.128558	6714.51	809.130393	8839.61	809.131926	2555.29	809.133155	5241.18	809.134702	3436.47	809.135021	2037.25	809.135035	2211.76	809.134746	3125.88	809.134154	2867.06	809.133258	1831.37	809.132058	2827.06	809.130553	2804.71	809.128750	2639.61	809.112066	3259.61	809.215450	2591.76	809.215438	2853.33	809.136582	1682.35	809.137148	2927.45	809.137373
534	809.128707	7907.45	809.132363	6958.04	809.135718	2024.71	809.138766	1889.02	809.141515	1865.1	809.143956	8431.37	809.146097	6114.12	809.147931	8805.49	809.149464	2122.75	809.150694	4854.12	809.152240	3490.59	809.152559	1767.06	809.152574	2035.29	809.152284	3070.2	809.151692	2809.8	809.150796	1847.06	809.149596	2781.18	809.148091	2690.59	809.146288	2541.57	809.129603	2973.33	809.232990	2428.63	809.232978	2728.63	809.154120	1460.39	809.154687	2817.25	809.154911
535	809.146245	7005.49	809.149902	6321.57	809.153256	1675.69	809.156304	1585.49	809.159053	1574.51	809.161495	7467.06	809.163635	5395.69	809.165470	8181.57	809.167003	1810.2	809.168232	4424.31	809.169779	3370.59	809.170097	1474.9	809.170112	1890.59	809.169823	2672.94	809.169231	2786.27	809.168335	1725.49	809.167135	2693.33	809.165629	2393.33	809.163827	2355.69	809.147141	2535.29	809.250531	1989.8	809.250518	2583.53	809.171658	1114.12	809.172225	2583.53	809.172450
536	809.163783	6022.35	809.167440	5840.39	809.170795	1477.25	809.173843	1312.16	809.176592	1409.41	809.179033	6523.53	809.181173	4608.24	809.183008	7490.2	809.184541	1560.39	809.185771	3953.33	809.187317	3160.39	809.187636	1318.04	809.187651	1728.63	809.187361	2217.65	809.186769	2475.69	809.185873	1403.92	809.184673	2461.18	809.183168	2060	809.181365	2223.53	809.164680	1994.51	809.268071	1725.49	809.268059	2583.53	809.189197	903.529	809.189764	2392.16	809.189989
537	809.181322	5303.53	809.184978	5262.75	809.188333	1252.55	809.191381	1110.2	809.194130	1211.76	809.196572	5866.27	809.198712	3926.27	809.200547	7069.8	809.202080	1311.76	809.203310	3370.98	809.204856	2825.1	809.205175	1152.16	809.205190	1432.55	809.204900	2014.9	809.204308	1917.25	809.203412	1136.47	809.202212	2043.92	809.200707	1722.75	809.198904	2055.69	809.182218	1682.75	809.285612	1683.14	809.285600	2432.94	809.206736	752.157	809.207303	2160	809.207527
538	809.198860	4990.59	809.202517	4804.31	809.205872	1047.45	809.208920	1087.06	809.211669	1062.75	809.214111	5579.22	809.216251	3394.9	809.218086	6595.69	809.219619	1185.49	809.220849	2821.96	809.222395	2472.94	809.222714	1034.51	809.222729	1130.2	809.222439	1843.53	809.221847	1561.57	809.220951	1012.94	809.219751	1538.43	809.218246	1496.47	809.216443	1705.1	809.199757	1637.25	809.303153	1510.2	809.303141	2099.22	809.224275	607.451	809.224842	1908.24	809.225067
539	809.216399	4998.04	809.220056	4556.08	809.223411	952.941	809.226459	989.412	809.229208	960.784	809.231650	5257.25	809.233790	3128.63	809.235625	5893.33	809.237158	1153.33	809.238388	2527.06	809.239935	2120	809.240253	952.941	809.240268	1001.18	809.239978	1520.39	809.239387	1456.86	809.238491	842.745	809.237291	1297.25	809.235785	1352.94	809.233982	1382.75	809.217295	1671.37	809.320694	1163.92	809.320682	1856.86	809.241815	458.824	809.242381	1713.73	809.242606
540	809.233938	4657.25	809.237595	4220.39	809.240950	953.726	809.243998	805.49	809.246748	912.941	809.249189	4774.51	809.251330	3166.67	809.253164	5441.96	809.254698	1143.92	809.255927	2345.88	809.257474	1886.27	809.257793	830.196	809.257808	963.922	809.257518	1276.08	809.256926	1453.73	809.256030	683.529	809.254830	1307.45	809.253324	1189.41	809.251522	1305.1	809.234834	1686.27	809.338235	942.353	809.338223	1761.18	809.259354	417.647	809.259921	1584.31	809.260145
541	809.251477	4122.75	809.255134	3794.9	809.258489	969.412	809.261538	659.608	809.264287	790.98	809.266728	4578.43	809.268869	3112.55	809.270704	5267.06	809.272237	1035.69	809.273467	2114.9	809.275014	1689.02	809.275333	634.902	809.275347	859.608	809.275058	1254.9	809.274466	1361.57	809.273570	650.196	809.272370	1300.78	809.270864	1027.06	809.269061	1266.27	809.252373	1541.18	809.355777	908.235	809.355765	1710.98	809.276894	490.588	809.277460	1395.69	809.277685
542	809.269016	3912.16	809.272673	3606.27	809.276029	976.471	809.279077	645.098	809.281827	627.843	809.284268	4645.49	809.286409	2839.22	809.288244	5083.92	809.289777	950.588	809.291007	2017.25	809.292554	1581.57	809.292872	529.02	809.292887	707.843	809.292597	1252.94	809.292005	1227.84	809.291109	638.431	809.289909	1176.86	809.288403	954.51	809.286601	1173.73	809.269913	1262.35	809.373318	999.608	809.373306	1575.69	809.294434	548.235	809.295000	1306.27	809.295225
543	809.286556	3955.29	809.290213	3680	809.293568	990.98	809.296617	675.686	809.299366	587.843	809.301808	4718.04	809.303949	2734.51	809.305784	4922.35	809.307317	861.177	809.308547	2049.02	809.310094	1520.78	809.310412	548.235	809.310427	565.882	809.310137	1230.2	809.309545	1164.31	809.308649	539.216	809.307449	1057.65	809.305943	919.608	809.304141	1097.25	809.287452	1116.08	809.390860	1096.08	809.390848	1465.49	809.311974	531.373	809.312540	1365.49	809.312765
544	809.304096	3905.1	809.307753	3791.76	809.311108	1030.2	809.314157	655.294	809.316906	643.137	809.319348	4791.37	809.321489	2742.35	809.323324	5002.35	809.324857	762.353	809.326087	2025.1	809.327634	1576.47	809.327953	592.549	809.327967	565.49	809.327678	1257.65	809.327086	1153.33	809.326190	481.569	809.324989	1074.51	809.323483	958.431	809.321681	979.216	809.304992	1065.1	809.408402	1099.22	809.408390	1491.76	809.329514	471.373	809.330081	1369.8	809.330305
545	809.321636	3691.76	809.325293	3671.76	809.328648	1027.45	809.331697	590.98	809.334447	653.726	809.336888	4823.14	809.339029	2729.41	809.340864	5192.16	809.342398	722.353	809.343627	2027.84	809.345174	1670.2	809.345493	565.49	809.345508	624.314	809.345218	1285.49	809.344626	1147.06	809.343730	461.961	809.342530	1049.02	809.341024	951.765	809.339221	885.882	809.322532	955.294	809.425945	1045.49	809.425932	1583.53	809.347054	365.098	809.347621	1185.88	809.347846
546	809.339176	3493.33	809.342833	3527.06	809.346189	906.667	809.349237	578.824	809.351987	646.275	809.354429	4633.33	809.356570	2664.71	809.358405	5164.71	809.359938	732.549	809.361168	2152.16	809.362715	1678.04	809.363034	454.118	809.363048	658.039	809.362759	1218.43	809.362167	1035.29	809.361271	483.529	809.360070	950.196	809.358564	888.627	809.356762	781.961	809.340072	857.255	809.443487	1060.39	809.443475	1558.43	809.364595	292.549	809.365162	989.804	809.365387
547	809.356716	3448.24	809.360373	3530.59	809.363729	734.118	809.366778	669.412	809.369527	585.49	809.371969	4479.61	809.374110	2624.71	809.375945	4838.43	809.377479	704.706	809.378709	2141.96	809.380256	1537.65	809.380574	370.196	809.380589	682.745	809.380299	1107.45	809.379707	956.863	809.378811	451.373	809.377611	844.706	809.376105	796.471	809.374302	665.49	809.357612	835.294	809.461030	1080.78	809.461017	1420	809.382136	252.549	809.382703	972.549	809.382927
548	809.374256	3423.92	809.377914	3533.33	809.381270	678.431	809.384318	723.137	809.387068	565.882	809.389510	4552.55	809.391651	2626.67	809.393486	4663.53	809.395020	762.353	809.396249	1996.08	809.397797	1392.55	809.398115	360.392	809.398130	691.373	809.397840	1024.31	809.397248	825.882	809.396352	403.137	809.395152	929.804	809.393646	772.941	809.391843	625.49	809.375153	869.412	809.478573	1037.25	809.478560	1414.51	809.399677	262.353	809.400244	1058.04	809.400468
549	809.391797	3356.86	809.395455	3286.67	809.398810	676.863	809.401859	672.941	809.404609	603.137	809.407051	4501.57	809.409192	2465.1	809.411027	4930.98	809.412561	818.039	809.413791	1963.92	809.415338	1332.94	809.415657	351.765	809.415671	638.039	809.415382	1007.45	809.414790	669.412	809.413893	365.882	809.412693	1029.41	809.411187	756.863	809.409384	617.647	809.392693	990.196	809.496116	1033.33	809.496103	1500	809.417218	292.157	809.417785	1095.29	809.418010
550	809.409338	3277.65	809.412995	3044.31	809.416351	683.137	809.419400	596.863	809.422150	588.627	809.424592	4196.08	809.426733	2403.53	809.428569	5194.51	809.430102	784.706	809.431332	1931.37	809.432879	1296.47	809.433198	320.784	809.433213	534.51	809.432923	1016.86	809.432331	682.745	809.431435	394.902	809.430234	942.745	809.428728	738.039	809.426925	729.804	809.410234	1110.2	809.513659	1042.75	809.513647	1536.86	809.434759	313.725	809.435326	1080.39	809.435551
551	809.426879	3130.2	809.430537	2930.2	809.433893	601.961	809.436941	503.529	809.439692	519.216	809.442134	3711.76	809.444275	2437.65	809.446110	5144.71	809.447644	717.647	809.448873	1827.84	809.450421	1255.69	809.450739	341.569	809.450754	455.686	809.450464	980	809.449872	871.765	809.448976	437.255	809.447776	760.392	809.446270	696.471	809.444467	794.902	809.427775	1134.12	809.531202	983.922	809.531190	1478.04	809.452301	325.882	809.452868	1038.43	809.453093
552	809.444420	3012.55	809.448078	2915.69	809.451434	588.627	809.454483	434.118	809.457233	459.216	809.459675	3257.65	809.461816	2362.75	809.463652	4910.2	809.465185	709.02	809.466415	1656.86	809.467962	1255.29	809.468281	366.667	809.468296	449.02	809.468006	927.451	809.467414	1039.61	809.466518	461.569	809.465318	713.726	809.463811	672.941	809.462008	711.765	809.445317	1037.65	809.548746	895.294	809.548733	1467.84	809.469843	354.51	809.470410	1060.39	809.470634
553	809.461962	2883.92	809.465619	2843.14	809.468976	649.412	809.472025	434.902	809.474775	424.706	809.477217	3030.2	809.479358	2380.78	809.481193	4498.04	809.482727	710.588	809.483957	1521.96	809.485504	1180	809.485823	376.863	809.485838	457.255	809.485548	895.686	809.484956	994.118	809.484060	458.824	809.482859	743.529	809.481353	690.196	809.479550	601.569	809.462858	862.745	809.566290	814.902	809.566277	1406.27	809.487385	345.882	809.487952	1047.06	809.488176
554	809.479503	2796.47	809.483161	2746.67	809.486517	681.569	809.489566	469.02	809.492317	453.333	809.494759	3080.78	809.496900	2426.27	809.498735	3836.08	809.500269	703.922	809.501499	1483.92	809.503046	979.608	809.503365	343.529	809.503380	507.451	809.503090	853.726	809.502498	823.137	809.501602	460	809.500401	759.608	809.498895	739.608	809.497092	572.157	809.480400	808.235	809.583834	766.667	809.583821	1294.51	809.504927	286.275	809.505494	965.098	809.505719
555	809.497045	2753.33	809.500703	2709.02	809.504059	614.902	809.507108	438.431	809.509859	494.902	809.512301	3163.92	809.514442	2410.2	809.516278	3388.63	809.517811	653.333	809.519041	1614.9	809.520589	859.216	809.520908	302.745	809.520922	496.863	809.520633	787.059	809.520040	703.137	809.519144	421.176	809.517944	760	809.516437	736.863	809.514634	594.118	809.497942	779.216	809.601378	720.784	809.601365	1189.41	809.522469	260.392	809.523036	946.667	809.523261
556	809.514587	2687.45	809.518245	2597.65	809.521601	520	809.524651	393.725	809.527401	503.529	809.529843	3117.65	809.531985	2225.49	809.533820	3267.45	809.535354	714.51	809.536584	1712.55	809.538131	857.647	809.538450	281.176	809.538465	404.314	809.538175	721.176	809.537583	695.686	809.536687	358.039	809.535486	711.765	809.533980	705.882	809.532177	662.745	809.515484	796.078	809.618922	714.118	809.618910	1148.24	809.540012	276.471	809.540579	998.824	809.540804
557	809.532129	2606.27	809.535787	2429.02	809.539144	473.725	809.542193	424.706	809.544943	481.176	809.547386	2956.08	809.549527	1890.98	809.551363	3307.45	809.552897	734.902	809.554127	1645.88	809.555674	930.588	809.555993	235.686	809.556008	306.667	809.555718	712.549	809.555126	748.627	809.554229	318.431	809.553029	587.059	809.551522	669.412	809.549719	689.02	809.533026	777.255	809.636467	744.706	809.636454	1161.96	809.557555	275.294	809.558121	881.569	809.558346
558	809.549672	2418.82	809.553330	2388.63	809.556686	583.529	809.559736	499.216	809.562486	474.51	809.564928	2954.12	809.567070	1747.45	809.568905	3367.45	809.570439	621.176	809.571669	1507.84	809.573217	1001.57	809.573536	205.098	809.573550	267.843	809.573261	709.412	809.572668	829.804	809.571772	346.275	809.570572	541.961	809.569065	654.51	809.567262	703.137	809.550568	803.529	809.654011	757.647	809.653999	1149.41	809.575098	283.529	809.575664	810.98	809.575889
559	809.567214	2210.2	809.570872	2223.14	809.574229	679.216	809.577278	509.412	809.580029	467.451	809.582471	3022.75	809.584613	1842.35	809.586448	3178.04	809.587982	481.961	809.589212	1468.63	809.590760	957.647	809.591079	228.627	809.591094	340.784	809.590804	630.98	809.590212	818.824	809.589315	394.51	809.588115	609.412	809.586608	585.882	809.584805	675.294	809.568111	797.255	809.671556	662.745	809.671544	1076.08	809.592641	249.804	809.593208	889.412	809.593432
560	809.584757	2205.88	809.588415	2087.45	809.591772	620.392	809.594821	464.706	809.597572	496.078	809.600014	2895.29	809.602156	1863.14	809.603992	2841.18	809.605526	490.196	809.606756	1441.18	809.608303	943.137	809.608622	287.843	809.608637	410.196	809.608347	497.255	809.607755	725.49	809.606858	412.549	809.605658	683.529	809.604151	561.176	809.602348	591.765	809.585653	712.941	809.689101	606.275	809.689089	977.255	809.610184	199.608	809.610751	935.686	809.610976
561	809.602300	2249.8	809.605958	2098.04	809.609315	548.627	809.612364	413.725	809.615115	518.824	809.617558	2743.14	809.619699	1828.24	809.621535	2780.39	809.623069	544.706	809.624299	1402.35	809.625847	1023.53	809.626165	355.294	809.626180	356.863	809.625890	449.02	809.625298	678.039	809.624402	407.843	809.623201	640.784	809.621695	530.98	809.619891	501.961	809.603196	587.059	809.706647	676.471	809.706634	967.843	809.627727	198.431	809.628294	854.902	809.628519
562	809.619843	2260	809.623501	2172.16	809.626858	603.922	809.629908	392.549	809.632659	513.726	809.635101	2791.37	809.637243	1746.27	809.639079	2881.96	809.640613	546.667	809.641843	1337.25	809.643390	1039.22	809.643709	427.059	809.643724	305.49	809.643434	525.882	809.642842	735.686	809.641945	370.98	809.640745	580	809.639238	485.882	809.637435	460.392	809.620740	596.078	809.724192	699.216	809.724180	1055.29	809.645271	241.176	809.645838	758.824	809.646063
563	809.637386	2208.63	809.641045	2119.61	809.644402	637.255	809.647451	363.922	809.650202	504.314	809.652645	2946.67	809.654787	1704.71	809.656622	2943.53	809.658156	520	809.659386	1330.2	809.660934	1026.27	809.661253	432.549	809.661268	320.392	809.660978	678.039	809.660386	734.118	809.659489	309.412	809.658289	555.686	809.656782	429.804	809.654979	460.784	809.638283	720.392	809.741738	713.726	809.741725	1005.1	809.662815	250.196	809.663382	696.863	809.663607
564	809.654930	2050.2	809.658588	2050.59	809.661945	638.824	809.664995	331.765	809.667746	474.902	809.670189	3009.02	809.672330	1811.37	809.674166	3019.22	809.675700	577.647	809.676930	1347.45	809.678478	992.549	809.678797	407.843	809.678812	315.686	809.678522	749.02	809.677930	717.647	809.677033	254.118	809.675833	609.02	809.674326	421.176	809.672522	471.765	809.655826	789.412	809.759284	745.49	809.759271	883.922	809.680359	216.078	809.680926	640.392	809.681151
565	809.672473	1901.96	809.676132	2047.84	809.679489	600	809.682539	341.961	809.685290	477.647	809.687733	3168.24	809.689874	1781.96	809.691710	3097.25	809.693244	645.49	809.694475	1387.84	809.696022	911.373	809.696341	345.882	809.696356	274.902	809.696066	714.902	809.695474	717.647	809.694577	221.176	809.693377	660	809.691870	489.804	809.690067	412.549	809.673370	806.667	809.776830	714.902	809.776817	874.902	809.697903	222.745	809.698470	616.471	809.698695
566	809.690017	1928.24	809.693676	2118.82	809.697033	579.216	809.700083	406.667	809.702834	515.294	809.705277	3254.9	809.707419	1620.39	809.709255	3080.39	809.710789	612.941	809.712019	1334.12	809.713567	852.157	809.713886	317.647	809.713900	327.451	809.713611	654.902	809.713018	669.02	809.712122	232.549	809.710921	638.039	809.709414	520.784	809.707611	434.51	809.690914	756.863	809.794376	634.902	809.794364	994.118	809.715448	279.608	809.716015	631.373	809.716240
567	809.707561	2032.94	809.711220	2104.71	809.714578	538.431	809.717627	454.51	809.720378	514.51	809.722821	2982.75	809.724963	1658.82	809.726799	3043.14	809.728333	483.137	809.729563	1206.27	809.731111	837.255	809.731430	341.176	809.731445	378.431	809.731155	616.863	809.730563	616.078	809.729666	272.549	809.728466	616.863	809.726959	456.078	809.725155	481.176	809.708458	658.039	809.811922	517.647	809.811910	1034.9	809.732992	310.98	809.733559	630.98	809.733784
568	809.725106	2138.43	809.728765	2032.94	809.732122	544.314	809.735172	472.941	809.737923	488.235	809.740366	2659.61	809.742508	1928.24	809.744344	3063.92	809.745878	409.412	809.747108	1148.24	809.748656	961.961	809.748975	329.412	809.748990	336.078	809.748700	574.902	809.748108	548.235	809.747211	316.471	809.746010	652.549	809.744504	421.961	809.742700	468.627	809.726002	693.333	809.829469	488.627	809.829457	999.216	809.750537	268.235	809.751104	621.176	809.751329
569	809.742650	2285.88	809.746309	2031.76	809.749667	563.137	809.752717	463.922	809.755468	476.471	809.757911	2822.35	809.760053	2001.18	809.761889	3073.33	809.763423	401.176	809.764653	1285.1	809.766201	1103.53	809.766520	262.745	809.766535	263.922	809.766245	545.882	809.765653	550.588	809.764756	333.333	809.763555	626.667	809.762048	459.608	809.760245	476.863	809.743547	756.863	809.847016	485.49	809.847004	906.667	809.768082	163.137	809.768649	614.902	809.768874
570	809.760195	2276.08	809.763854	2206.27	809.767211	590.98	809.770261	445.49	809.773013	476.078	809.775456	3092.55	809.777598	1816.08	809.779434	3087.84	809.780968	489.804	809.782198	1395.29	809.783746	1023.14	809.784065	249.02	809.784080	315.686	809.783790	541.961	809.783198	598.824	809.782301	325.882	809.781100	494.902	809.779593	518.431	809.777790	569.804	809.761092	747.059	809.864563	487.451	809.864551	821.961	809.785627	122.353	809.786194	669.02	809.786419
571	809.777740	2091.76	809.781399	2360.78	809.784756	594.51	809.787806	472.157	809.790558	452.157	809.793001	3116.08	809.795143	1770.98	809.796979	3276.08	809.798513	606.667	809.799744	1417.25	809.801292	865.882	809.801610	287.843	809.801625	416.078	809.801335	606.667	809.800743	657.647	809.799846	321.961	809.798646	420.784	809.797139	504.314	809.795335	541.569	809.778636	747.059	809.882110	525.49	809.882098	805.098	809.803173	141.569	809.803740	698.431	809.803965
572	809.795285	2181.57	809.798944	2481.18	809.802302	668.235	809.805352	499.608	809.808103	444.706	809.810546	3048.24	809.812688	1921.57	809.814524	3457.65	809.816059	654.902	809.817289	1332.94	809.818837	812.549	809.819156	327.059	809.819171	473.333	809.818881	705.49	809.818289	689.804	809.817392	347.843	809.816191	455.686	809.814684	426.275	809.812880	492.157	809.796181	738.824	809.899657	556.471	809.899645	953.726	809.820718	227.451	809.821285	713.726	809.821510
573	809.812830	2355.29	809.816489	2429.02	809.819847	781.177	809.822897	563.529	809.825649	494.118	809.828092	3212.94	809.830234	2120.39	809.832070	3512.55	809.833604	614.118	809.834835	1289.8	809.836383	980.392	809.836702	332.549	809.836717	482.353	809.836427	703.922	809.835834	660.392	809.834938	335.686	809.833737	575.294	809.832230	361.961	809.830426	572.157	809.813727	748.627	809.917205	560	809.917193	1092.55	809.838264	298.039	809.838831	804.314	809.839056
574	809.830375	2436.47	809.834035	2681.18	809.837392	912.941	809.840443	700.392	809.843194	589.804	809.845637	3530.59	809.847780	2225.1	809.849616	3606.67	809.851150	629.412	809.852381	1365.49	809.853929	1171.37	809.854248	389.412	809.854262	521.961	809.853973	609.02	809.853380	611.765	809.852484	288.627	809.851283	685.098	809.849776	376.863	809.847972	665.098	809.831272	748.627	809.934753	576.471	809.934740	1090.98	809.855810	303.529	809.856377	948.627	809.856602
575	809.847921	2518.04	809.851580	3332.16	809.854938	1022.35	809.857989	817.647	809.860740	678.431	809.863183	3984.31	809.865326	2330.98	809.867162	3700.39	809.868696	752.941	809.869927	1614.9	809.871475	1265.49	809.871794	455.294	809.871809	534.118	809.871519	623.529	809.870926	683.529	809.870030	292.549	809.868829	752.157	809.867322	487.451	809.865518	624.314	809.848818	814.118	809.952301	629.804	809.952288	1136.86	809.873356	299.216	809.873923	931.373	809.874148
576	809.865467	2682.75	809.869126	3860.39	809.872484	1112.55	809.875535	958.824	809.878286	797.255	809.880730	4358.04	809.882872	2521.18	809.884708	3977.25	809.886243	944.706	809.887473	2002.35	809.889021	1237.65	809.889340	461.176	809.889355	515.686	809.889065	784.314	809.888473	855.686	809.887576	371.373	809.886375	844.314	809.884868	666.667	809.883064	589.412	809.866364	954.118	809.969849	896.863	809.969837	1338.43	809.890903	347.059	809.891470	836.471	809.891695
577	809.883013	2890.59	809.886672	3900	809.890030	1180.39	809.893081	1185.49	809.895832	974.902	809.898276	4723.53	809.900418	2827.45	809.902254	4574.9	809.903789	1166.67	809.905019	2467.06	809.906568	1183.14	809.906887	473.333	809.906901	539.608	809.906611	983.922	809.906019	956.471	809.905122	452.549	809.903921	905.098	809.902414	793.333	809.900610	597.647	809.883910	1225.88	809.987397	1270.59	809.987385	1682.35	809.908449	428.627	809.909016	986.667	809.909241
578	809.900559	3238.82	809.904219	4125.49	809.907577	1447.06	809.910627	1276.47	809.913379	1148.63	809.915822	5310.98	809.917965	3243.92	809.919801	5290.2	809.921336	1323.92	809.922566	2952.55	809.924114	1188.63	809.924433	575.686	809.924448	682.745	809.924158	1046.27	809.923566	1049.8	809.922669	583.922	809.921468	948.627	809.919961	945.882	809.918157	746.667	809.901456	1655.69	810.004946	1638.43	810.004933	2192.55	809.925996	542.745	809.926563	1265.88	809.926788
579	809.918105	3878.43	809.921765	5081.18	809.925123	1780.78	809.928174	1185.49	809.930926	1270.59	809.933369	5932.55	809.935511	3845.1	809.937348	5870.98	809.938882	1512.16	809.940113	3326.67	809.941661	1360	809.941980	709.804	809.941995	969.02	809.941705	1030.98	809.941113	1171.76	809.940216	779.608	809.939015	1130.2	809.937508	1216.86	809.935704	958.824	809.919002	2185.88	810.022494	1928.24	810.022482	2763.92	809.943543	805.098	809.944110	1418.04	809.944335
580	809.935652	5002.75	809.939312	6015.29	809.942670	1854.12	809.945721	1200	809.948472	1476.08	809.950916	6324.31	809.953058	4590.59	809.954895	6733.33	809.956429	1782.75	809.957660	3510.59	809.959208	1786.67	809.959527	955.294	809.959542	1343.92	809.959252	1185.88	809.958660	1349.02	809.957763	1138.43	809.956562	1648.63	809.955055	1593.73	809.953251	1174.51	809.936549	2775.69	810.040043	2066.67	810.040031	3222.35	809.961090	1166.67	809.961657	1769.41	809.961882
581	809.953198	6001.57	809.956858	6103.14	809.960217	1807.84	809.963267	1315.29	809.966019	1611.37	809.968463	6760.39	809.970605	5352.16	809.972442	7390.2	809.973977	1969.02	809.975207	3606.67	809.976755	2561.57	809.977074	1189.8	809.977089	1607.45	809.976799	1682.75	809.976207	1800.39	809.975310	1543.92	809.974109	2283.14	809.972602	1975.69	809.970798	1452.55	809.954095	3273.73	810.057592	2172.55	810.057580	3422.35	809.978637	1399.61	809.979204	2408.63	809.979429
582	809.970745	6307.84	809.974405	5767.84	809.977764	1965.49	809.980815	1395.29	809.983567	1507.45	809.986010	7172.16	809.988153	5744.31	809.989989	7416.08	809.991524	2000.39	809.992755	3701.96	809.994303	3518.82	809.994622	1297.25	809.994637	1690.2	809.994347	2334.51	809.993754	2489.41	809.992857	1853.33	809.991656	2587.84	809.990149	2285.88	809.988345	1844.31	809.971642	3351.37	810.075142	2436.47	810.075129	3607.45	809.996185	1456.47	809.996752	2992.94	809.996977
583	809.988292	6047.06	809.991953	5784.31	809.995311	2239.22	809.998362	1510.2	810.001114	1466.27	810.003558	7440.78	810.005700	5587.45	810.007537	7312.94	810.009072	1890.59	810.010302	3861.57	810.011851	4000.39	810.012170	1380.39	810.012184	1626.27	810.011894	2714.12	810.011302	2978.04	810.010405	2009.8	810.009204	2494.51	810.007697	2448.63	810.005892	2170.98	809.989190	3042.35	810.092691	2805.88	810.092679	3732.16	810.013732	1385.49	810.014299	3122.35	810.014524
584	810.005840	5838.04	810.009500	6236.86	810.012858	2384.31	810.015910	1796.47	810.018662	1658.04	810.021105	7613.73	810.023248	5211.76	810.025085	7504.31	810.026619	1895.69	810.027850	4059.61	810.029398	3792.55	810.029717	1515.69	810.029732	1603.14	810.029442	2723.53	810.028850	2972.55	810.027953	1955.69	810.026752	2399.22	810.025244	2520.39	810.023440	2401.18	810.006737	2793.33	810.110241	2787.06	810.110229	3649.02	810.031280	1221.96	810.031847	2769.41	810.032072
585	810.023387	6187.06	810.027048	6838.04	810.030406	2521.57	810.033457	2232.94	810.036209	1939.22	810.038653	7782.75	810.040796	5333.33	810.042632	7866.67	810.044167	1987.45	810.045398	4143.14	810.046946	3275.69	810.047265	1636.86	810.047280	1686.27	810.046990	2555.69	810.046398	2622.35	810.045501	1697.65	810.044300	2341.96	810.042792	2523.92	810.040988	2495.69	810.024284	2840.78	810.127791	2460	810.127778	3208.63	810.048828	1120.78	810.049395	2316.86	810.049620
586	810.040935	7173.73	810.044595	7475.29	810.047954	2762.35	810.051005	2556.08	810.053757	2218.43	810.056201	8159.22	810.058344	6115.69	810.060181	8455.29	810.061715	2109.02	810.062946	4245.88	810.064495	2961.96	810.064814	1667.06	810.064828	1829.41	810.064538	2296.86	810.063946	2270.98	810.063049	1449.8	810.061848	2418.04	810.060340	2360.78	810.058536	2345.88	810.041832	3110.2	810.145341	2367.06	810.145328	2713.73	810.066376	1175.69	810.066944	2250.59	810.067169
587	810.058483	8207.45	810.062143	7953.33	810.065502	2860.78	810.068553	2599.22	810.071305	2346.67	810.073749	8830.59	810.075892	6874.9	810.077729	9086.27	810.079264	2244.31	810.080494	4664.71	810.082043	2996.47	810.082362	1691.37	810.082377	2015.29	810.082087	2191.37	810.081494	2173.33	810.080597	1464.71	810.079396	2495.29	810.077889	2169.41	810.076084	2184.31	810.059380	3400	810.162891	2396.86	810.162879	2568.24	810.083925	1265.1	810.084492	2545.88	810.084717
588	810.076031	8652.16	810.079691	8145.49	810.083050	2818.82	810.086102	2429.02	810.088854	2359.61	810.091298	9695.69	810.093441	6973.73	810.095277	9452.94	810.096812	2468.24	810.098043	5216.86	810.099592	3269.41	810.099911	1754.51	810.099925	2098.04	810.099635	2330.59	810.099043	2398.43	810.098146	1784.71	810.096945	2584.71	810.095437	2172.16	810.093633	2446.27	810.076928	3553.33	810.180441	2503.53	810.180429	2749.8	810.101473	1320.39	810.102041	2878.82	810.102266
589	810.093579	8663.53	810.097240	7992.55	810.100599	2623.53	810.103650	2223.14	810.106402	2340.39	810.108846	9945.88	810.110989	6648.24	810.112826	9394.51	810.114361	2555.69	810.115592	5313.33	810.117140	3445.49	810.117459	1812.94	810.117474	2070.59	810.117184	2529.41	810.116592	2826.67	810.115695	2069.41	810.114493	2744.31	810.112986	2268.24	810.111181	2854.12	810.094476	3551.76	810.197992	2529.02	810.197980	2888.24	810.119022	1279.22	810.119590	2930.59	810.119814
590	810.111128	8577.25	810.114788	7587.06	810.118147	2301.96	810.121199	2156.08	810.123951	2238.82	810.126395	9448.63	810.128538	6383.92	810.130375	9046.67	810.131910	2461.96	810.133141	4855.69	810.134689	3414.9	810.135008	1845.88	810.135023	2123.92	810.134733	2634.9	810.134141	3052.16	810.133244	2141.57	810.132042	2878.43	810.130535	2290.59	810.128730	3031.37	810.112025	3358.04	810.215543	2427.84	810.215531	2851.37	810.136571	1257.25	810.137139	2729.41	810.137363
591	810.128676	8058.43	810.132337	6872.16	810.135696	1949.8	810.138748	1998.82	810.141500	1984.71	810.143944	8691.37	810.146087	5956.47	810.147924	8668.63	810.149459	2178.82	810.150690	4365.88	810.152238	3421.96	810.152557	1851.76	810.152572	2065.49	810.152282	2643.14	810.151690	3016.86	810.150793	1965.1	810.149591	2848.63	810.148084	2209.41	810.146279	2942.75	810.129574	3057.25	810.233094	2220	810.233082	2640.78	810.154120	1319.61	810.154688	2498.43	810.154913
592	810.146225	7052.94	810.149886	6200.39	810.153245	1736.08	810.156297	1515.29	810.159049	1636.08	810.161493	7898.82	810.163636	5316.08	810.165473	8145.88	810.167008	1915.69	810.168239	3959.22	810.169788	3447.84	810.170107	1795.29	810.170122	1842.35	810.169832	2565.1	810.169239	2876.86	810.168342	1636.86	810.167141	2565.49	810.165633	2145.49	810.163828	2767.45	810.147122	2613.73	810.250645	1961.57	810.250633	2617.65	810.171670	1298.82	810.172237	2403.14	810.172462
593	810.163774	6128.63	810.167435	5625.49	810.170794	1620	810.173846	1119.22	810.176598	1319.22	810.179043	7168.24	810.181186	4703.53	810.183023	7571.37	810.184558	1693.73	810.185789	3558.43	810.187337	3180.39	810.187656	1534.51	810.187671	1549.02	810.187381	2274.9	810.186788	2536.08	810.185891	1307.45	810.184690	2098.43	810.183182	1984.71	810.181378	2421.57	810.164671	2240	810.268196	1850.59	810.268184	2539.61	810.189219	1163.92	810.189787	2220	810.190012
594	810.181323	5374.51	810.184984	5193.33	810.188344	1532.16	810.191395	1015.29	810.194148	1156.47	810.196592	6666.27	810.198735	4326.67	810.200572	6974.9	810.202107	1446.27	810.203338	3229.02	810.204887	2802.75	810.205206	1116.08	810.205221	1386.67	810.204931	2021.57	810.204338	2133.33	810.203441	1122.35	810.202240	1728.24	810.200732	1865.1	810.198927	2002.35	810.182221	2046.67	810.285748	1884.31	810.285736	2208.63	810.206769	977.255	810.207336	1810.2	810.207561
595	810.198873	4920	810.202534	4855.69	810.205893	1379.22	810.208945	994.51	810.211698	1079.22	810.214142	6293.73	810.216285	3945.49	810.218122	6338.43	810.219657	1146.27	810.220888	2987.84	810.222437	2538.04	810.222756	815.294	810.222771	1250.59	810.222481	1851.76	810.221888	1823.14	810.220991	1030.59	810.219790	1585.88	810.218282	1714.51	810.216477	1715.69	810.199770	1822.35	810.303300	1785.1	810.303287	1847.45	810.224319	707.843	810.224886	1492.94	810.225111
596	810.216422	4699.61	810.220084	4666.67	810.223443	1260.39	810.226495	940.392	810.229247	1030.98	810.231692	5762.35	810.233835	3510.98	810.235672	5858.82	810.237207	1009.02	810.238438	2755.29	810.239987	2339.61	810.240306	766.667	810.240321	1111.76	810.240031	1662.75	810.239438	1601.57	810.238541	926.275	810.237340	1607.84	810.235832	1492.16	810.234027	1572.16	810.217320	1547.84	810.320852	1500.78	810.320839	1795.29	810.241869	500	810.242437	1422.35	810.242662
597	810.233972	4500.39	810.237633	4408.24	810.240993	1095.69	810.244045	909.02	810.246797	936.863	810.249242	5286.67	810.251385	3309.8	810.253222	5461.18	810.254757	895.686	810.255989	2575.29	810.257537	2030.59	810.257856	847.451	810.257871	1023.53	810.257581	1379.22	810.256988	1330.2	810.256091	830.98	810.254890	1486.67	810.253382	1221.57	810.251577	1398.04	810.234869	1385.1	810.338404	1196.47	810.338392	1898.82	810.259420	411.765	810.259987	1401.18	810.260212
598	810.251522	4209.02	810.255183	4246.27	810.258543	969.02	810.261595	899.216	810.264348	806.275	810.266792	5124.71	810.268936	3468.24	810.270773	5130.2	810.272308	796.863	810.273539	2441.96	810.275088	1845.88	810.275407	800.784	810.275422	960.784	810.275132	1199.22	810.274539	1151.37	810.273642	791.765	810.272440	1233.33	810.270933	1054.9	810.269128	1199.22	810.252419	1346.27	810.355956	1043.14	810.355944	1947.06	810.276970	429.02	810.277537	1368.63	810.277762
599	810.269072	3784.31	810.272734	4110.59	810.276093	880.784	810.279145	776.471	810.281898	792.941	810.284343	5062.75	810.286486	3599.61	810.288323	4896.08	810.289858	838.039	810.291090	2345.49	810.292638	1879.22	810.292958	620	810.292972	812.157	810.292682	1165.1	810.292090	1169.8	810.291192	755.686	810.289991	1017.25	810.288483	1055.69	810.286678	941.961	810.269970	1354.12	810.373509	971.373	810.373496	1855.69	810.294521	441.176	810.295088	1340.39	810.295313
600	810.286623	3561.57	810.290284	3929.02	810.293644	879.216	810.296696	638.039	810.299449	830.588	810.301893	4860.78	810.304037	3401.18	810.305874	4942.35	810.307409	949.412	810.308640	2257.65	810.310189	2005.1	810.310508	534.902	810.310523	672.157	810.310233	1243.53	810.309640	1222.75	810.308743	620.392	810.307542	932.941	810.306034	1067.06	810.304229	758.824	810.287520	1364.31	810.391061	934.118	810.391049	1779.22	810.312072	456.471	810.312639	1243.92	810.312864
601	810.304173	3496.47	810.307835	3852.94	810.311194	894.118	810.314247	598.039	810.317000	829.412	810.319444	4547.06	810.321588	3012.55	810.323425	4994.12	810.324960	879.608	810.326191	2114.12	810.327740	1847.06	810.328060	569.02	810.328074	658.824	810.327784	1230.98	810.327191	1123.14	810.326294	498.039	810.325093	913.726	810.323585	990.588	810.321780	696.078	810.305071	1273.33	810.408614	881.569	810.408602	1683.53	810.329623	522.745	810.330190	1219.61	810.330415
602	810.321724	3267.45	810.325386	3850.59	810.328745	847.059	810.331797	647.843	810.334551	796.863	810.336995	4315.69	810.339139	2738.04	810.340976	4751.76	810.342511	778.431	810.343743	2000.78	810.345292	1618.43	810.345611	555.686	810.345626	661.961	810.345335	1160	810.344743	966.667	810.343846	517.647	810.342644	965.098	810.341136	953.726	810.339331	821.961	810.322621	1168.24	810.426167	922.353	810.426155	1669.02	810.347174	550.196	810.347742	1269.41	810.347967
603	810.339275	3050.2	810.342937	3663.92	810.346296	761.961	810.349349	681.569	810.352102	742.745	810.354547	4311.76	810.356690	2672.16	810.358527	4443.14	810.360063	793.333	810.361294	2016.47	810.362843	1512.16	810.363162	467.843	810.363177	641.961	810.362887	1070.59	810.362294	957.647	810.361397	534.118	810.360195	1038.82	810.358687	852.549	810.356882	936.863	810.340172	1108.24	810.443721	1049.8	810.443708	1707.06	810.364726	465.882	810.365293	1185.49	810.365518
604	810.356826	3154.12	810.360488	3312.55	810.363848	705.49	810.366900	689.804	810.369653	640.392	810.372098	4394.9	810.374242	2607.45	810.376079	4443.14	810.377614	841.961	810.378846	1967.45	810.380395	1588.63	810.380714	441.961	810.380729	656.471	810.380438	992.157	810.379846	990.98	810.378949	499.216	810.377747	1062.75	810.376239	740.784	810.374434	941.569	810.357723	1015.69	810.461274	1167.84	810.461262	1743.92	810.382277	365.882	810.382845	1150.2	810.383070
605	810.374377	3308.63	810.378039	3149.02	810.381399	679.216	810.384451	676.471	810.387205	570.196	810.389650	4356.86	810.391793	2501.18	810.393631	4548.63	810.395166	854.118	810.396397	1841.57	810.397946	1562.75	810.398266	488.627	810.398280	604.706	810.397990	963.922	810.397398	921.569	810.396500	460.784	810.395299	998.431	810.393791	704.706	810.391986	840.784	810.375275	899.608	810.478828	1137.65	810.478815	1618.43	810.399829	373.725	810.400397	1181.18	810.400622
606	810.391929	3302.35	810.395591	3090.59	810.398951	660.784	810.402003	676.078	810.404757	585.098	810.407201	4300.78	810.409345	2464.71	810.411183	4664.71	810.412718	785.882	810.413949	1796.86	810.415498	1402.35	810.415818	539.216	810.415832	578.824	810.415542	901.177	810.414950	888.627	810.414052	520	810.412850	890.196	810.411343	789.02	810.409537	824.706	810.392826	919.216	810.496382	981.569	810.496369	1463.53	810.417381	463.529	810.417949	1223.14	810.418174
607	810.409480	3231.76	810.413142	3027.45	810.416503	724.706	810.419555	630.588	810.422309	550.588	810.424753	4316.86	810.426897	2463.53	810.428735	4640.39	810.430270	664.314	810.431502	1758.82	810.433051	1306.27	810.433370	512.157	810.433385	576.078	810.433095	894.902	810.432502	958.431	810.431604	503.137	810.430403	847.059	810.428895	845.49	810.427089	775.686	810.410378	1041.18	810.513936	917.255	810.513923	1434.12	810.434933	498.431	810.435501	1267.84	810.435726
608	810.427032	3263.14	810.430694	3034.12	810.434055	774.118	810.437107	557.255	810.439861	537.647	810.442306	4330.2	810.444449	2406.67	810.446287	4355.69	810.447823	680	810.449054	1639.61	810.450603	1363.53	810.450922	485.882	810.450937	601.176	810.450647	943.922	810.450054	977.647	810.449157	385.098	810.447955	936.471	810.446447	805.49	810.444642	707.843	810.427930	1023.14	810.531490	919.216	810.531478	1532.55	810.452486	465.49	810.453053	1257.25	810.453278
609	810.444584	3301.57	810.448247	3053.33	810.451607	774.118	810.454659	527.059	810.457413	562.745	810.459858	4406.67	810.462002	2516.47	810.463839	4023.92	810.465375	794.51	810.466606	1643.14	810.468156	1323.53	810.468475	465.49	810.468490	612.941	810.468199	915.686	810.467607	898.824	810.466709	312.549	810.465507	1074.9	810.463999	727.451	810.462194	689.804	810.445482	920.784	810.549044	973.333	810.549032	1514.12	810.470038	425.098	810.470606	1194.12	810.470831
610	810.462137	3270.98	810.465799	2947.06	810.469159	751.373	810.472212	498.039	810.474966	592.157	810.477411	4314.12	810.479555	2645.88	810.481392	4087.84	810.482928	859.608	810.484159	1809.41	810.485708	1284.31	810.486028	341.569	810.486042	549.02	810.485752	887.843	810.485159	769.02	810.484262	341.569	810.483060	1056.47	810.481552	734.118	810.479747	657.255	810.463034	844.706	810.566599	943.922	810.566587	1392.94	810.487591	380.784	810.488159	1163.92	810.488384
611	810.479689	3312.16	810.483351	2816.86	810.486712	750.196	810.489765	523.922	810.492518	576.078	810.494963	4128.24	810.497107	2507.84	810.498945	4348.63	810.500481	825.49	810.501712	1767.06	810.503261	1307.45	810.503581	255.294	810.503595	490.196	810.503305	952.157	810.502712	667.059	810.501815	396.863	810.500613	879.608	810.499105	807.843	810.497300	658.824	810.480587	789.412	810.584154	844.706	810.584141	1285.49	810.505144	327.059	810.505712	1158.43	810.505937
612	810.497242	3319.22	810.500904	2883.92	810.504265	732.941	810.507317	560	810.510071	528.627	810.512516	3788.24	810.514660	2219.61	810.516498	4234.12	810.518034	796.078	810.519265	1647.84	810.520814	1326.27	810.521134	301.569	810.521148	563.922	810.520858	950.196	810.520265	669.804	810.519368	404.314	810.518166	739.216	810.516658	781.569	810.514853	808.627	810.498139	811.373	810.601709	813.333	810.601696	1368.24	810.522697	329.412	810.523265	1111.37	810.523490
613	810.514794	3084.71	810.518457	2931.76	810.521818	717.647	810.524870	565.098	810.527624	505.882	810.530070	3521.57	810.532214	2114.9	810.534051	3878.82	810.535587	784.706	810.536818	1755.29	810.538368	1174.9	810.538687	343.922	810.538702	620.392	810.538412	823.137	810.537819	673.726	810.536921	420	810.535719	686.275	810.534211	628.627	810.532406	880.784	810.515692	885.098	810.619264	871.765	810.619252	1477.65	810.540251	337.647	810.540818	1083.53	810.541043
614	810.532347	2804.31	810.536010	2831.37	810.539371	663.529	810.542424	544.706	810.545178	534.118	810.547623	3386.67	810.549767	2084.31	810.551605	3694.12	810.553140	709.412	810.554372	1888.63	810.555921	1062.35	810.556241	316.471	810.556255	600.392	810.555965	804.314	810.555372	690.98	810.554475	425.882	810.553273	662.353	810.551765	573.726	810.549959	813.726	810.533245	880.392	810.636819	866.275	810.636807	1419.22	810.557804	324.706	810.558372	1001.96	810.558597
615	810.549901	2627.06	810.553563	2750.98	810.556924	536.078	810.559977	564.314	810.562731	534.902	810.565176	3304.31	810.567321	1953.33	810.569158	3614.12	810.570694	605.882	810.571926	1734.51	810.573475	1054.51	810.573794	300.392	810.573809	526.275	810.573519	838.039	810.572926	792.157	810.572029	403.137	810.570827	622.745	810.569318	627.451	810.567513	611.765	810.550798	760	810.654375	752.549	810.654363	1324.71	810.575358	317.255	810.575926	962.745	810.576151
616	810.567454	2490.59	810.571117	2827.06	810.574478	457.647	810.577531	645.098	810.580285	471.373	810.582730	3136.47	810.584874	1823.92	810.586712	3354.9	810.588248	580	810.589479	1517.25	810.591029	1069.02	810.591348	344.706	810.591363	480.784	810.591073	792.941	810.590480	886.275	810.589582	374.51	810.588380	591.373	810.586872	654.902	810.585067	520.784	810.568352	683.529	810.671931	714.118	810.671918	1343.92	810.592912	338.039	810.593480	974.118	810.593705
617	810.585008	2228.63	810.588670	2785.49	810.592031	508.235	810.595085	612.157	810.597839	401.176	810.600284	3120.39	810.602428	1779.61	810.604266	3109.41	810.605802	619.608	810.607034	1445.49	810.608583	1050.2	810.608902	330.196	810.608917	459.608	810.608627	727.451	810.608034	856.471	810.607136	353.725	810.605934	536.863	810.604426	534.902	810.602621	532.549	810.585905	703.922	810.689487	736.078	810.689474	1300.39	810.610466	347.451	810.611034	1037.25	810.611259
618	810.602561	2201.96	810.606224	2640	810.609585	616.078	810.612639	538.824	810.615393	483.137	810.617838	3217.25	810.619982	1711.76	810.621820	3207.84	810.623356	669.02	810.624588	1496.47	810.626137	1133.33	810.626457	268.627	810.626471	426.667	810.626181	669.804	810.625588	788.627	810.624691	346.275	810.623489	528.235	810.621980	434.118	810.620175	550.98	810.603459	741.176	810.707043	698.039	810.707030	1107.06	810.628020	326.275	810.628588	1183.14	810.628813
619	810.620115	2401.18	810.623778	2336.86	810.627139	718.431	810.630193	504.706	810.632947	658.824	810.635392	3258.04	810.637537	1683.92	810.639375	3393.73	810.640911	712.549	810.642142	1570.59	810.643692	1247.45	810.644011	275.686	810.644026	431.373	810.643736	659.608	810.643143	716.078	810.642245	348.627	810.641043	582.353	810.639535	404.314	810.637729	581.176	810.621013	699.216	810.724599	646.667	810.724587	1050.98	810.645575	345.49	810.646143	1213.73	810.646368
620	810.637669	2686.67	810.641333	2139.22	810.644694	691.765	810.647747	429.412	810.650501	698.824	810.652947	3249.41	810.655091	1790.59	810.656929	3510.59	810.658465	677.647	810.659697	1608.63	810.661246	1249.41	810.661566	336.471	810.661580	445.49	810.661290	767.843	810.660697	641.176	810.659800	368.627	810.658598	627.843	810.657089	441.176	810.655284	581.176	810.638567	656.863	810.742156	701.569	810.742143	1251.76	810.663130	383.529	810.663697	1071.76	810.663922
621	810.655224	2703.14	810.658887	2129.41	810.662248	552.941	810.665302	373.725	810.668056	653.333	810.670502	3260.78	810.672646	1909.8	810.674484	3373.33	810.676020	612.157	810.677252	1640.78	810.678801	1125.1	810.679121	316.078	810.679135	442.353	810.678845	884.706	810.678252	603.922	810.677355	396.863	810.676152	602.745	810.674644	479.608	810.672838	534.902	810.656122	669.02	810.759712	734.902	810.759700	1274.9	810.680685	385.098	810.681252	980.392	810.681477
622	810.672778	2520.78	810.676442	2349.8	810.679803	488.235	810.682856	398.431	810.685611	616.863	810.688056	3259.61	810.690201	1916.47	810.692039	3267.06	810.693575	654.118	810.694807	1521.57	810.696356	1010.98	810.696676	275.686	810.696690	503.922	810.696400	850.588	810.695807	650.98	810.694910	427.451	810.693707	562.353	810.692199	492.941	810.690393	576.471	810.673676	734.118	810.777269	720	810.777257	1090.98	810.698240	373.725	810.698807	960	810.699032
623	810.690333	2436.86	810.693996	2521.57	810.697358	490.98	810.700411	398.039	810.703166	572.549	810.705611	3147.06	810.707756	1912.94	810.709594	3297.25	810.711130	676.078	810.712362	1332.94	810.713912	940.392	810.714231	275.686	810.714246	481.961	810.713955	741.176	810.713362	622.745	810.712465	409.804	810.711263	599.216	810.709754	436.078	810.707948	651.765	810.691231	828.235	810.794826	743.922	810.794814	852.549	810.715795	343.922	810.716363	924.706	810.716588
624	810.707888	2446.67	810.711551	2563.53	810.714913	549.412	810.717966	373.725	810.720721	538.824	810.723167	2902.75	810.725311	1843.53	810.727149	3420	810.728686	634.902	810.729917	1257.25	810.731467	941.569	810.731786	289.804	810.731801	444.314	810.731511	701.176	810.730918	603.137	810.730020	334.902	810.728818	672.941	810.727309	435.686	810.725504	613.333	810.708786	874.902	810.812383	758.431	810.812371	773.726	810.733350	327.843	810.733918	861.961	810.734143
625	810.725443	2439.61	810.729107	2639.22	810.732468	623.529	810.735522	373.333	810.738276	546.667	810.740722	2834.9	810.742867	1763.92	810.744705	3313.33	810.746241	569.804	810.747473	1409.41	810.749023	997.647	810.749342	265.882	810.749357	444.314	810.749066	692.941	810.748473	689.412	810.747576	302.353	810.746374	744.706	810.744865	568.627	810.743059	457.647	810.726341	853.726	810.829941	721.176	810.829929	858.039	810.750906	359.608	810.751474	854.51	810.751699
626	810.742998	2625.88	810.746662	2697.65	810.750023	727.059	810.753077	443.529	810.755832	612.941	810.758278	2975.29	810.760422	1671.76	810.762261	3262.35	810.763797	553.333	810.765029	1573.73	810.766578	1089.41	810.766898	237.647	810.766913	420.392	810.766622	711.765	810.766029	841.569	810.765132	358.824	810.763929	783.922	810.762421	687.843	810.760615	465.882	810.743896	812.157	810.847499	752.549	810.847486	1048.63	810.768462	405.882	810.769030	935.294	810.769255
627	810.760554	2675.69	810.764218	2736.08	810.767579	820.392	810.770633	436.863	810.773388	630.98	810.775834	3047.45	810.777978	1615.29	810.779817	3396.08	810.781353	582.745	810.782585	1522.75	810.784134	1158.82	810.784454	254.902	810.784469	395.686	810.784178	705.098	810.783585	959.216	810.782688	371.373	810.781485	737.647	810.779977	659.216	810.778171	556.471	810.761452	785.49	810.865056	810.588	810.865044	1128.63	810.786018	437.255	810.786586	1001.18	810.786811
628	810.778110	2516.47	810.781773	2758.04	810.785135	876.471	810.788189	451.373	810.790944	662.353	810.793390	3014.12	810.795534	1685.49	810.797373	3555.29	810.798909	600.784	810.800141	1465.88	810.801691	1056.47	810.802010	360.392	810.802025	452.157	810.801734	709.412	810.801141	949.804	810.800244	343.137	810.799041	636.078	810.797533	569.804	810.795727	568.235	810.779008	839.216	810.882614	827.059	810.882602	1039.22	810.803574	409.804	810.804142	921.177	810.804367
629	810.795665	2331.37	810.799329	2734.12	810.802691	889.804	810.805745	464.706	810.808500	657.255	810.810946	3017.65	810.813091	1941.57	810.814929	3641.18	810.816465	555.686	810.817697	1553.73	810.819247	907.451	810.819566	423.922	810.819581	482.745	810.819291	791.765	810.818698	830.588	810.817800	343.137	810.816598	552.157	810.815089	594.51	810.813283	420.784	810.796563	885.098	810.900173	769.412	810.900160	960	810.821131	416.471	810.821698	870.588	810.821923
630	810.813221	2387.84	810.816885	2875.69	810.820247	937.255	810.823301	454.51	810.826056	653.726	810.828502	3053.73	810.830647	2228.24	810.832485	3839.61	810.834022	621.569	810.835254	1653.33	810.836803	853.333	810.837123	389.804	810.837138	471.373	810.836847	907.451	810.836254	746.275	810.835357	401.569	810.834154	523.529	810.832645	632.941	810.830839	365.49	810.814119	912.157	810.917731	622.353	810.917719	1027.06	810.838687	467.843	810.839255	960.392	810.839480
631	810.830778	2584.31	810.834442	3176.08	810.837804	999.216	810.840858	476.471	810.843613	644.314	810.846059	3232.16	810.848204	2361.57	810.850042	4201.18	810.851578	761.176	810.852810	1916.47	810.854360	856.863	810.854680	365.882	810.854694	506.667	810.854404	918.824	810.853811	743.922	810.852913	458.039	810.851711	614.118	810.850202	586.667	810.848396	439.608	810.831676	929.02	810.935290	590.588	810.935277	1245.49	810.856244	460	810.856812	971.373	810.857037
632	810.848334	2752.55	810.851998	3538.43	810.855360	1077.25	810.858414	684.706	810.861169	745.882	810.863616	3580.78	810.865760	2343.14	810.867599	4340.39	810.869135	943.137	810.870367	2179.61	810.871917	1052.16	810.872237	417.647	810.872251	602.745	810.871961	984.314	810.871368	855.294	810.870470	497.647	810.869268	704.314	810.867759	558.824	810.865953	590.588	810.849232	988.235	810.952848	804.706	810.952836	1452.16	810.873801	442.353	810.874369	925.49	810.874594
633	810.865891	2898.82	810.869555	3949.8	810.872917	1260	810.875971	1037.65	810.878726	1009.02	810.881172	4149.02	810.883317	2600	810.885156	4536.08	810.886692	1124.31	810.887924	2302.35	810.889474	1283.92	810.889794	480	810.889808	665.882	810.889518	1058.43	810.888925	968.235	810.888027	481.176	810.886825	748.627	810.885316	573.726	810.883510	739.608	810.866789	1087.06	810.970407	1041.57	810.970395	1625.49	810.891358	488.235	810.891926	925.49	810.892151
634	810.883448	3238.04	810.887112	4565.49	810.890474	1567.84	810.893528	1278.04	810.896283	1312.16	810.898730	5110.98	810.900875	3298.82	810.902713	5372.16	810.904250	1416.08	810.905482	2429.41	810.907032	1393.73	810.907351	595.294	810.907366	754.118	810.907076	1036.08	810.906482	959.216	810.905585	457.255	810.904382	840.392	810.902873	609.412	810.901067	821.177	810.884346	1277.65	810.987967	1385.88	810.987954	2051.37	810.908915	628.235	810.909483	1039.61	810.909708
635	810.901005	3909.41	810.904669	5428.24	810.908031	1789.02	810.911085	1309.8	810.913841	1457.65	810.916287	6280.39	810.918432	4205.88	810.920271	6500.78	810.921807	1762.35	810.923039	2822.75	810.924589	1474.12	810.924909	818.824	810.924923	887.843	810.924633	967.059	810.924040	827.451	810.923142	473.725	810.921940	1103.14	810.920431	712.549	810.918624	822.745	810.901903	1773.73	811.005526	2070.2	811.005514	2849.02	810.926473	801.177	810.927041	1250.2	810.927266
636	810.918562	5000	810.922226	6490.98	810.925588	1877.65	810.928643	1442.35	810.931398	1522.35	810.933844	7235.29	810.935990	5071.37	810.937828	7170.59	810.939365	1980.78	810.940597	3551.76	810.942147	1673.33	810.942466	1103.53	810.942481	1110.2	810.942191	1119.22	810.941598	869.02	810.940700	681.176	810.939497	1501.96	810.937988	954.902	810.936182	954.118	810.919460	2567.06	811.023086	2870.98	811.023073	3949.41	810.944031	1170.59	810.944599	1634.9	810.944824
637	810.936119	6278.04	810.939784	7195.29	810.943146	2035.29	810.946200	1747.06	810.948956	1699.61	810.951402	8078.04	810.953547	5924.31	810.955386	7524.71	810.956923	2019.22	810.958155	4289.41	810.959705	2110.2	810.960024	1329.02	810.960039	1545.1	810.959749	1501.57	810.959155	1336.86	810.958258	1252.16	810.957055	1954.51	810.955546	1570.59	810.953740	1379.22	810.937017	3660	811.040645	3334.9	811.040633	4954.12	810.961589	1707.06	810.962157	2355.29	810.962382
638	810.953677	7040	810.957341	7457.25	810.960704	2347.06	810.963758	1998.43	810.966514	1988.63	810.968960	8649.41	810.971105	6596.86	810.972944	8082.35	810.974481	2047.84	810.975713	4556.08	810.977263	3198.04	810.977582	1615.29	810.977597	2163.14	810.977307	2089.41	810.976714	2254.9	810.975816	2129.8	810.974613	2672.16	810.973104	2451.37	810.971298	1973.73	810.954575	4651.37	811.058205	3679.61	811.058193	5366.27	810.979147	2034.51	810.979715	3372.16	810.979940
639	810.971234	7176.47	810.974899	7646.67	810.978262	2585.49	810.981316	1995.69	810.984072	2305.1	810.986518	8558.82	810.988663	6690.59	810.990502	8578.43	810.992039	2176.08	810.993271	4724.71	810.994821	4767.84	810.995141	1837.65	810.995155	2518.04	810.994865	2901.18	810.994272	3364.71	810.993374	2722.75	810.992171	3459.22	810.990662	3134.51	810.988856	2586.27	810.972133	4866.27	811.075765	4118.43	811.075753	5246.27	810.996705	2017.65	810.997273	4436.47	810.997498
640	810.988792	6994.12	810.992457	7754.12	810.995820	2696.47	810.998874	1935.69	811.001630	2452.16	811.004076	8169.02	811.006222	6324.31	811.008061	8640.39	811.009597	2242.35	811.010829	4900.39	811.012380	5796.86	811.012699	1856.47	811.012714	2463.53	811.012423	3631.76	811.011830	4003.14	811.010932	2643.92	811.009730	3638.43	811.008221	3397.65	811.006414	2982.35	810.989691	4224.31	811.093326	4406.67	811.093313	5181.57	811.014264	1845.88	811.014832	5022.75	811.015057
641	811.006351	6856.47	811.010015	7888.63	811.013378	2924.31	811.016433	2101.57	811.019188	2374.12	811.021635	8043.53	811.023780	6225.49	811.025619	8581.57	811.027156	2277.65	811.028388	4851.76	811.029938	5480.39	811.030258	1769.02	811.030272	2243.92	811.029982	3887.06	811.029389	3868.24	811.028491	2289.8	811.027288	3100.39	811.025779	3298.04	811.023973	3000	811.007249	3528.24	811.110886	4198.04	811.110874	5100.78	811.031822	1690.2	811.032390	4618.82	811.032615
642	811.023909	7229.8	811.027574	8312.55	811.030936	3427.45	811.033991	2373.73	811.036747	2416.86	811.039194	8371.76	811.041339	6660.39	811.043178	9120	811.044715	2548.63	811.045947	5114.9	811.047497	4504.31	811.047817	1698.43	811.047831	2129.8	811.047541	3607.84	811.046948	3386.67	811.046050	2046.67	811.044847	2576.47	811.043338	3052.94	811.041531	2738.82	811.024807	3362.35	811.128447	3580	811.128435	4741.18	811.049381	1620	811.049949	3676.47	811.050174
643	811.041467	8140.39	811.045132	8918.04	811.048495	3910.59	811.051550	2625.1	811.054306	2753.73	811.056752	9144.71	811.058898	7249.41	811.060737	10040	811.062274	2904.31	811.063506	5952.94	811.065056	3753.33	811.065376	1807.06	811.065390	2235.29	811.065100	2974.51	811.064507	3256.86	811.063609	1930.59	811.062406	2558.04	811.060897	2679.22	811.059090	2472.55	811.042366	3844.31	811.146008	3085.49	811.145995	4309.41	811.066940	1709.02	811.067508	3063.14	811.067733
644	811.059026	9346.27	811.062691	9683.14	811.066054	4064.31	811.069109	2887.45	811.071865	3136.08	811.074312	10286.3	811.076457	7775.69	811.078296	10816.5	811.079833	3044.31	811.081065	6585.1	811.082615	3710.98	811.082935	2107.06	811.082950	2588.63	811.082659	2481.57	811.082066	3450.98	811.081168	2041.57	811.079965	2787.45	811.078456	2555.29	811.076649	2507.84	811.059924	4438.04	811.163569	2998.04	811.163557	4042.35	811.084500	1818.82	811.085067	2990.98	811.085293
645	811.076585	10378	811.080250	10025.5	811.083613	3820.78	811.086668	3047.06	811.089424	3283.92	811.091871	11111.8	811.094016	8654.9	811.095855	11403.5	811.097392	3032.94	811.098624	6588.63	811.100175	4050.98	811.100494	2458.43	811.100509	2909.8	811.100219	2424.31	811.099625	3654.51	811.098727	2288.24	811.097525	3050.59	811.096015	2869.41	811.094209	2832.94	811.077483	4655.69	811.181130	3089.02	811.181118	3816.86	811.102059	1849.02	811.102627	3207.45	811.102852
646	811.094144	10614.5	811.097809	9545.49	811.101172	3358.43	811.104227	2896.47	811.106983	3082.75	811.109430	10994.1	811.111576	9226.27	811.113415	11641.2	811.114952	2880	811.116184	6383.14	811.117734	4466.67	811.118054	2690.59	811.118069	3070.2	811.117778	2785.1	811.117185	3739.22	811.116287	2428.63	811.115084	3450.59	811.113575	3269.02	811.111768	3233.73	811.095042	4374.12	811.198692	3152.16	811.198679	3685.49	811.119619	1749.02	811.120187	3456.47	811.120412
647	811.111703	10076.9	811.115369	8428.63	811.118732	2842.35	811.121787	2425.1	811.124543	2607.06	811.126990	10334.5	811.129135	8680.78	811.130974	11196.5	811.132511	2552.55	811.133744	6001.18	811.135294	4706.67	811.135614	2644.31	811.135628	2947.06	811.135338	3167.84	811.134745	3713.33	811.133847	2445.88	811.132644	3790.98	811.131135	3364.71	811.129328	3360	811.112602	3819.22	811.216253	3110.98	811.216241	3684.31	811.137178	1506.67	811.137746	3499.22	811.137972
648	811.129263	8990.98	811.132928	7441.96	811.136291	2453.33	811.139347	2013.33	811.142102	2127.84	811.144550	9522.75	811.146695	7098.82	811.148534	10399.6	811.150071	2318.43	811.151304	5107.06	811.152854	4575.29	811.153174	2355.69	811.153188	2607.45	811.152898	3299.61	811.152305	3534.9	811.151407	2266.67	811.150204	3663.14	811.148694	3120	811.146888	3195.69	811.130161	3288.63	811.233815	2938.43	811.233803	3664.71	811.154738	1250.2	811.155306	3273.33	811.155532
649	811.146823	7670.2	811.150488	6605.1	811.153851	2075.29	811.156906	1725.1	811.159662	1786.27	811.162110	8459.61	811.164255	5744.31	811.166094	9724.31	811.167631	2266.27	811.168864	4005.49	811.170414	4003.14	811.170734	2000	811.170749	2100.78	811.170458	3067.45	811.169865	3260	811.168967	1932.16	811.167764	3104.71	811.166254	2800.78	811.164448	2767.06	811.147721	2731.37	811.251377	2678.43	811.251365	3432.16	811.172299	1094.51	811.172867	2828.24	811.173092
650	811.164382	6583.92	811.168048	5871.76	811.171411	1525.88	811.174467	1438.04	811.177223	1529.41	811.179670	7352.16	811.181816	5102.75	811.183655	8957.25	811.185192	2110.2	811.186424	3289.41	811.187975	3401.57	811.188294	1610.98	811.188309	1592.94	811.188019	2605.88	811.187425	2832.94	811.186527	1493.33	811.185324	2482.35	811.183815	2463.53	811.182008	2334.12	811.165281	2245.1	811.268939	2378.04	811.268927	3043.92	811.189859	960.784	811.190427	2342.35	811.190652
651	811.181942	5909.8	811.185608	5348.63	811.188971	1170.98	811.192027	1310.98	811.194783	1253.33	811.197230	6671.76	811.199376	4757.25	811.201215	8308.63	811.202752	1731.37	811.203985	3007.84	811.205535	2915.69	811.205855	1246.27	811.205870	1261.96	811.205579	2092.94	811.204986	2404.71	811.204088	1128.63	811.202885	1934.51	811.201375	2103.14	811.199568	2078.82	811.182841	1930.2	811.286502	2118.43	811.286489	2680	811.207420	805.49	811.207988	2012.94	811.208213
652	811.199503	5494.9	811.203168	5062.75	811.206532	1209.8	811.209587	1258.43	811.212343	1137.65	811.214791	6508.63	811.216937	4274.9	811.218776	7846.67	811.220313	1314.12	811.221545	2909.02	811.223096	2606.27	811.223415	1079.61	811.223430	1187.45	811.223140	1721.18	811.222547	2094.9	811.221648	980	811.220445	1502.35	811.218936	1762.35	811.217129	1892.94	811.200401	1717.25	811.304064	1923.92	811.304052	2381.18	811.224980	684.706	811.225549	1829.41	811.225774
653	811.217063	5281.18	811.220729	4715.29	811.224092	1345.1	811.227148	1123.92	811.229904	1091.76	811.232351	6324.71	811.234497	3775.29	811.236337	7285.88	811.237874	1075.69	811.239106	2974.51	811.240657	2363.92	811.240976	937.647	811.240991	1024.71	811.240701	1474.9	811.240107	1874.12	811.239209	905.882	811.238006	1223.92	811.236497	1545.1	811.234690	1727.06	811.217962	1552.16	811.321627	1685.49	811.321615	2237.25	811.242541	661.961	811.243110	1775.29	811.243335
654	811.234624	5056.08	811.238290	4539.22	811.241653	1252.94	811.244709	1001.57	811.247465	995.294	811.249912	5887.06	811.252058	3506.67	811.253898	6471.76	811.255435	949.412	811.256667	2976.08	811.258218	2076.86	811.258538	782.353	811.258552	817.255	811.258262	1389.02	811.257669	1613.73	811.256770	758.824	811.255567	1158.82	811.254058	1439.61	811.252251	1497.65	811.235522	1495.69	811.339190	1498.43	811.339178	2194.51	811.260103	639.608	811.260671	1678.04	811.260896
655	811.252185	4672.55	811.255850	4616.86	811.259214	1040	811.262270	935.294	811.265026	826.275	811.267474	5343.53	811.269620	3371.37	811.271459	5905.88	811.272996	913.726	811.274229	2767.45	811.275779	1757.25	811.276099	723.529	811.276114	747.451	811.275823	1305.1	811.275230	1445.49	811.274332	634.118	811.273129	1187.45	811.271619	1403.53	811.269812	1228.63	811.253083	1554.9	811.356753	1468.63	811.356741	2030.2	811.277664	557.255	811.278232	1434.9	811.278457
656	811.269746	4221.96	811.273412	4649.41	811.276775	998.431	811.279831	943.137	811.282587	746.275	811.285035	5020.78	811.287181	3180.78	811.289020	5590.98	811.290557	914.902	811.291790	2457.65	811.293341	1645.88	811.293660	760.392	811.293675	820.392	811.293385	1307.45	811.292791	1456.47	811.291893	580.392	811.290690	1222.35	811.289180	1320	811.287373	1114.51	811.270644	1630.59	811.374317	1409.8	811.374304	1780	811.295226	468.627	811.295794	1292.55	811.296019
657	811.287307	3986.67	811.290973	4313.73	811.294337	1089.02	811.297392	916.078	811.300149	742.745	811.302596	4979.61	811.304742	3039.22	811.306582	5428.63	811.308119	907.451	811.309352	2254.9	811.310903	1774.9	811.311222	768.627	811.311237	812.157	811.310946	1334.9	811.310353	1526.67	811.309455	505.49	811.308252	1227.84	811.306742	1065.1	811.304935	1075.69	811.288205	1569.02	811.391880	1209.02	811.391868	1725.49	811.312787	379.608	811.313355	1338.04	811.313581
658	811.304868	3896.47	811.308534	3858.43	811.311898	1066.27	811.314954	872.157	811.317710	718.039	811.320158	4975.69	811.322304	2996.08	811.324144	5414.12	811.325681	890.98	811.326914	2219.22	811.328464	1927.06	811.328784	719.216	811.328799	763.922	811.328508	1307.45	811.327915	1430.59	811.327017	498.039	811.325813	1196.08	811.324304	862.353	811.322497	1050.2	811.305767	1498.82	811.409444	1082.35	811.409432	1951.37	811.330349	373.333	811.330917	1330.59	811.331143
659	811.322430	3907.45	811.326096	3647.45	811.329460	936.078	811.332516	832.549	811.335272	644.706	811.337720	4902.35	811.339866	3022.35	811.341706	5321.96	811.343243	794.902	811.344476	2302.75	811.346027	1834.51	811.346346	614.902	811.346361	786.667	811.346070	1175.69	811.345477	1202.35	811.344579	566.667	811.343376	1092.16	811.341866	803.922	811.340059	953.726	811.323328	1423.53	811.427008	1131.37	811.426995	2038.43	811.347911	445.882	811.348479	1308.24	811.348705
660	811.339991	4071.76	811.343658	3690.59	811.347022	908.627	811.350078	794.51	811.352834	585.882	811.355282	4801.18	811.357428	3003.14	811.359268	5198.82	811.360805	745.49	811.362038	2363.14	811.363589	1689.41	811.363908	491.373	811.363923	850.588	811.363633	1063.53	811.363039	996.471	811.362141	622.353	811.360938	1011.37	811.359428	765.098	811.357621	864.314	811.340890	1283.92	811.444572	1142.75	811.444560	1926.27	811.365474	507.451	811.366042	1343.92	811.366267
661	811.357553	4027.84	811.361220	3660.78	811.364584	1012.94	811.367640	712.157	811.370397	595.686	811.372844	4715.69	811.374991	2927.06	811.376830	5169.8	811.378368	845.098	811.379600	2270.98	811.381151	1620.78	811.381471	424.314	811.381486	810.196	811.381195	1035.29	811.380602	940.784	811.379703	549.412	811.378500	965.882	811.376990	800	811.375183	890.98	811.358452	1152.94	811.462136	1056.47	811.462124	1801.57	811.383036	461.961	811.383604	1363.92	811.383830
662	811.375115	3749.41	811.378782	3541.96	811.382146	1020	811.385202	633.726	811.387959	665.49	811.390407	4594.51	811.392553	2756.86	811.394393	5031.76	811.395930	968.235	811.397163	2205.1	811.398714	1650.2	811.399033	440.392	811.399048	652.157	811.398758	1049.02	811.398164	967.843	811.397266	477.647	811.396063	920	811.394553	878.431	811.392746	974.51	811.376014	1089.02	811.479701	1043.53	811.479688	1870.98	811.400599	362.745	811.401167	1212.94	811.401392
663	811.392678	3396.08	811.396344	3267.84	811.399709	936.471	811.402765	605.49	811.405522	663.922	811.407969	4279.61	811.410116	2633.73	811.411956	4772.94	811.413493	905.49	811.414726	2288.24	811.416277	1588.63	811.416596	445.098	811.416611	498.039	811.416321	1052.94	811.415727	995.294	811.414829	453.333	811.413625	805.882	811.412116	913.726	811.410308	882.353	811.393576	1019.61	811.497265	1092.94	811.497253	1863.92	811.418162	301.569	811.418730	1079.22	811.418955
664	811.410240	3187.06	811.413907	3077.25	811.417271	839.216	811.420328	602.353	811.423084	590.588	811.425532	4015.69	811.427679	2505.88	811.429518	4758.82	811.431056	753.333	811.432289	2325.49	811.433840	1392.55	811.434159	449.804	811.434174	564.706	811.433884	1108.24	811.433290	1018.04	811.432392	418.431	811.431188	800.784	811.429679	871.765	811.427871	725.49	811.411139	1023.53	811.514830	1018.43	811.514818	1794.9	811.435725	284.706	811.436293	1104.31	811.436518
665	811.427803	3150.98	811.431470	3057.65	811.434834	883.922	811.437890	615.294	811.440647	525.882	811.443095	3951.76	811.445242	2522.75	811.447082	4768.63	811.448619	707.451	811.449852	2039.61	811.451403	1286.27	811.451723	516.078	811.451737	643.922	811.451447	1214.9	811.450853	1008.24	811.449955	416.863	811.448752	963.137	811.447242	760.392	811.445434	680.392	811.428702	1020	811.532395	879.216	811.532383	1636.86	811.453288	260.392	811.453856	1232.55	811.454082
666	811.445366	3107.84	811.449033	3145.1	811.452397	1006.67	811.455454	618.039	811.458211	523.137	811.460659	4008.24	811.462805	2578.43	811.464645	4461.57	811.466182	741.961	811.467415	1728.24	811.468966	1358.43	811.469286	546.275	811.469301	618.824	811.469010	1272.16	811.468417	926.667	811.467518	430.588	811.466315	1013.73	811.464805	740.392	811.462998	789.804	811.446265	947.059	811.549961	834.902	811.549948	1490.59	811.470851	233.725	811.471420	1293.73	811.471645
667	811.462929	3035.29	811.466596	3065.1	811.469960	1002.35	811.473017	565.098	811.475774	563.922	811.478222	3917.25	811.480369	2474.51	811.482208	3925.88	811.483746	769.804	811.484979	1658.04	811.486530	1363.92	811.486850	473.333	811.486864	561.176	811.486574	1165.88	811.485980	806.667	811.485082	396.863	811.483878	872.157	811.482369	765.098	811.480561	823.529	811.463828	812.549	811.567526	807.059	811.567514	1429.41	811.488415	229.804	811.488983	1187.06	811.489209
668	811.480492	2955.29	811.484159	2865.88	811.487524	982.745	811.490580	474.118	811.493337	614.902	811.495786	3614.51	811.497932	2289.41	811.499772	3620	811.501310	774.902	811.502543	1732.16	811.504094	1344.31	811.504413	415.294	811.504428	598.039	811.504138	1032.55	811.503544	780.392	811.502646	335.686	811.501442	681.961	811.499932	771.765	811.498125	838.431	811.481391	750.98	811.585092	796.471	811.585079	1325.1	811.505979	249.804	811.506547	1029.8	811.506773
669	811.498056	2851.37	811.501723	2723.92	811.505087	911.373	811.508144	432.941	811.510901	606.667	811.513349	3388.63	811.515496	2000.39	811.517336	3623.14	811.518874	756.078	811.520107	1674.9	811.521658	1331.37	811.521977	404.314	811.521992	596.471	811.521702	937.255	811.521108	830.196	811.520210	341.569	811.519006	596.078	811.517496	717.255	811.515689	834.118	811.498955	762.745	811.602657	834.51	811.602645	1141.18	811.523543	298.824	811.524111	991.765	811.524337
670	811.515619	2813.73	811.519287	2849.41	811.522651	832.549	811.525708	478.431	811.528465	577.647	811.530913	3320.39	811.533060	1712.94	811.534900	3655.69	811.536438	701.176	811.537671	1509.41	811.539222	1344.31	811.539542	379.608	811.539556	567.843	811.539266	790.98	811.538672	773.333	811.537774	373.725	811.536570	655.294	811.535060	685.882	811.533253	727.059	811.516518	759.216	811.620223	904.314	811.620211	1123.53	811.541107	346.667	811.541675	999.608	811.541901
671	811.533183	2787.06	811.536850	2943.53	811.540215	747.451	811.543272	542.353	811.546029	593.333	811.548478	3213.33	811.550624	1675.69	811.552464	3435.29	811.554002	592.941	811.555235	1542.75	811.556786	1294.12	811.557106	379.216	811.557121	565.098	811.556830	686.667	811.556237	688.627	811.555338	372.941	811.554135	667.451	811.552624	647.059	811.550817	586.667	811.534082	694.118	811.637790	908.627	811.637777	1107.84	811.558672	335.686	811.559240	1010.2	811.559465
672	811.550747	2683.92	811.554415	2762.75	811.557779	623.922	811.560836	551.373	811.563594	578.824	811.566042	3138.04	811.568189	1804.31	811.570029	3420.78	811.571566	540.784	811.572800	1712.55	811.574351	1154.9	811.574670	385.098	811.574685	558.039	811.574395	753.333	811.573801	726.667	811.572903	378.431	811.571699	638.431	811.570189	574.51	811.568381	623.137	811.551646	694.51	811.655356	860	811.655344	1063.14	811.576236	269.804	811.576804	974.118	811.577030
673	811.568312	2539.22	811.571979	2511.37	811.575344	564.314	811.578401	544.706	811.581158	501.961	811.583607	3120.78	811.585753	1812.94	811.587593	3409.02	811.589131	498.824	811.590364	1742.75	811.591916	1117.65	811.592235	363.922	811.592250	460.784	811.591959	844.314	811.591366	788.235	811.590467	397.647	811.589264	571.373	811.587754	597.647	811.585946	746.275	811.569210	776.471	811.672923	832.157	811.672910	1069.41	811.593801	263.922	811.594369	913.333	811.594595
674	811.585876	2534.9	811.589543	2340.39	811.592908	581.176	811.595965	560	811.598723	499.216	811.601171	3214.9	811.603318	1652.55	811.605158	3442.75	811.606696	479.216	811.607929	1656.08	811.609480	1116.47	811.609800	391.765	811.609815	429.412	811.609524	882.745	811.608931	751.765	811.608032	420	811.606829	525.098	811.605318	614.51	811.603511	712.549	811.586775	821.569	811.690489	870.588	811.690477	1050.98	811.611366	280.392	811.611934	904.314	811.612160
675	811.603441	2575.69	811.607108	2215.69	811.610473	567.843	811.613530	472.549	811.616288	538.824	811.618736	3175.69	811.620883	1606.67	811.622723	3430.98	811.624261	489.02	811.625494	1696.86	811.627046	1054.51	811.627365	350.98	811.627380	471.765	811.627090	813.333	811.626496	729.02	811.625597	396.471	811.624394	531.373	811.622883	593.726	811.621076	581.569	811.604339	772.157	811.708056	909.804	811.708044	1003.53	811.628931	312.549	811.629499	884.706	811.629725
676	811.621005	2529.41	811.624673	2267.45	811.628038	554.51	811.631095	383.529	811.633853	523.137	811.636301	3077.65	811.638448	1625.49	811.640289	3460.78	811.641826	580.784	811.643059	1816.86	811.644611	1061.18	811.644931	338.824	811.644945	498.824	811.644655	810.196	811.644061	667.059	811.643163	398.431	811.641959	526.275	811.640449	602.353	811.638641	601.569	811.621904	719.216	811.725624	865.098	811.725611	983.529	811.646496	367.059	811.647065	840	811.647290
677	811.638570	2518.82	811.642238	2432.94	811.645603	616.471	811.648660	383.922	811.651418	470.588	811.653867	3090.2	811.656014	1758.43	811.657854	3442.75	811.659392	546.275	811.660625	1818.04	811.662176	1101.96	811.662496	373.725	811.662511	421.176	811.662220	809.412	811.661627	667.451	811.660728	398.431	811.659524	504.706	811.658014	645.49	811.656206	640	811.639469	701.176	811.743191	756.863	811.743179	1013.33	811.664062	374.51	811.664630	881.177	811.664856
678	811.656136	2399.61	811.659803	2425.49	811.663169	676.863	811.666226	442.353	811.668983	530.98	811.671432	3140.39	811.673579	1902.35	811.675420	3364.71	811.676957	367.059	811.678191	1726.27	811.679742	1043.14	811.680062	443.529	811.680077	354.118	811.679786	726.667	811.679192	718.431	811.678294	339.608	811.677090	552.157	811.675580	625.882	811.673772	590.98	811.657034	736.078	811.760758	746.275	811.760746	1034.12	811.681628	288.235	811.682196	937.647	811.682421
679	811.673701	2078.82	811.677369	2223.53	811.680734	703.922	811.683791	459.216	811.686549	638.039	811.688998	3021.96	811.691145	1940.78	811.692985	3395.69	811.694523	308.235	811.695756	1605.49	811.697308	930.98	811.697628	398.824	811.697642	347.059	811.697352	686.275	811.696758	796.471	811.695859	270.98	811.694656	684.706	811.693145	590.588	811.691337	496.078	811.674600	817.255	811.778326	783.529	811.778314	1018.82	811.699194	245.882	811.699762	981.569	811.699987
680	811.691266	2011.76	811.694934	2158.82	811.698300	728.235	811.701357	474.902	811.704115	574.118	811.706564	2890.59	811.708711	1891.76	811.710551	3612.16	811.712089	432.941	811.713322	1532.16	811.714874	812.941	811.715194	318.824	811.715209	361.569	811.714918	706.667	811.714324	822.353	811.713426	336.471	811.712222	815.686	811.710711	544.314	811.708903	478.824	811.692165	823.529	811.795894	794.51	811.795882	970.196	811.716760	266.667	811.717328	946.275	811.717553
681	811.708832	2180	811.712500	2248.63	811.715866	695.686	811.718923	534.51	811.721681	494.51	811.724130	3030.59	811.726277	1857.25	811.728117	3594.12	811.729655	593.333	811.730889	1473.73	811.732440	769.412	811.732760	326.275	811.732775	375.686	811.732484	665.098	811.731890	796.471	811.730992	407.843	811.729788	863.922	811.728278	536.078	811.726470	558.039	811.709731	720.392	811.813462	717.647	811.813450	936.863	811.734326	314.902	811.734894	769.412	811.735120
682	811.726398	2267.45	811.730066	2212.94	811.733432	721.961	811.736489	538.039	811.739247	466.667	811.741696	3246.67	811.743843	1887.06	811.745684	3272.94	811.747222	662.353	811.748455	1370.59	811.750007	816.471	811.750326	380	811.750341	370.588	811.750051	585.098	811.749457	816.471	811.748558	334.118	811.747354	827.059	811.745844	537.255	811.744036	712.157	811.727297	671.373	811.831031	568.235	811.831018	990.196	811.751892	340	811.752461	629.412	811.752686
683	811.743964	2443.14	811.747632	2192.16	811.750998	799.608	811.754056	449.804	811.756814	492.941	811.759263	3200.78	811.761410	2046.27	811.763250	3078.04	811.764788	635.294	811.766022	1373.73	811.767573	932.941	811.767893	375.294	811.767908	350.98	811.767617	557.255	811.767024	821.177	811.766125	269.804	811.764921	744.314	811.763410	532.549	811.761602	723.529	811.744863	717.255	811.848599	504.706	811.848587	1091.76	811.769459	333.333	811.770028	685.882	811.770253
684	811.761531	2710.59	811.765199	2401.96	811.768564	811.373	811.771622	436.078	811.774380	495.294	811.776829	3214.9	811.778977	2218.82	811.780817	3171.76	811.782355	601.961	811.783588	1508.24	811.785140	989.412	811.785460	389.804	811.785475	328.627	811.785184	572.941	811.784590	792.941	811.783692	349.412	811.782488	683.529	811.780977	552.941	811.779169	674.902	811.762430	796.078	811.866168	598.039	811.866155	1221.96	811.787026	301.961	811.787594	706.275	811.787820
685	811.779097	2891.76	811.782765	2658.82	811.786131	695.294	811.789189	525.49	811.791947	497.255	811.794396	3461.57	811.796543	2211.37	811.798384	3308.63	811.799922	514.51	811.801155	1681.57	811.802707	947.451	811.803027	428.235	811.803042	349.804	811.802751	542.745	811.802157	702.353	811.801259	401.961	811.800055	654.118	811.798544	624.314	811.796736	652.941	811.779996	776.863	811.883737	725.098	811.883724	1229.8	811.804593	318.431	811.805162	683.922	811.805387
686	811.796664	2959.61	811.800332	2778.43	811.803698	662.353	811.806756	600.392	811.809514	553.726	811.811963	3480.78	811.814110	2180.78	811.815951	3223.92	811.817489	490.196	811.818723	1754.51	811.820274	867.059	811.820594	438.039	811.820609	445.49	811.820318	519.608	811.819725	663.922	811.818826	391.373	811.817622	703.529	811.816111	724.706	811.814303	588.235	811.797563	748.235	811.901306	801.177	811.901293	1104.71	811.822160	369.804	811.822729	720.784	811.822954
687	811.814231	2950.2	811.817899	2816.08	811.821265	760	811.824323	575.294	811.827081	610.588	811.829530	3375.29	811.831678	2240.39	811.833518	3148.24	811.835057	528.235	811.836290	1845.49	811.837842	845.49	811.838162	421.569	811.838176	540.784	811.837886	596.471	811.837292	623.922	811.836393	353.725	811.835189	780	811.833679	713.333	811.831870	580	811.815130	773.333	811.918875	883.529	811.918863	1040	811.839728	373.725	811.840296	820.392	811.840522
688	811.831798	2938.82	811.835466	2932.16	811.838832	909.02	811.841890	549.02	811.844648	625.098	811.847098	3536.86	811.849245	2460	811.851086	3407.45	811.852624	565.098	811.853858	1933.33	811.855409	897.255	811.855729	414.118	811.855744	574.902	811.855453	698.431	811.854859	613.726	811.853961	314.118	811.852757	776.471	811.851246	651.765	811.849438	581.961	811.832697	763.137	811.936444	973.333	811.936432	1105.88	811.857295	366.275	811.857864	869.02	811.858089
689	811.849365	2910.59	811.853034	2967.06	811.856400	998.039	811.859458	614.902	811.862216	638.431	811.864665	3673.33	811.866813	2758.43	811.868654	3760.39	811.870192	660.784	811.871425	1888.63	811.872977	981.961	811.873297	373.725	811.873312	566.275	811.873021	779.608	811.872427	633.726	811.871528	292.549	811.870324	715.294	811.868814	594.51	811.867005	538.824	811.850264	777.255	811.954014	889.02	811.954002	1214.12	811.874863	380.784	811.875432	875.294	811.875657
690	811.866932	3005.88	811.870601	3116.86	811.873967	1063.92	811.877025	801.569	811.879784	682.353	811.882233	3784.31	811.884381	2996.47	811.886221	4097.25	811.887760	915.294	811.888993	1851.37	811.890545	1035.29	811.890865	386.275	811.890880	478.039	811.890589	845.49	811.889995	752.157	811.889096	346.667	811.887892	727.451	811.886382	580	811.884573	585.882	811.867832	845.49	811.971584	787.451	811.971571	1385.1	811.892431	403.922	811.893000	939.608	811.893225
691	811.884500	3155.69	811.888169	3643.92	811.891535	1212.94	811.894593	1016.86	811.897352	836.471	811.899801	4125.1	811.901949	3336.08	811.903790	4587.84	811.905328	1112.16	811.906561	2010.2	811.908113	1061.18	811.908433	528.235	811.908448	429.412	811.908157	781.569	811.907563	949.02	811.906664	387.843	811.905460	779.608	811.903950	698.824	811.902141	669.02	811.885399	1021.96	811.989154	903.922	811.989141	1669.41	811.909999	462.353	811.910568	1058.82	811.910793
692	811.902068	3322.35	811.905737	4281.57	811.909103	1563.53	811.912161	1184.31	811.914920	1066.67	811.917369	4723.14	811.919517	3787.84	811.921358	5404.31	811.922896	1236.47	811.924130	2376.47	811.925682	1211.37	811.926001	697.647	811.926016	532.941	811.925726	784.314	811.925132	1087.06	811.924233	427.059	811.923029	862.745	811.921518	901.569	811.919710	762.745	811.902967	1318.82	812.006724	1285.1	812.006712	2158.82	811.927568	596.471	811.928136	1177.65	811.928362
693	811.919636	3794.51	811.923305	4750.2	811.926671	1890.59	811.929729	1254.51	811.932488	1138.04	811.934938	5360	811.937085	4256.86	811.938926	5975.29	811.940465	1421.57	811.941698	2900.39	811.943250	1422.75	811.943570	778.431	811.943585	823.922	811.943294	935.294	811.942700	1125.1	811.941801	496.078	811.940597	1011.37	811.939086	986.667	811.937278	830.196	811.920535	1728.63	812.024294	1765.49	812.024282	2683.92	811.945136	756.863	811.945705	1417.65	811.945930
694	811.937204	4602.75	811.940873	5272.16	811.944240	2047.06	811.947298	1337.25	811.950057	1229.8	811.952506	6150.59	811.954654	4698.43	811.956495	6250.98	811.958033	1589.02	811.959267	3333.73	811.960819	1669.8	811.961139	848.235	811.961154	1249.8	811.960863	1230.98	811.960269	1261.18	811.959370	702.353	811.958166	1330.2	811.956655	1059.22	811.954847	1005.88	811.938103	2351.37	812.041865	2165.1	812.041853	3153.73	811.962705	887.451	811.963274	1843.53	811.963499
695	811.954773	5434.9	811.958442	5867.06	811.961808	2092.94	811.964867	1493.33	811.967625	1521.18	811.970075	6885.49	811.972223	4983.92	811.974064	6638.82	811.975602	1770.59	811.976836	3632.94	811.978388	2129.8	811.978708	1071.76	811.978722	1554.51	811.978432	1625.49	811.977838	1604.71	811.976939	1001.96	811.975735	1700.39	811.974224	1409.02	811.972415	1309.8	811.955672	2967.45	812.059436	2369.8	812.059423	3389.8	811.980274	983.529	811.980843	2273.73	811.981068
696	811.972341	5950.2	811.976010	6225.1	811.979377	2176.86	811.982435	1765.1	811.985194	1671.37	811.987644	7187.45	811.989792	5065.88	811.991633	7107.45	811.993171	1962.75	811.994405	3863.92	811.995957	2933.73	811.996277	1272.55	811.996292	1646.27	811.996001	2006.27	811.995407	2001.57	811.994508	1326.27	811.993304	2080.78	811.991793	1862.35	811.989984	1738.04	811.973240	3263.53	812.077007	2475.29	812.076994	3456.86	811.997843	1099.22	811.998412	2664.71	811.998637
697	811.989910	6157.65	811.993579	6392.16	811.996946	2413.73	812.000004	2090.2	812.002763	1758.43	812.005213	7107.45	812.007361	5127.06	812.009202	7208.63	812.010740	2124.31	812.011974	4030.2	812.013526	3676.08	812.013846	1304.71	812.013861	1680.78	812.013570	2317.25	812.012976	2408.63	812.012077	1522.75	812.010873	2358.82	812.009362	2097.65	812.007553	2242.35	811.990809	3262.35	812.094578	2568.24	812.094565	3618.04	812.015413	1214.9	812.015981	2935.29	812.016207
698	812.007479	6314.12	812.011148	6609.41	812.014515	2737.65	812.017574	2316.08	812.020332	2033.73	812.022782	7447.45	812.024930	5402.75	812.026771	7028.24	812.028310	2243.14	812.029544	4228.63	812.031096	3880.78	812.031416	1267.84	812.031430	1736.47	812.031140	2543.92	812.030546	2831.76	812.029647	1610.98	812.028442	2395.29	812.026932	2209.8	812.025123	2402.35	812.008378	3216.47	812.112149	2622.75	812.112137	3843.92	812.032982	1264.31	812.033551	2914.9	812.033776
699	812.025048	6778.82	812.028718	6838.04	812.032084	2987.84	812.035143	2490.98	812.037902	2296.08	812.040352	8154.51	812.042500	5811.76	812.044341	7260	812.045879	2411.37	812.047113	4541.96	812.048665	3770.98	812.048985	1312.16	812.049000	1754.12	812.048709	2534.12	812.048115	2962.35	812.047216	1565.88	812.046012	2400.78	812.044501	2324.31	812.042692	2261.96	812.025947	3201.18	812.129721	2482.35	812.129708	3734.51	812.050552	1270.98	812.051120	2750.59	812.051346
700	812.042617	7599.61	812.046287	7311.76	812.049654	3221.57	812.052713	2584.31	812.055472	2423.92	812.057921	8715.69	812.060069	6401.18	812.061911	7954.9	812.063449	2603.53	812.064683	5026.67	812.066235	3768.63	812.066555	1534.51	812.066570	1842.75	812.066279	2369.02	812.065685	2738.43	812.064786	1500	812.063582	2381.18	812.062071	2381.96	812.060262	2101.96	812.043517	3442.75	812.147292	2363.53	812.147280	3345.88	812.068122	1291.37	812.068690	2516.08	812.068916
701	812.060187	8505.49	812.063857	7936.86	812.067224	3371.37	812.070282	2467.84	812.073041	2557.65	812.075491	9150.2	812.077639	7401.18	812.079481	8783.92	812.081019	2712.55	812.082253	5481.57	812.083805	3714.9	812.084125	1844.31	812.084140	2030.59	812.083849	2367.45	812.083255	2787.06	812.082356	1600.39	812.081152	2320.78	812.079641	2361.18	812.077832	2201.18	812.061086	3892.94	812.164864	2315.29	812.164852	3069.41	812.085692	1352.55	812.086261	2565.88	812.086486
702	812.077757	9134.9	812.081426	8380	812.084793	3406.67	812.087852	2351.37	812.090611	2640.78	812.093061	9607.84	812.095210	8209.02	812.097051	9585.49	812.098589	2835.29	812.099823	5601.18	812.101376	3661.18	812.101695	2140.39	812.101710	2268.63	812.101420	2516.86	812.100826	3070.59	812.099926	1861.57	812.098722	2357.65	812.097211	2410.98	812.095402	2583.53	812.078656	4098.43	812.182436	2351.37	812.182424	3101.18	812.103262	1492.16	812.103831	2946.27	812.104056
703	812.095327	9375.69	812.098996	8274.51	812.102364	3216.47	812.105422	2332.94	812.108182	2513.33	812.110632	9436.47	812.112780	8141.57	812.114621	9962.35	812.116160	2893.33	812.117394	5489.41	812.118946	3687.06	812.119266	2338.82	812.119281	2396.08	812.118990	2658.43	812.118396	3137.25	812.117497	2129.8	812.116292	2518.82	812.114781	2678.82	812.112972	2825.49	812.096226	3883.92	812.200009	2320.78	812.199996	3189.41	812.120833	1565.49	812.121401	3347.84	812.121627
704	812.112897	9113.73	812.116567	7761.57	812.119934	2671.76	812.122993	2200.39	812.125752	2236.86	812.128202	8778.43	812.130350	7226.67	812.132192	9662.75	812.133730	2768.63	812.134964	5109.8	812.136517	3808.63	812.136837	2224.31	812.136851	2359.61	812.136561	2669.02	812.135967	3243.53	812.135067	2207.06	812.133863	2678.82	812.132352	2979.61	812.130543	2898.43	812.113796	3496.86	812.217581	2233.73	812.217569	3096.08	812.138403	1446.27	812.138972	3401.18	812.139198
705	812.130467	8232.94	812.134137	7116.86	812.137504	1947.45	812.140563	1936.08	812.143323	1924.71	812.145773	8433.73	812.147921	6214.51	812.149762	9149.02	812.151301	2363.14	812.152535	4439.22	812.154087	3733.33	812.154407	1876.47	812.154422	2161.18	812.154131	2691.37	812.153537	3427.45	812.152638	2037.65	812.151434	2616.08	812.149923	2943.53	812.148114	2899.61	812.131367	3051.37	812.235154	2152.55	812.235142	2854.12	812.155974	1266.27	812.156543	3057.65	812.156768
706	812.148038	7162.35	812.151708	6448.63	812.155075	1680.78	812.158134	1641.57	812.160893	1656.86	812.163344	7999.22	812.165492	5474.51	812.167333	8719.61	812.168872	1909.02	812.170106	3782.75	812.171658	3326.67	812.171978	1662.75	812.171993	1773.73	812.171702	2719.22	812.171108	3200.39	812.170209	1687.45	812.169005	2325.88	812.167494	2685.1	812.165685	2772.94	812.148937	2538.82	812.252727	2220.39	812.252714	2726.67	812.173545	1076.08	812.174114	2606.27	812.174339
707	812.165608	6430.98	812.169278	5879.22	812.172646	1640.39	812.175705	1446.67	812.178464	1481.57	812.180915	7186.27	812.183063	4669.8	812.184904	8186.27	812.186443	1676.47	812.187677	3377.65	812.189230	2858.04	812.189550	1401.18	812.189564	1300.78	812.189274	2579.22	812.188680	2568.63	812.187780	1193.33	812.186576	2047.84	812.185065	2285.1	812.183256	2346.27	812.166508	2065.49	812.270300	2171.76	812.270287	2663.14	812.191116	857.255	812.191685	2254.12	812.191911
708	812.183179	5874.12	812.186849	5452.94	812.190217	1465.88	812.193276	1249.02	812.196035	1407.06	812.198486	6490.98	812.200634	3954.9	812.202476	7426.67	812.204015	1554.51	812.205249	3129.8	812.206801	2632.16	812.207121	1077.25	812.207136	1040	812.206845	2227.45	812.206251	2136.47	812.205352	859.216	812.204147	1799.61	812.202636	1824.31	812.200827	1962.35	812.184079	1838.04	812.287873	1908.24	812.287861	2553.33	812.208688	722.745	812.209257	1892.55	812.209482
709	812.200750	5404.31	812.204420	4786.67	812.207788	1256.86	812.210847	1064.71	812.213607	1366.67	812.216057	6029.02	812.218206	3714.51	812.220047	6705.1	812.221586	1339.61	812.222820	2763.53	812.224373	2365.49	812.224693	830.196	812.224707	1016.86	812.224417	1924.71	812.223823	1912.55	812.222923	761.569	812.221719	1627.84	812.220207	1444.31	812.218398	1770.59	812.201650	1738.43	812.305446	1618.04	812.305434	2396.86	812.226260	751.373	812.226828	1732.94	812.227054
710	812.218322	5066.27	812.221992	4362.35	812.225359	1174.51	812.228419	933.333	812.231178	1270.2	812.233629	5556.08	812.235777	3650.2	812.237619	6328.63	812.239158	1161.96	812.240392	2416.08	812.241944	2074.51	812.242264	749.02	812.242279	1036.47	812.241988	1765.88	812.241394	1698.82	812.240495	796.078	812.239290	1580	812.237779	1332.55	812.235970	1651.37	812.219221	1641.57	812.323020	1433.73	812.323008	2312.16	812.243831	754.51	812.244400	1643.53	812.244626
711	812.235893	4780.78	812.239563	4266.67	812.242931	1129.8	812.245990	808.627	812.248750	965.882	812.251201	5083.92	812.253349	3473.33	812.255191	6018.43	812.256730	1041.96	812.257964	2319.61	812.259516	1936.08	812.259836	667.059	812.259851	1035.69	812.259560	1622.35	812.258966	1522.35	812.258067	765.098	812.256862	1470.98	812.255351	1309.8	812.253542	1434.51	812.236793	1349.8	812.340594	1337.65	812.340582	2094.12	812.261403	598.431	812.261972	1378.82	812.262198
712	812.253465	4517.25	812.257135	4199.22	812.260503	1045.49	812.263562	697.255	812.266322	723.922	812.268772	4846.27	812.270921	3189.02	812.272763	5670.98	812.274302	946.275	812.275536	2377.65	812.277089	1981.18	812.277408	555.294	812.277423	949.412	812.277133	1401.57	812.276538	1406.27	812.275639	703.922	812.274434	1302.75	812.272923	1281.96	812.271114	1354.51	812.254364	1137.65	812.358168	1224.31	812.358156	1805.1	812.278976	500.784	812.279544	1185.88	812.279770
713	812.271036	4457.65	812.274707	4076.86	812.278075	955.686	812.281134	662.745	812.283894	697.255	812.286345	4738.04	812.288493	2920	812.290335	5378.82	812.291874	878.824	812.293108	2401.18	812.294661	1968.24	812.294981	457.255	812.294996	803.529	812.294705	1203.92	812.294111	1288.24	812.293211	671.373	812.292007	1140.39	812.290495	1069.8	812.288686	1204.31	812.271936	1152.55	812.375742	1092.55	812.375730	1774.12	812.296548	552.941	812.297117	1309.02	812.297342
714	812.288608	4452.94	812.292279	3918.04	812.295647	945.882	812.298707	680.784	812.301466	674.118	812.303917	4696.08	812.306066	2853.33	812.307907	5186.67	812.309447	862.745	812.310681	2299.61	812.312233	1870.59	812.312553	467.843	812.312568	765.49	812.312277	1080	812.311683	1138.04	812.310784	625.098	812.309579	1116.08	812.308068	882.745	812.306258	1075.69	812.289508	1278.82	812.393316	1071.76	812.393304	1904.71	812.314120	544.314	812.314689	1507.84	812.314915
715	812.306181	4250.98	812.309851	3797.25	812.313219	970.588	812.316279	689.412	812.319039	589.02	812.321490	4661.96	812.323638	2856.47	812.325480	5245.49	812.327019	803.137	812.328253	2178.04	812.329806	1770.2	812.330126	501.176	812.330141	698.431	812.329850	1016.08	812.329256	1129.02	812.328357	557.255	812.327152	1109.02	812.325640	828.627	812.323831	1033.73	812.307080	1305.1	812.410891	1076.08	812.410879	1893.33	812.331693	488.627	812.332262	1407.06	812.332488
716	812.323753	3934.9	812.327424	3757.65	812.330792	960.392	812.333852	738.039	812.336612	536.471	812.339062	4471.37	812.341211	2627.45	812.343053	5360.78	812.344592	710.98	812.345826	2080.78	812.347379	1639.61	812.347699	516.863	812.347714	619.216	812.347423	1150.2	812.346829	1183.14	812.345929	496.078	812.344725	980.392	812.343213	912.941	812.341404	1047.06	812.324653	1260.78	812.428466	1150.59	812.428453	1829.02	812.349266	500	812.349835	1190.59	812.350061
717	812.341326	3820.78	812.344996	3730.59	812.348365	852.549	812.351424	722.745	812.354184	574.902	812.356635	4223.92	812.358784	2478.04	812.360626	5102.75	812.362165	723.922	812.363399	1943.92	812.364952	1528.63	812.365272	451.765	812.365287	595.686	812.364996	1351.76	812.364402	1155.69	812.363502	514.51	812.362298	811.373	812.360786	1009.02	812.358977	960	812.342225	1222.35	812.446041	1152.94	812.446028	1817.25	812.366839	484.314	812.367408	1174.12	812.367634
718	812.358898	3701.96	812.362569	3880.39	812.365938	734.51	812.368997	691.765	812.371757	550.196	812.374208	4056.47	812.376357	2587.06	812.378199	4786.67	812.379738	815.686	812.380973	1737.65	812.382525	1573.33	812.382845	392.549	812.382860	625.098	812.382569	1250.59	812.381975	1074.51	812.381076	496.471	812.379871	785.098	812.378359	952.549	812.376550	815.294	812.359798	1187.45	812.463616	1127.84	812.463604	1752.94	812.384413	361.961	812.384982	1165.1	812.385207
719	812.376471	3526.67	812.380142	3941.18	812.383511	731.765	812.386571	662.353	812.389331	458.039	812.391782	3848.24	812.393931	2786.27	812.395773	4692.55	812.397312	809.804	812.398546	1668.63	812.400099	1593.73	812.400419	335.294	812.400434	618.824	812.400143	967.451	812.399549	998.824	812.398649	415.686	812.397444	847.059	812.395933	846.667	812.394123	703.137	812.377371	1118.43	812.481191	1096.47	812.481179	1644.71	812.401986	287.059	812.402555	1112.16	812.402781
720	812.394045	3455.29	812.397716	3565.49	812.401084	779.608	812.404144	651.373	812.406904	474.902	812.409355	3777.25	812.411504	2696.08	812.413346	4437.65	812.414885	657.647	812.416120	1743.14	812.417673	1478.43	812.417993	371.765	812.418007	667.451	812.417717	841.569	812.417122	934.51	812.416223	409.02	812.415018	907.059	812.413506	829.804	812.411697	640	812.394944	1043.14	812.498767	997.255	812.498754	1563.14	812.419560	299.216	812.420129	1061.18	812.420354
721	812.411618	3519.22	812.415289	3064.71	812.418657	734.902	812.421718	677.647	812.424478	530.196	812.426929	4046.67	812.429078	2454.9	812.430920	3852.94	812.432459	625.882	812.433694	1785.88	812.435246	1298.04	812.435566	516.863	812.435581	703.529	812.435290	805.49	812.434696	873.333	812.433797	496.863	812.432592	915.686	812.431080	876.863	812.429271	605.882	812.412518	1005.1	812.516342	1025.1	812.516330	1518.04	812.437134	347.059	812.437703	964.706	812.437928
722	812.429191	3517.65	812.432863	2805.49	812.436231	651.765	812.439291	738.431	812.442052	483.529	812.444503	4260.78	812.446652	2442.75	812.448494	3558.43	812.450033	683.137	812.451268	1773.73	812.452821	1244.71	812.453141	560.392	812.453155	654.51	812.452864	809.804	812.452270	861.177	812.451371	505.49	812.450166	916.863	812.448654	987.059	812.446844	604.706	812.430091	988.627	812.533918	1124.31	812.533906	1473.33	812.454708	371.373	812.455277	898.824	812.455502
723	812.446765	3243.92	812.450436	2660	812.453805	616.863	812.456865	627.451	812.459626	466.275	812.462077	3959.61	812.464226	2588.24	812.466068	3602.75	812.467607	659.216	812.468842	1751.37	812.470395	1241.18	812.470715	414.902	812.470730	527.059	812.470439	872.157	812.469844	910.588	812.468945	348.235	812.467740	916.078	812.466228	996.863	812.464419	624.706	812.447665	969.804	812.551494	1177.65	812.551482	1468.24	812.472282	338.431	812.472851	1016.47	812.473077
724	812.464339	2892.16	812.468010	2676.08	812.471379	636.078	812.474439	572.941	812.477200	577.255	812.479651	3492.55	812.481800	2469.02	812.483642	3621.57	812.485182	649.02	812.486416	1866.67	812.487969	1256.08	812.488289	286.275	812.488304	509.02	812.488013	956.863	812.487419	887.843	812.486519	249.02	812.485314	872.157	812.483803	825.098	812.481993	590.98	812.465239	889.412	812.569071	1187.45	812.569058	1494.51	812.489857	299.216	812.490426	1151.76	812.490651
725	812.481913	2799.22	812.485585	2749.02	812.488953	609.412	812.492014	659.608	812.494774	617.255	812.497225	3162.35	812.499375	2212.94	812.501217	3625.88	812.502756	735.686	812.503991	1939.61	812.505544	1272.94	812.505864	280.784	812.505879	525.49	812.505588	985.098	812.504993	829.02	812.504094	267.451	812.502889	887.059	812.501377	627.451	812.499567	550.98	812.482813	853.333	812.586647	1182.35	812.586635	1478.43	812.507431	254.51	812.508000	1140.78	812.508226
726	812.499488	2815.69	812.503159	2691.76	812.506528	565.882	812.509588	751.373	812.512349	511.373	812.514800	2977.65	812.516949	2132.16	812.518792	3644.31	812.520331	744.706	812.521566	1837.65	812.523119	1274.51	812.523439	340.784	812.523453	455.686	812.523163	960.392	812.522568	836.471	812.521669	274.902	812.520464	916.863	812.518952	602.353	812.517142	568.235	812.500387	866.667	812.604224	1139.22	812.604212	1456.08	812.525006	284.706	812.525575	1076.86	812.525801
727	812.517062	2587.45	812.520734	2450.59	812.524102	532.941	812.527163	740.392	812.529924	460.784	812.532375	2879.61	812.534524	2237.65	812.536366	3578.04	812.537906	627.059	812.539140	1574.9	812.540694	1149.02	812.541014	349.412	812.541028	387.451	812.540738	849.412	812.540143	816.471	812.539244	248.627	812.538039	801.961	812.536527	654.902	812.534717	592.941	812.517962	861.961	812.621801	1163.14	812.621788	1412.94	812.542581	361.569	812.543150	979.608	812.543376
728	812.534637	2300.78	812.538308	2342.75	812.541677	480.392	812.544738	719.216	812.547499	461.961	812.549950	2896.86	812.552099	2197.25	812.553942	3426.67	812.555481	527.451	812.556716	1350.2	812.558269	1034.9	812.558589	369.412	812.558604	396.863	812.558313	712.941	812.557718	792.549	812.556819	314.51	812.555614	680	812.554102	663.529	812.552292	572.549	812.535537	691.765	812.639378	1170.59	812.639365	1319.61	812.560156	341.961	812.560725	836.078	812.560951
729	812.552212	2138.82	812.555883	2478.04	812.559252	424.314	812.562313	730.196	812.565074	398.431	812.567525	2981.96	812.569675	2067.45	812.571517	3324.71	812.573056	498.039	812.574291	1349.02	812.575844	1078.82	812.576164	386.667	812.576179	371.765	812.575888	623.529	812.575294	785.882	812.574394	354.118	812.573189	644.706	812.571677	645.49	812.569867	509.804	812.553111	555.294	812.656955	959.216	812.656943	1262.35	812.577732	245.49	812.578301	843.529	812.578526
730	812.569787	2215.29	812.573458	2708.63	812.576828	415.686	812.579888	761.176	812.582649	349.02	812.585100	3007.84	812.587250	2030.2	812.589092	3515.29	812.590632	461.961	812.591867	1541.18	812.593420	1226.67	812.593740	340.392	812.593755	324.314	812.593464	664.706	812.592869	798.431	812.591970	301.961	812.590765	664.314	812.589253	654.902	812.587443	527.059	812.570687	572.549	812.674532	710.98	812.674520	1225.1	812.595307	270.588	812.595876	979.216	812.596102
731	812.587362	2329.41	812.591034	2767.06	812.594403	458.431	812.597464	635.686	812.600225	344.706	812.602676	3022.75	812.604826	1994.51	812.606668	3716.08	812.608208	494.902	812.609442	1727.45	812.610996	1209.8	812.611316	286.275	812.611330	291.765	812.611040	680.784	812.610445	806.275	812.609545	273.725	812.608340	616.471	812.606828	682.353	812.605018	601.176	812.588262	644.314	812.692110	642.353	812.692098	1031.76	812.612883	341.569	812.613452	1028.63	812.613678
732	812.604937	2427.06	812.608609	2540	812.611979	523.529	812.615039	500.392	812.617800	325.49	812.620252	3075.69	812.622401	1801.18	812.624244	3696.47	812.625784	565.882	812.627018	1701.96	812.628571	1048.63	812.628892	319.608	812.628906	358.824	812.628615	655.686	812.628021	816.471	812.627121	280.392	812.625916	581.176	812.624404	626.275	812.622594	623.529	812.605837	707.451	812.709688	724.314	812.709676	987.059	812.630459	314.902	812.631028	1002.35	812.631254
733	812.622513	2505.1	812.626185	2181.96	812.629554	534.118	812.632615	490.588	812.635376	284.314	812.637828	3090.2	812.639977	1668.63	812.641820	3450.2	812.643360	573.333	812.644594	1544.31	812.646148	952.157	812.646468	344.706	812.646483	394.51	812.646192	659.216	812.645597	875.294	812.644697	283.137	812.643492	614.51	812.641980	548.235	812.640170	522.745	812.623413	696.863	812.727266	749.412	812.727254	1087.84	812.648035	223.137	812.648604	962.745	812.648830
734	812.640089	2487.84	812.643761	2196.86	812.647130	566.275	812.650191	503.922	812.652952	303.137	812.655404	2925.88	812.657554	1659.61	812.659396	3203.14	812.660936	536.078	812.662171	1351.76	812.663724	952.941	812.664044	332.941	812.664059	413.333	812.663768	658.431	812.663174	867.843	812.662274	292.941	812.661069	646.667	812.659556	549.02	812.657746	408.627	812.640989	683.529	812.744844	717.647	812.744832	1170.98	812.665612	233.725	812.666181	912.549	812.666407
735	812.657665	2341.96	812.661337	2459.22	812.664706	621.569	812.667767	487.843	812.670529	360	812.672980	2725.1	812.675130	1641.57	812.676973	3195.29	812.678512	477.647	812.679747	1208.24	812.681300	887.451	812.681621	262.745	812.681635	402.745	812.681344	547.451	812.680750	749.412	812.679850	246.275	812.678645	618.039	812.677133	601.569	812.675323	407.843	812.658565	659.216	812.762422	809.412	812.762410	1115.69	812.683188	251.765	812.683757	898.431	812.683983
736	812.675241	2314.9	812.678913	2482.75	812.682283	609.02	812.685344	497.647	812.688105	435.686	812.690557	2604.31	812.692707	1747.06	812.694549	3259.22	812.696089	418.039	812.697324	1127.84	812.698877	858.039	812.699197	201.569	812.699212	423.137	812.698921	446.275	812.698327	674.51	812.697427	213.333	812.696222	578.431	812.694710	655.294	812.692899	470.588	812.676141	684.706	812.780001	924.706	812.779989	1086.27	812.700765	218.039	812.701334	925.098	812.701560
737	812.692817	2297.65	812.696490	2162.75	812.699859	587.059	812.702921	490.196	812.705682	509.804	812.708134	2567.84	812.710283	2039.22	812.712126	3049.02	812.713666	489.02	812.714901	1136.47	812.716454	872.549	812.716774	191.765	812.716789	492.941	812.716498	457.255	812.715904	604.706	812.715004	265.098	812.713799	534.118	812.712286	626.667	812.710476	470.196	812.693717	747.843	812.797580	856.471	812.797567	1065.1	812.718342	196.863	812.718911	772.549	812.719137
738	812.710394	2200.39	812.714066	1888.63	812.717436	599.608	812.720497	425.49	812.723259	549.02	812.725710	2750.59	812.727860	2130.59	812.729703	2733.33	812.731243	643.922	812.732478	1201.96	812.734031	755.294	812.734351	226.275	812.734366	519.216	812.734075	520.392	812.733481	556.078	812.732581	311.765	812.731376	520	812.729863	545.098	812.728053	406.275	812.711294	694.118	812.815159	681.569	812.815146	972.941	812.735919	223.922	812.736488	621.961	812.736714
739	812.727971	2225.1	812.731643	1885.1	812.735013	548.627	812.738074	389.412	812.740836	508.235	812.743288	3037.65	812.745437	1958.04	812.747280	2609.41	812.748820	682.745	812.750055	1235.69	812.751608	573.333	812.751929	248.627	812.751943	444.314	812.751652	485.098	812.751058	536.471	812.750158	301.569	812.748953	553.333	812.747441	489.804	812.745630	398.824	812.728871	609.02	812.832738	610.98	812.832725	808.627	812.753497	258.431	812.754066	610.98	812.754291
740	812.745548	2396.08	812.749220	2189.41	812.752590	516.863	812.755651	412.941	812.758413	421.176	812.760865	3148.63	812.763015	1727.45	812.764858	2800	812.766398	611.373	812.767632	1256.86	812.769186	592.157	812.769506	256.471	812.769521	419.608	812.769230	421.569	812.768635	564.314	812.767736	334.118	812.766530	589.412	812.765018	562.745	812.763208	441.176	812.746448	685.098	812.850317	666.275	812.850305	734.51	812.771074	270.588	812.771643	635.686	812.771869
741	812.763125	2308.24	812.766798	2455.29	812.770167	522.353	812.773229	420	812.775990	320.392	812.778442	3236.08	812.780592	1689.02	812.782435	3065.88	812.783975	577.255	812.785210	1356.47	812.786764	742.745	812.787084	265.098	812.787099	382.745	812.786808	455.294	812.786213	657.647	812.785313	346.667	812.784108	608.235	812.782596	622.353	812.780785	520	812.764025	800.784	812.867897	696.863	812.867884	681.569	812.788652	270.196	812.789221	601.961	812.789447
742	812.780702	2135.29	812.784375	2516.47	812.787745	585.49	812.790806	473.333	812.793568	293.725	812.796020	3244.71	812.798170	1751.76	812.800013	3191.37	812.801553	587.451	812.802788	1373.73	812.804341	872.549	812.804662	256.863	812.804676	328.627	812.804385	589.804	812.803791	684.706	812.802891	302.745	812.801686	663.922	812.800173	645.098	812.798363	636.471	812.781602	819.216	812.885476	707.451	812.885464	787.059	812.806230	260.392	812.806799	560	812.807024
743	812.798280	2136.86	812.801953	2459.61	812.805323	609.02	812.808384	551.765	812.811146	327.843	812.813598	2950.2	812.815748	1868.63	812.817591	3221.96	812.819131	666.667	812.820366	1349.41	812.821919	930.98	812.822240	221.569	812.822254	347.843	812.821963	720.392	812.821369	695.294	812.820469	257.255	812.819264	655.294	812.817751	549.02	812.815941	621.176	812.799180	721.569	812.903056	769.02	812.903044	913.333	812.823808	212.549	812.824377	620.784	812.824603
744	812.815857	2202.75	812.819530	2614.12	812.822901	667.059	812.825962	601.961	812.828724	412.941	812.831176	2791.76	812.833326	2029.41	812.835169	3302.35	812.836709	681.569	812.837944	1435.29	812.839498	1044.31	812.839818	264.314	812.839833	431.373	812.839542	721.569	812.838947	716.078	812.838047	285.49	812.836842	548.235	812.835329	455.294	812.833519	526.275	812.816758	641.961	812.920636	820.784	812.920624	990.588	812.841386	190.98	812.841955	675.686	812.842181
745	812.833435	2371.37	812.837108	2830.59	812.840479	734.51	812.843540	566.667	812.846302	468.235	812.848754	3085.49	812.850904	2242.35	812.852747	3385.1	812.854287	642.353	812.855522	1581.57	812.857076	1138.43	812.857396	361.569	812.857411	416.863	812.857120	639.216	812.856526	689.804	812.855626	378.039	812.854420	494.118	812.852908	465.098	812.851097	490.588	812.834336	576.471	812.938217	800.392	812.938204	987.843	812.858964	236.471	812.859534	645.098	812.859759
746	812.851013	2524.31	812.854687	2979.22	812.858057	789.804	812.861119	680.784	812.863880	533.726	812.866333	3497.65	812.868483	2294.9	812.870326	3603.53	812.871866	677.255	812.873101	1567.06	812.874655	1120.78	812.874975	389.412	812.874990	389.02	812.874699	574.902	812.874104	691.373	812.873204	405.882	812.871999	550.196	812.870486	558.824	812.868676	522.353	812.851914	623.529	812.955797	749.804	812.955785	1037.25	812.876543	247.059	812.877112	644.706	812.877338
747	812.868592	2695.69	812.872265	3149.02	812.875635	783.137	812.878697	853.333	812.881459	609.412	812.883911	3751.37	812.886061	2230.98	812.887905	4002.35	812.889445	838.039	812.890680	1477.25	812.892234	1090.59	812.892554	344.314	812.892569	475.686	812.892278	619.216	812.891683	685.098	812.890783	407.059	812.889578	660	812.888065	582.353	812.886254	519.216	812.869492	740.392	812.973378	800	812.973365	1020	812.894122	248.627	812.894691	721.961	812.894917
748	812.886170	2867.84	812.889844	3440	812.893214	864.706	812.896276	950.588	812.899038	638.824	812.901490	4016.86	812.903640	2298.43	812.905483	4278.43	812.907024	996.863	812.908259	1551.76	812.909813	1067.84	812.910133	369.412	812.910148	512.549	812.909857	703.922	812.909262	679.608	812.908362	405.882	812.907156	740	812.905644	587.843	812.903833	485.098	812.887071	837.647	812.990959	1002.75	812.990946	1051.37	812.911701	336.471	812.912270	825.882	812.912496
749	812.903749	3078.82	812.907422	3690.2	812.910793	1068.63	812.913855	943.922	812.916617	718.039	812.919069	4411.37	812.921219	2633.73	812.923063	4555.69	812.924603	1085.88	812.925838	2007.45	812.927392	1230.59	812.927712	406.667	812.927727	470.196	812.927436	758.431	812.926841	785.098	812.925941	434.118	812.924736	829.804	812.923223	718.431	812.921412	517.255	812.904649	1056.47	813.008540	1214.51	813.008527	1263.53	812.929280	510.196	812.929849	938.431	812.930075
750	812.921328	3381.57	812.925001	4103.92	812.928372	1301.18	812.931434	961.177	812.934196	839.608	812.936648	4895.29	812.938799	2943.53	812.940642	5110.59	812.942182	1142.35	812.943417	2462.35	812.944971	1529.8	812.945291	432.157	812.945306	496.863	812.945015	830.196	812.944420	925.49	812.943520	510.196	812.942315	836.471	812.940802	979.216	812.938991	663.529	812.922228	1385.88	813.026121	1398.04	813.026108	1661.18	812.946860	676.863	812.947429	1092.16	812.947655
751	812.938907	3582.75	812.942580	4538.82	812.945951	1490.2	812.949013	1045.88	812.951775	951.373	812.954228	5398.43	812.956378	3248.24	812.958221	5781.18	812.959762	1229.41	812.960997	2650.59	812.962551	1723.53	812.962871	498.039	812.962886	587.843	812.962595	1027.06	812.962000	1085.1	812.961100	654.51	812.959894	855.686	812.958382	1115.69	812.956571	865.098	812.939807	1576.47	813.043702	1533.33	813.043690	2050.2	812.964439	735.686	812.965009	1314.51	812.965234
752	812.956486	3774.51	812.960160	4885.1	812.963530	1721.18	812.966592	1291.76	812.969355	1155.69	812.971807	5779.22	812.973958	3733.33	812.975801	6385.88	812.977341	1320.39	812.978576	2814.51	812.980130	1914.9	812.980451	588.627	812.980465	763.137	812.980174	1279.61	812.979580	1251.76	812.978680	875.294	812.977474	1179.61	812.975961	1158.43	812.974151	1032.16	812.957386	1727.84	813.061284	1655.29	813.061272	2246.67	812.982019	733.333	812.982588	1570.2	812.982814
753	812.974065	4056.47	812.977739	5077.25	812.981110	2070.98	812.984172	1571.37	812.986934	1326.27	812.989387	6158.82	812.991538	4264.71	812.993381	6649.02	812.994921	1542.35	812.996156	3064.71	812.997710	2236.08	812.998031	710.588	812.998045	931.765	812.997754	1596.86	812.997160	1367.84	812.996260	1164.71	812.995054	1741.96	812.993541	1343.92	812.991730	1129.8	812.974966	1940.78	813.078866	1805.49	813.078853	2211.76	812.999599	780	813.000168	1905.88	813.000394
754	812.991645	4559.22	812.995319	5440.78	812.998690	2520	813.001752	1814.12	813.004514	1480	813.006967	6591.37	813.009118	4827.06	813.010961	6699.61	813.012501	1921.96	813.013736	3399.22	813.015291	2465.1	813.015611	910.588	813.015626	1093.73	813.015335	1954.9	813.014740	1444.31	813.013840	1396.86	813.012634	2177.65	813.011121	1564.71	813.009310	1311.76	812.992546	2293.33	813.096448	1945.1	813.096435	2186.27	813.017179	901.961	813.017749	2180	813.017974
755	813.009225	5300.39	813.012899	6217.25	813.016270	2960.39	813.019332	2007.84	813.022094	1808.24	813.024547	6978.43	813.026698	5594.12	813.028541	6961.18	813.030082	2301.18	813.031317	3913.73	813.032871	2400.78	813.033191	1163.14	813.033206	1221.18	813.032915	2052.16	813.032320	1458.82	813.031420	1351.37	813.030214	2196.47	813.028701	1665.49	813.026891	1574.9	813.010125	2610.2	813.114030	2067.06	813.114017	2342.75	813.034760	960	813.035329	2236.86	813.035555
756	813.026805	6378.43	813.030479	7318.43	813.033850	3126.67	813.036912	2240.39	813.039675	2286.67	813.042127	7420.78	813.044278	6463.92	813.046122	7830.59	813.047662	2520.78	813.048897	4703.92	813.050451	2416.08	813.050772	1479.61	813.050786	1415.69	813.050495	1852.94	813.049901	1591.37	813.049000	1227.84	813.047795	1973.33	813.046282	1738.82	813.044471	1827.06	813.027705	2939.22	813.131612	2098.82	813.131600	2564.31	813.052340	974.902	813.052909	2233.73	813.053135
757	813.044385	7622.35	813.048059	8284.71	813.051430	3045.88	813.054493	2529.02	813.057255	2664.31	813.059708	8347.45	813.061859	7422.35	813.063702	9133.33	813.065243	2688.24	813.066478	5748.63	813.068032	2792.94	813.068352	1702.35	813.068367	1702.35	813.068076	1728.63	813.067481	1972.94	813.066581	1305.88	813.065375	1940.39	813.063863	1820.78	813.062052	1977.25	813.045286	3472.55	813.149195	2089.02	813.149182	2712.16	813.069921	1137.65	813.070490	2393.33	813.070716
758	813.061966	8873.73	813.065640	9083.14	813.069011	3108.63	813.072073	2924.71	813.074836	2852.55	813.077289	9890.2	813.079439	8301.57	813.081283	10534.9	813.082823	2930.59	813.084059	6687.45	813.085613	3361.18	813.085933	1806.27	813.085948	2214.9	813.085657	1921.96	813.085062	2450.59	813.084162	1509.41	813.082956	2278.82	813.081443	2078.82	813.079632	2231.37	813.062866	4141.96	813.166777	2184.71	813.166765	2904.71	813.087502	1436.47	813.088071	2700	813.088297
759	813.079546	10332.2	813.083220	9951.37	813.086591	3419.61	813.089654	3007.45	813.092417	2890.2	813.094870	11414.5	813.097020	8843.53	813.098864	11445.5	813.100404	3089.02	813.101640	7128.63	813.103194	3978.04	813.103514	1881.57	813.103529	2623.53	813.103238	2408.63	813.102643	2936.08	813.101743	1760	813.100537	2727.45	813.099024	2666.27	813.097213	2654.12	813.080447	4486.27	813.184360	2297.65	813.184348	3088.24	813.105083	1730.98	813.105652	3039.61	813.105878
760	813.097127	11299.6	813.100801	10487.1	813.104172	3375.69	813.107235	2596.86	813.109998	2823.92	813.112451	11907.5	813.114601	8774.51	813.116445	11740.8	813.117986	2923.53	813.119221	6927.84	813.120775	4551.37	813.121096	1997.65	813.121110	2683.92	813.120819	3029.02	813.120225	3420	813.119324	2122.75	813.118119	3004.31	813.116606	3339.61	813.114794	3219.61	813.098027	4463.14	813.201944	2353.73	813.201931	3211.76	813.122664	1929.41	813.123234	3341.57	813.123459
761	813.114708	10622.4	813.118382	9812.16	813.121753	2877.65	813.124816	2172.55	813.127579	2576.08	813.130032	11159.6	813.132183	8062.35	813.134026	11583.1	813.135567	2555.69	813.136803	6286.27	813.138357	4731.37	813.138677	2063.53	813.138692	2590.2	813.138401	3642.75	813.137806	3830.2	813.136906	2386.27	813.135700	3126.27	813.134187	3629.8	813.132376	3601.18	813.115608	4097.65	813.219527	2367.84	813.219515	3286.27	813.140246	1921.57	813.140815	3501.57	813.141041
762	813.132289	9078.43	813.135963	8227.45	813.139335	2322.35	813.142398	2044.71	813.145160	2231.76	813.147613	9868.24	813.149764	6918.43	813.151608	10946.3	813.153149	2094.12	813.154384	5247.84	813.155938	4513.73	813.156259	2005.88	813.156274	2460.39	813.155982	3921.96	813.155388	3925.88	813.154487	2271.76	813.153282	3198.82	813.151768	3352.94	813.149957	3632.55	813.133190	3406.27	813.237110	2294.9	813.237098	3276.47	813.157827	1793.33	813.158397	3590.98	813.158623
763	813.149870	8011.76	813.153545	6878.43	813.156916	1909.8	813.159979	1884.31	813.162742	1817.65	813.165195	8653.73	813.167346	5923.53	813.169190	9757.65	813.170730	1688.63	813.171966	4266.27	813.173520	4020.78	813.173841	1832.94	813.173855	2036.47	813.173564	3442.35	813.172969	3527.06	813.172069	1825.49	813.170863	3007.06	813.169350	2790.98	813.167539	3271.37	813.150771	2609.8	813.254694	2143.14	813.254682	3132.16	813.175409	1563.14	813.175979	3386.27	813.176205
764	813.167452	7267.45	813.171126	6278.43	813.174498	1636.08	813.177561	1708.63	813.180324	1396.08	813.182777	7724.71	813.184928	5185.88	813.186772	8626.67	813.188312	1503.92	813.189548	3707.84	813.191102	3441.96	813.191423	1632.94	813.191437	1568.24	813.191146	2617.65	813.190552	2916.47	813.189651	1379.61	813.188445	2587.84	813.186932	2300.78	813.185121	2682.35	813.168352	2146.67	813.272278	2034.9	813.272266	2768.63	813.192991	1351.76	813.193561	2696.47	813.193787
765	813.185034	6490.2	813.188708	5992.94	813.192080	1483.92	813.195143	1550.2	813.197906	1135.69	813.200359	7183.92	813.202510	4705.88	813.204354	7869.02	813.205895	1459.22	813.207130	3394.12	813.208685	2779.22	813.209005	1328.24	813.209020	1273.33	813.208729	2198.82	813.208134	2362.75	813.207233	1112.55	813.206027	2231.37	813.204514	1956.86	813.202703	2177.25	813.185934	2071.76	813.289862	1801.18	813.289850	2271.37	813.210574	1262.35	813.211143	2018.82	813.211369
766	813.202615	5645.49	813.206290	5552.16	813.209662	1344.31	813.212725	1351.37	813.215488	1099.61	813.217941	6670.2	813.220092	4513.73	813.221936	7223.53	813.223477	1430.59	813.224713	3055.29	813.226267	2187.45	813.226587	1032.16	813.226602	1105.49	813.226311	2056.08	813.225716	1989.41	813.224816	1050.98	813.223610	1915.29	813.222097	1721.18	813.220285	1803.14	813.203516	2010.2	813.307446	1536.47	813.307434	1949.8	813.228156	1175.29	813.228726	1629.02	813.228951
767	813.220198	5014.51	813.223872	5003.14	813.227244	1250.98	813.230307	1073.73	813.233070	1023.92	813.235524	6327.84	813.237675	4156.47	813.239519	6613.73	813.241060	1312.16	813.242295	2811.37	813.243850	1921.96	813.244170	868.627	813.244185	933.333	813.243894	1816.08	813.243299	1756.47	813.242398	990.196	813.241192	1668.63	813.239679	1554.51	813.237868	1451.76	813.221098	1815.69	813.325031	1326.27	813.325018	1871.37	813.245739	965.49	813.246308	1426.67	813.246534
768	813.237780	4850.59	813.241455	4630.2	813.244827	1224.71	813.247890	841.961	813.250653	889.02	813.253106	6197.65	813.255257	3492.94	813.257101	6159.22	813.258642	1222.35	813.259878	2710.98	813.261432	1996.08	813.261753	783.922	813.261768	844.314	813.261476	1609.02	813.260882	1541.96	813.259981	903.137	813.258775	1592.94	813.257262	1438.82	813.255450	1308.24	813.238680	1584.31	813.342615	1207.45	813.342603	1886.27	813.263322	693.726	813.263891	1309.41	813.264117
769	813.255362	4847.06	813.259037	4494.9	813.262409	1134.51	813.265472	819.608	813.268236	722.745	813.270689	5966.27	813.272840	3024.31	813.274684	6088.63	813.276225	1104.71	813.277461	2607.45	813.279015	2081.57	813.279336	630.196	813.279351	774.51	813.279059	1471.37	813.278464	1489.41	813.277564	745.49	813.276358	1488.24	813.274845	1319.61	813.273033	1327.84	813.256263	1495.69	813.360200	1102.35	813.360188	1829.41	813.280905	589.02	813.281474	1325.88	813.281700
770	813.272945	4631.37	813.276620	4394.9	813.279992	1009.41	813.283055	847.059	813.285818	595.686	813.288272	5644.71	813.290423	2904.31	813.292267	6128.63	813.293808	964.706	813.295044	2530.59	813.296599	2004.71	813.296919	545.882	813.296934	741.569	813.296643	1360	813.296048	1491.76	813.295147	613.333	813.293941	1290.59	813.292428	1204.71	813.290616	1319.22	813.273846	1585.49	813.377785	1161.96	813.377773	1802.75	813.298488	600	813.299057	1259.61	813.299283
771	813.290528	4321.18	813.294203	4202.35	813.297575	885.49	813.300638	731.373	813.303402	573.726	813.305855	5408.24	813.308007	3030.59	813.309851	5840	813.311392	912.549	813.312627	2531.37	813.314182	1883.53	813.314502	576.863	813.314517	728.627	813.314226	1289.8	813.313631	1350.98	813.312731	594.51	813.311524	1107.84	813.310011	1064.31	813.308200	1205.88	813.291429	1509.02	813.395370	1298.04	813.395358	1882.35	813.316071	585.098	813.316641	1185.88	813.316867
772	813.308111	4049.8	813.311786	4072.94	813.315158	805.098	813.318222	622.745	813.320985	627.843	813.323439	5359.22	813.325590	3128.24	813.327434	5356.86	813.328975	944.706	813.330211	2483.14	813.331765	1860.39	813.332086	585.098	813.332101	714.902	813.331809	1286.27	813.331215	1146.67	813.330314	642.353	813.329108	1071.76	813.327595	1065.1	813.325783	1122.75	813.309012	1236.86	813.412956	1239.61	813.412944	1946.67	813.333655	515.686	813.334224	1264.71	813.334450
773	813.325694	3852.16	813.329369	4005.1	813.332742	758.824	813.335805	585.098	813.338568	657.647	813.341022	5315.69	813.343174	3123.92	813.345018	4981.96	813.346559	943.137	813.347795	2332.16	813.349349	1808.24	813.349670	567.059	813.349684	691.765	813.349393	1358.43	813.348798	1154.12	813.347898	623.922	813.346692	1083.92	813.345178	1056.47	813.343367	1014.12	813.326595	1034.9	813.430541	1042.75	813.430529	1887.06	813.351239	415.294	813.351808	1388.24	813.352034
774	813.343277	3579.61	813.346953	3976.47	813.350325	825.49	813.353389	622.745	813.356152	692.549	813.358606	5012.55	813.360757	2912.55	813.362602	4816.08	813.364143	861.569	813.365378	2219.22	813.366933	1723.14	813.367253	612.157	813.367268	694.51	813.366977	1311.76	813.366382	1190.2	813.365482	638.431	813.364276	1056.86	813.362762	986.667	813.360950	918.824	813.344178	995.294	813.448127	1008.63	813.448115	1809.41	813.368823	400.784	813.369392	1322.75	813.369618
775	813.360861	3469.02	813.364537	3769.41	813.367909	939.608	813.370973	680.392	813.373736	689.02	813.376190	4814.12	813.378341	2547.06	813.380186	4793.33	813.381727	783.529	813.382963	2185.1	813.384517	1597.65	813.384838	621.961	813.384852	575.686	813.384561	1079.22	813.383966	1074.9	813.383066	576.078	813.381860	966.667	813.380346	889.804	813.378534	756.471	813.361762	1048.24	813.465713	1094.51	813.465701	1722.75	813.386407	458.431	813.386976	1261.57	813.387202
776	813.378445	3481.96	813.382120	3382.75	813.385493	901.961	813.388557	704.706	813.391320	654.51	813.393774	4701.96	813.395926	2377.25	813.397770	4658.43	813.399311	695.686	813.400547	1937.65	813.402102	1529.02	813.402422	542.745	813.402437	492.549	813.402146	894.902	813.401551	956.078	813.400650	505.882	813.399444	960.784	813.397930	835.686	813.396119	705.882	813.379346	1114.51	813.483299	1044.31	813.483287	1654.9	813.403991	504.706	813.404561	1300	813.404787
777	813.396029	3483.92	813.399704	3071.37	813.403077	786.275	813.406141	672.549	813.408904	591.373	813.411358	4521.96	813.413510	2469.02	813.415354	4438.82	813.416895	621.961	813.418131	1709.41	813.419686	1396.47	813.420006	503.922	813.420021	435.294	813.419730	783.922	813.419135	943.529	813.418235	520.392	813.417028	901.177	813.415515	738.824	813.413703	717.647	813.396930	1223.53	813.500886	845.882	813.500873	1567.84	813.421576	487.059	813.422145	1179.22	813.422371
778	813.413613	3452.94	813.417289	2996.86	813.420661	775.294	813.423725	689.804	813.426489	541.961	813.428943	4340	813.431095	2515.69	813.432939	4276.08	813.434480	657.255	813.435716	1615.69	813.437271	1317.65	813.437591	449.02	813.437606	426.667	813.437315	758.431	813.436720	804.314	813.435819	544.314	813.434613	730.588	813.433099	704.706	813.431288	763.922	813.414514	1233.33	813.518472	748.235	813.518460	1556.47	813.439160	421.176	813.439730	990.588	813.439956
779	813.431197	3278.43	813.434873	2943.14	813.438246	769.412	813.441310	702.353	813.444073	510.98	813.446528	4129.41	813.448679	2387.45	813.450524	4156.08	813.452065	720	813.453301	1489.02	813.454856	1390.59	813.455176	373.333	813.455191	389.412	813.454900	843.529	813.454305	745.098	813.453404	467.059	813.452198	588.235	813.450684	690.588	813.448872	690.98	813.432098	1067.45	813.536059	785.49	813.536047	1534.12	813.456745	324.706	813.457315	863.529	813.457541
780	813.448782	2972.55	813.452458	2920.78	813.455831	663.529	813.458895	644.706	813.461658	545.49	813.464112	3882.75	813.466264	2194.12	813.468109	3929.8	813.469650	712.941	813.470886	1505.49	813.472441	1461.57	813.472761	331.765	813.472776	352.549	813.472485	910.98	813.471890	725.49	813.470989	410.588	813.469783	592.157	813.468269	636.863	813.466457	634.118	813.449683	873.726	813.553646	843.922	813.553634	1387.06	813.474330	269.02	813.474900	992.157	813.475126
781	813.466367	2702.75	813.470043	2968.63	813.473415	552.157	813.476480	551.373	813.479243	616.078	813.481698	3766.67	813.483849	2142.75	813.485694	3531.37	813.487235	677.647	813.488471	1716.86	813.490026	1325.49	813.490346	439.216	813.490361	379.216	813.490070	850.588	813.489475	720.784	813.488574	338.431	813.487368	670.98	813.485854	535.294	813.484042	608.235	813.467268	838.039	813.571233	864.314	813.571221	1236.86	813.491916	304.706	813.492485	1100	813.492711
782	813.483952	2512.94	813.487628	2956.08	813.491001	607.059	813.494065	517.255	813.496829	709.412	813.499283	3615.69	813.501435	2190.98	813.503279	3242.35	813.504820	610.196	813.506056	1859.22	813.507611	1129.41	813.507932	504.706	813.507947	472.157	813.507655	778.431	813.507060	720.392	813.506160	317.255	813.504953	680.392	813.503440	563.529	813.501628	691.765	813.484853	959.216	813.588820	918.039	813.588808	1298.04	813.509501	314.902	813.510071	1170.98	813.510297
783	813.501537	2414.12	813.505213	2903.14	813.508586	624.706	813.511650	560	813.514414	641.176	813.516868	3473.73	813.519020	2189.8	813.520865	3433.73	813.522406	527.059	813.523642	1898.04	813.525197	983.922	813.525518	421.961	813.525532	553.333	813.525241	763.922	813.524646	759.608	813.523745	354.118	813.522539	609.02	813.521025	714.902	813.519213	752.941	813.502438	935.294	813.606408	1021.57	813.606396	1387.06	813.527087	227.059	813.527657	1342.75	813.527883
784	813.519122	2375.69	813.522798	2814.51	813.526171	603.922	813.529236	550.98	813.532000	507.059	813.534454	3367.84	813.536606	1968.24	813.538450	3631.37	813.539992	523.529	813.541228	1892.94	813.542783	928.235	813.543103	312.941	813.543118	544.314	813.542827	800	813.542232	773.726	813.541331	319.608	813.540125	577.647	813.538611	796.078	813.536799	664.706	813.520023	854.51	813.623996	1001.57	813.623983	1296.86	813.544673	172.549	813.545243	1451.37	813.545468
785	813.536708	2369.8	813.540384	2600.78	813.543757	644.706	813.546821	543.529	813.549585	453.725	813.552040	3353.73	813.554192	1675.29	813.556036	3399.22	813.557578	545.49	813.558814	1848.63	813.560369	983.137	813.560689	301.176	813.560704	492.549	813.560413	779.608	813.559818	727.059	813.558917	260.392	813.557711	587.059	813.556197	631.765	813.554385	518.039	813.537609	825.49	813.641583	874.51	813.641571	1177.65	813.562259	215.686	813.562829	1447.06	813.563055
786	813.554293	2352.16	813.557970	2354.12	813.561343	630.588	813.564407	569.02	813.567171	362.745	813.569626	3270.98	813.571778	1594.51	813.573623	3269.41	813.575164	555.686	813.576400	1767.06	813.577955	1083.53	813.578276	401.961	813.578290	456.078	813.577999	765.098	813.577404	696.078	813.576503	257.647	813.575297	618.039	813.573783	508.235	813.571971	541.961	813.555194	776.863	813.659172	785.49	813.659159	1165.49	813.579845	263.922	813.580415	1368.24	813.580641
787	813.571879	2311.37	813.575556	2230.98	813.578929	564.314	813.581993	562.745	813.584758	296.078	813.587212	3132.94	813.589364	1825.1	813.591209	3403.53	813.592750	602.353	813.593986	1680.78	813.595542	1037.65	813.595862	425.098	813.595877	416.471	813.595586	748.627	813.594991	658.039	813.594090	276.863	813.592883	605.098	813.591369	516.471	813.589557	611.765	813.572780	650.98	813.676760	774.902	813.676747	1173.73	813.597432	251.765	813.598001	1205.1	813.598227
788	813.589465	2343.53	813.593142	2253.33	813.596515	475.294	813.599580	533.333	813.602344	322.353	813.604798	3041.18	813.606951	2031.37	813.608795	3380	813.610337	597.647	813.611573	1467.45	813.613128	894.118	813.613449	364.706	813.613463	360.784	813.613172	670.588	813.612577	674.902	813.611676	237.647	813.610470	633.726	813.608956	561.961	813.607144	679.608	813.590366	581.961	813.694348	678.824	813.694336	1116.47	813.615018	253.725	813.615588	989.804	813.615814
789	813.607052	2300	813.610728	2361.57	813.614102	431.373	813.617166	501.569	813.619930	348.627	813.622385	2900.39	813.624537	1982.75	813.626382	3114.9	813.627924	543.529	813.629160	1219.22	813.630715	835.686	813.631035	278.824	813.631050	330.98	813.630759	668.235	813.630164	692.157	813.629263	223.137	813.628057	671.765	813.626543	572.549	813.624730	707.451	813.607953	511.765	813.711937	616.078	813.711925	1121.18	813.632605	269.02	813.633175	810.196	813.633401
790	813.624638	2147.06	813.628315	2560	813.631688	450.588	813.634753	495.686	813.637517	294.51	813.639972	2745.49	813.642124	1778.04	813.643969	3087.06	813.645511	479.608	813.646747	1136.08	813.648302	879.608	813.648622	224.706	813.648637	381.176	813.648346	718.824	813.647751	696.078	813.646850	302.353	813.645643	713.333	813.644129	568.235	813.642317	692.941	813.625539	548.627	813.729526	558.431	813.729513	1159.22	813.650192	264.314	813.650762	720.392	813.650988
791	813.642225	2104.31	813.645901	2667.06	813.649275	487.843	813.652340	482.353	813.655104	277.255	813.657559	2739.22	813.659711	1652.55	813.661556	3157.65	813.663098	496.863	813.664334	1179.22	813.665889	863.137	813.666210	210.588	813.666224	411.373	813.665933	653.726	813.665338	656.078	813.664437	423.922	813.663231	686.667	813.661717	552.157	813.659904	719.608	813.643126	581.961	813.747115	529.412	813.747102	1116.47	813.667779	305.882	813.668349	804.706	813.668575
792	813.659812	2149.41	813.663488	2500.39	813.666862	616.471	813.669927	467.843	813.672691	330.98	813.675146	2683.53	813.677298	1709.02	813.679143	3123.14	813.680685	574.118	813.681921	1148.63	813.683476	768.627	813.683797	243.137	813.683812	367.451	813.683521	516.078	813.682925	563.137	813.682024	473.725	813.680818	612.941	813.679304	581.961	813.677491	734.118	813.660713	583.529	813.764704	496.078	813.764692	987.843	813.685367	356.078	813.685936	955.294	813.686162
793	813.677399	2247.84	813.681076	2335.69	813.684449	710.196	813.687514	440.392	813.690279	421.569	813.692733	2689.41	813.694886	1682.35	813.696731	3085.88	813.698272	564.706	813.699509	1229.02	813.701064	658.039	813.701385	278.431	813.701399	354.118	813.701108	484.706	813.700513	490.98	813.699612	382.353	813.698405	510.588	813.696891	586.667	813.695079	690.588	813.678300	596.078	813.782293	452.549	813.782281	849.02	813.702954	347.843	813.703524	913.333	813.703750
794	813.694986	2408.63	813.698663	2412.94	813.702037	652.157	813.705102	458.431	813.707866	524.706	813.710321	2785.88	813.712473	1629.41	813.714318	3136.86	813.715860	554.118	813.717096	1517.25	813.718652	618.039	813.718972	247.451	813.718987	401.961	813.718696	511.765	813.718101	525.49	813.717200	256.471	813.715993	432.549	813.714479	583.922	813.712666	580.784	813.695887	620	813.799883	428.627	813.799871	909.412	813.720542	314.51	813.721112	794.902	813.721338
795	813.712573	2397.65	813.716250	2395.69	813.719624	579.216	813.722689	534.902	813.725454	554.902	813.727909	2836.08	813.730061	1785.1	813.731906	3164.31	813.733448	624.706	813.734684	1687.84	813.736240	718.431	813.736560	187.451	813.736575	460.392	813.736284	535.686	813.735689	568.235	813.734788	232.157	813.733581	429.412	813.732067	505.882	813.730254	446.275	813.713475	590.588	813.817473	363.922	813.817460	1014.12	813.738130	321.569	813.738700	687.843	813.738926
796	813.730161	2310.98	813.733838	2192.55	813.737212	547.843	813.740277	566.275	813.743042	458.039	813.745497	2736.86	813.747649	2006.27	813.749494	3230.98	813.751036	658.824	813.752272	1569.8	813.753828	827.059	813.754148	183.529	813.754163	479.216	813.753872	544.314	813.753277	552.941	813.752376	259.608	813.751169	434.902	813.749655	502.745	813.747842	360.784	813.731062	609.02	813.835063	336.078	813.835050	983.137	813.755718	288.627	813.756288	635.686	813.756514
797	813.747749	2167.84	813.751426	2067.06	813.754800	483.137	813.757865	482.745	813.760630	354.51	813.763085	2600.78	813.765237	2036.47	813.767082	3301.57	813.768624	586.275	813.769861	1352.16	813.771416	755.686	813.771737	232.549	813.771751	454.118	813.771460	536.863	813.770865	528.627	813.769964	277.647	813.768757	413.725	813.767243	569.804	813.765430	354.51	813.748650	691.765	813.852653	390.196	813.852641	839.608	813.773307	235.686	813.773876	651.373	813.774102
798	813.765337	2074.12	813.769014	2232.16	813.772388	463.137	813.775453	471.765	813.778218	294.51	813.780673	2702.75	813.782826	1851.37	813.784671	3210.59	813.786213	540.784	813.787449	1379.61	813.789005	681.569	813.789325	232.549	813.789340	438.824	813.789049	503.529	813.788453	588.627	813.787552	305.49	813.786346	447.451	813.784831	599.216	813.783019	447.451	813.766238	807.451	813.870243	505.882	813.870231	768.627	813.790895	172.549	813.791465	644.314	813.791691
799	813.782925	2074.9	813.786602	2318.82	813.789976	508.627	813.793042	476.078	813.795806	291.765	813.798262	3065.1	813.800414	1707.45	813.802259	3056.86	813.803801	514.118	813.805038	1484.71	813.806593	758.039	813.806914	231.765	813.806929	380.784	813.806637	463.529	813.806042	649.412	813.805141	367.843	813.803934	525.49	813.802420	557.255	813.800607	512.941	813.783826	804.314	813.887834	589.02	813.887821	845.49	813.808484	214.118	813.809054	608.235	813.809280
800	813.800513	2187.84	813.804191	2347.06	813.807565	503.922	813.810630	478.824	813.813395	299.216	813.815850	3147.45	813.818003	1651.76	813.819848	3086.27	813.821390	468.627	813.822627	1378.82	813.824182	920.392	813.824503	254.51	813.824518	347.843	813.824226	465.098	813.823631	692.157	813.822730	380.392	813.821523	572.157	813.820009	520.784	813.818196	504.706	813.801415	822.745	813.905425	591.765	813.905412	971.373	813.826073	278.039	813.826643	563.922	813.826869
801	813.818102	2352.16	813.821779	2532.55	813.825154	458.039	813.828219	490.98	813.830984	325.882	813.833439	2950.98	813.835592	1694.12	813.837437	3316.08	813.838979	487.843	813.840216	1212.55	813.841771	958.039	813.842092	263.529	813.842107	342.353	813.841815	550.98	813.841220	640.784	813.840319	306.275	813.839112	556.863	813.837598	473.333	813.835785	483.529	813.819003	759.216	813.923015	604.706	813.923003	1031.37	813.843662	281.176	813.844232	618.824	813.844458
802	813.835691	2496.86	813.839368	2729.02	813.842742	459.608	813.845808	501.569	813.848573	423.529	813.851028	2985.88	813.853181	1832.94	813.855026	3530.2	813.856568	625.49	813.857805	1363.14	813.859361	882.745	813.859681	255.686	813.859696	421.176	813.859405	615.686	813.858809	578.824	813.857908	227.059	813.856701	501.569	813.855187	528.627	813.853374	529.804	813.836592	646.275	813.940607	726.275	813.940594	1162.75	813.861251	208.627	813.861821	744.314	813.862047
803	813.853279	2617.65	813.856957	2688.24	813.860332	664.314	813.863397	560.392	813.866162	517.255	813.868618	3205.1	813.870770	2144.31	813.872616	3705.88	813.874158	838.824	813.875394	1668.24	813.876950	787.451	813.877271	293.333	813.877285	458.431	813.876994	614.118	813.876399	590.196	813.875498	263.529	813.874291	483.529	813.872776	558.039	813.870963	533.333	813.854181	643.529	813.958198	839.608	813.958185	1254.9	813.878841	225.882	813.879411	854.118	813.879637
804	813.870869	2731.37	813.874546	2794.12	813.877921	971.373	813.880986	736.471	813.883752	585.098	813.886207	3272.94	813.888360	2549.41	813.890205	4051.76	813.891747	937.647	813.892984	1817.25	813.894540	820.784	813.894860	386.275	813.894875	441.569	813.894584	596.471	813.893988	638.824	813.893087	354.51	813.891880	574.902	813.890366	553.333	813.888553	450.588	813.871770	765.49	813.975789	881.177	813.975777	1223.14	813.896430	292.941	813.897000	803.529	813.897226
805	813.888458	2901.57	813.892136	3201.18	813.895510	1132.16	813.898576	916.863	813.901341	678.431	813.903797	3307.45	813.905950	2716.08	813.907795	4398.43	813.909337	867.451	813.910574	1843.92	813.912129	955.294	813.912450	420.784	813.912465	410.98	813.912173	602.745	813.911578	642.745	813.910677	420.392	813.909470	694.118	813.907956	592.941	813.906143	389.804	813.889359	906.667	813.993381	869.804	813.993369	1246.67	813.914020	405.882	813.914590	728.627	813.914816
806	813.906047	3290.2	813.909725	3669.41	813.913100	1169.41	813.916166	974.51	813.918931	792.549	813.921386	3821.18	813.923539	2747.06	813.925385	4678.04	813.926927	803.922	813.928164	2017.65	813.929719	1037.25	813.930040	400.392	813.930055	446.275	813.929764	699.216	813.929168	704.706	813.928267	420.392	813.927060	799.216	813.925545	714.51	813.923733	508.627	813.906949	1032.94	814.010973	859.216	814.010961	1358.82	813.931610	501.176	813.932180	834.902	813.932406
807	813.923637	3839.61	813.927315	4137.65	813.930690	1295.69	813.933756	977.255	813.936521	876.078	813.938977	4798.43	813.941130	3037.25	813.942975	4946.27	813.944517	831.373	813.945754	2402.35	813.947310	1133.33	813.947630	440.392	813.947645	548.235	813.947354	919.608	813.946758	861.961	813.945857	398.039	813.944650	916.078	813.943136	856.471	813.941323	656.078	813.924539	1150.59	814.028565	927.451	814.028553	1560.39	813.949201	517.255	813.949770	1079.22	813.949996
808	813.941227	4103.14	813.944905	4645.49	813.948280	1403.92	813.951346	1081.96	813.954111	1041.96	813.956567	5512.16	813.958720	3585.88	813.960565	5229.02	813.962108	939.216	813.963344	2641.96	813.964900	1352.94	813.965221	577.647	813.965235	690.98	813.964944	1184.31	813.964349	1060	813.963448	454.902	813.962240	1122.35	813.960726	974.902	813.958913	740.392	813.942129	1313.73	814.046157	1138.04	814.046145	1883.14	813.966791	497.647	813.967361	1354.12	813.967587
809	813.958817	4317.25	813.962495	5044.31	813.965870	1491.76	813.968936	1287.06	813.971701	1265.88	813.974157	5910.59	813.976310	4146.27	813.978156	5447.45	813.979698	1141.18	813.980935	2751.76	813.982491	1695.69	813.982811	763.529	813.982826	813.333	813.982535	1379.61	813.981939	1264.31	813.981038	588.235	813.979831	1253.33	813.978316	1104.31	813.976503	790.98	813.959719	1487.45	814.063750	1358.82	814.063737	2149.02	813.984382	586.667	813.984952	1578.04	813.985178
810	813.976407	4694.51	813.980086	5515.69	813.983461	1800.39	813.986526	1583.92	813.989292	1454.12	813.991748	6310.98	813.993901	4479.61	813.995747	5754.9	813.997289	1401.18	813.998525	3037.25	814.000081	1983.92	814.000402	912.941	814.000417	973.333	814.000125	1514.12	813.999530	1438.82	813.998629	729.804	813.997422	1269.02	813.995907	1194.9	813.994094	884.314	813.977309	1734.51	814.081342	1507.06	814.081330	2285.1	814.001972	750.588	814.002542	1806.67	814.002768
811	813.993998	5060.39	813.997676	5925.1	814.001051	2210.2	814.004117	1991.76	814.006883	1555.69	814.009339	6586.67	814.011492	4709.41	814.013337	6372.16	814.014880	1648.24	814.016116	3628.24	814.017672	2140.39	814.017993	977.647	814.018008	1148.63	814.017716	1583.92	814.017121	1581.18	814.016220	892.941	814.015013	1297.25	814.013498	1340.78	814.011685	1056.86	813.994899	2062.75	814.098935	1611.37	814.098923	2360	814.019563	910.196	814.020133	2087.84	814.020359
812	814.011588	5398.43	814.015267	6291.37	814.018642	2509.41	814.021708	2315.29	814.024474	1715.69	814.026930	7092.55	814.029083	5127.45	814.030928	7231.37	814.032471	1991.37	814.033708	4225.1	814.035264	2199.61	814.035584	1042.75	814.035599	1383.53	814.035308	1638.04	814.034712	1697.25	814.033811	1001.57	814.032604	1530.98	814.031089	1583.92	814.029276	1374.51	814.012490	2498.82	814.116528	1766.27	814.116516	2544.71	814.037155	999.216	814.037725	2291.76	814.037951
813	814.029179	6170.2	814.032858	6818.43	814.036233	2595.29	814.039299	2448.24	814.042065	1955.69	814.044521	7983.92	814.046674	6060.39	814.048520	7883.14	814.050062	2426.27	814.051299	4741.18	814.052855	2214.51	814.053176	1227.06	814.053190	1576.86	814.052899	1808.63	814.052304	1786.27	814.051402	1089.41	814.050195	1928.63	814.048680	1822.75	814.046867	1660.78	814.030081	3069.41	814.134121	1929.8	814.134109	2572.16	814.054746	1122.35	814.055316	2449.02	814.055542
814	814.046770	7513.33	814.050449	7743.14	814.053824	2691.76	814.056890	2519.61	814.059656	2301.18	814.062112	8873.73	814.064265	7125.1	814.066111	8438.82	814.067654	2810.98	814.068890	5340.39	814.070446	2498.43	814.070767	1455.69	814.070782	1723.53	814.070491	2052.16	814.069895	1990.59	814.068994	1215.69	814.067787	2258.04	814.066272	2048.63	814.064459	1928.24	814.047672	3587.84	814.151715	1997.65	814.151702	2611.76	814.072338	1298.43	814.072908	2671.37	814.073134
815	814.064362	8647.45	814.068040	8762.35	814.071415	2796.08	814.074482	2532.16	814.077248	2619.22	814.079704	9518.04	814.081857	7775.69	814.083703	9107.84	814.085245	2921.57	814.086482	5778.04	814.088038	2963.92	814.088359	1699.22	814.088374	1895.29	814.088082	2276.08	814.087487	2388.63	814.086585	1412.55	814.085378	2485.49	814.083863	2279.22	814.082050	2190.98	814.065263	3750.2	814.169308	2051.37	814.169296	2899.22	814.089929	1554.12	814.090499	2968.24	814.090725
816	814.081953	9152.55	814.085632	9050.98	814.089007	2927.84	814.092073	2504.31	814.094839	2654.12	814.097295	9916.08	814.099449	7890.59	814.101295	9935.29	814.102837	2752.16	814.104074	5785.49	814.105630	3375.29	814.105951	1800.78	814.105966	2102.75	814.105674	2478.43	814.105079	2873.33	814.104177	1696.47	814.102970	2723.53	814.101455	2575.29	814.099642	2470.2	814.082855	3684.31	814.186902	2150.59	814.186890	3241.57	814.107521	1743.92	814.108091	3125.88	814.108317
817	814.099545	9223.53	814.103223	8503.14	814.106599	2869.8	814.109665	2352.16	814.112431	2231.37	814.114887	10053.3	814.117041	7712.94	814.118887	10525.1	814.120429	2435.69	814.121666	5722.75	814.123222	3668.63	814.123543	1818.43	814.123558	2152.94	814.123266	2704.71	814.122671	3295.29	814.121769	1844.71	814.120562	2963.14	814.119047	2849.8	814.117234	2723.92	814.100446	3512.94	814.204496	2210.59	814.204484	3253.73	814.125113	1750.2	814.125684	3082.35	814.125910
818	814.117136	8857.25	814.120815	7714.51	814.124191	2494.51	814.127257	2248.63	814.130023	1676.08	814.132479	9794.51	814.134633	7425.49	814.136479	10472.9	814.138021	2276.08	814.139258	5749.8	814.140814	3749.02	814.141135	1992.55	814.141150	2169.41	814.140859	2879.22	814.140263	3386.67	814.139362	1741.96	814.138154	3038.82	814.136639	3001.96	814.134826	2907.06	814.118038	3212.16	814.222090	2151.37	814.222078	3068.63	814.142706	1623.92	814.143276	2941.57	814.143502
819	814.134728	7989.41	814.138407	6907.06	814.141783	1885.88	814.144849	2067.06	814.147616	1361.18	814.150072	9156.86	814.152225	6797.65	814.154071	9715.69	814.155614	2138.82	814.156851	5310.59	814.158407	3621.57	814.158728	2103.53	814.158743	2163.14	814.158451	2925.88	814.157856	3212.16	814.156954	1632.16	814.155747	2838.43	814.154232	2901.57	814.152418	2818.82	814.135630	2819.22	814.239685	2049.41	814.239672	2931.76	814.160298	1421.57	814.160868	2751.37	814.161095
820	814.152321	6933.73	814.156000	6192.55	814.159375	1399.61	814.162442	1740	814.165208	1305.88	814.167664	8413.33	814.169818	5680	814.171664	8774.51	814.173206	1847.45	814.174443	4570.98	814.176000	3481.57	814.176320	1894.9	814.176335	1983.14	814.176044	2770.59	814.175448	2944.31	814.174547	1521.57	814.173339	2499.61	814.171824	2629.02	814.170011	2517.25	814.153222	2403.92	814.257279	1903.14	814.257267	2829.02	814.177891	1160	814.178461	2383.53	814.178687
821	814.169913	6010.59	814.173592	5615.29	814.176968	1187.06	814.180034	1380	814.182801	1257.25	814.185257	7436.47	814.187411	4629.41	814.189257	7934.51	814.190799	1644.71	814.192036	3995.29	814.193593	3109.41	814.193913	1516.08	814.193928	1616.08	814.193637	2376.47	814.193041	2634.9	814.192140	1302.35	814.190932	2094.51	814.189417	2213.73	814.187604	2087.06	814.170815	2081.18	814.274874	1671.37	814.274861	2602.75	814.195484	913.726	814.196054	1962.75	814.196280
822	814.187505	5540.78	814.191185	5256.08	814.194560	1137.65	814.197627	1215.29	814.200393	1196.08	814.202850	6589.02	814.205004	4085.49	814.206850	7349.8	814.208392	1542.75	814.209629	3658.04	814.211186	2531.76	814.211506	1118.04	814.211521	1407.06	814.211230	2027.84	814.210634	2316.86	814.209733	1086.27	814.208525	1812.16	814.207010	1780.78	814.205197	1867.06	814.188407	1863.92	814.292469	1414.51	814.292456	2308.24	814.213077	888.235	814.213647	1738.04	814.213873
823	814.205098	5386.67	814.208777	4844.31	814.212153	1096.86	814.215220	1170.98	814.217986	1041.18	814.220443	6169.8	814.222597	3962.75	814.224443	6990.59	814.225985	1317.25	814.227222	3230.59	814.228779	2058.82	814.229100	815.294	814.229114	1168.24	814.228823	1929.8	814.228227	2020	814.227326	991.373	814.226118	1604.71	814.224603	1496.47	814.222790	1742.75	814.206000	1674.12	814.310064	1230.59	814.310051	2079.61	814.230670	903.922	814.231241	1580.78	814.231467
824	814.222691	5149.8	814.226370	4352.16	814.229746	1024.31	814.232813	1139.22	814.235580	911.373	814.238036	6039.22	814.240190	3803.14	814.242036	6501.18	814.243579	1101.57	814.244816	2875.69	814.246372	1925.88	814.246693	679.216	814.246708	1014.51	814.246416	1949.8	814.245821	1858.82	814.244919	924.314	814.243712	1409.8	814.242197	1263.53	814.240383	1484.71	814.223593	1528.63	814.327659	1144.71	814.327647	1910.59	814.248264	885.098	814.248834	1409.02	814.249060
825	814.240284	4650.59	814.243964	3914.12	814.247340	962.745	814.250407	1047.45	814.253173	871.373	814.255630	5936.08	814.257783	3534.12	814.259630	5932.55	814.261172	939.216	814.262409	2599.22	814.263966	1871.76	814.264287	593.333	814.264301	961.961	814.264010	1819.61	814.263414	1822.75	814.262513	726.275	814.261305	1217.65	814.259790	1120.39	814.257977	1237.65	814.241186	1502.75	814.345255	1120	814.345242	1695.29	814.265858	715.686	814.266428	1345.88	814.266654
826	814.257878	4254.51	814.261557	3877.25	814.264933	913.333	814.268000	977.647	814.270767	795.686	814.273223	5595.69	814.275377	3209.41	814.277223	5513.33	814.278766	912.157	814.280003	2454.51	814.281560	1824.31	814.281880	569.412	814.281895	897.647	814.281604	1648.63	814.281008	1693.73	814.280107	537.255	814.278899	1135.29	814.277384	1082.35	814.275570	1170.2	814.258779	1434.12	814.362850	1128.24	814.362838	1588.63	814.283451	490.98	814.284022	1418.82	814.284248
827	814.275471	4070.98	814.279151	4183.53	814.282527	904.706	814.285594	874.902	814.288360	641.961	814.290817	5320	814.292971	3041.96	814.294817	5272.55	814.296360	871.373	814.297597	2375.69	814.299154	1844.31	814.299474	590.588	814.299489	864.706	814.299198	1600.78	814.298602	1550.98	814.297701	436.863	814.296493	1124.71	814.294978	1031.76	814.293164	1085.88	814.276373	1311.76	814.380446	1192.55	814.380434	1634.12	814.301045	403.137	814.301616	1419.61	814.301842
828	814.293065	4001.96	814.296744	4596.86	814.300121	899.216	814.303188	768.235	814.305954	589.804	814.308411	5288.24	814.310565	2991.37	814.312411	5326.27	814.313954	831.765	814.315191	2384.71	814.316748	1948.63	814.317069	618.824	814.317084	845.098	814.316792	1548.63	814.316196	1354.51	814.315295	392.549	814.314087	1168.24	814.312572	1011.76	814.310758	934.118	814.293967	1182.35	814.398042	1249.41	814.398030	1648.63	814.318640	465.49	814.319210	1367.84	814.319436
829	814.310659	3982.75	814.314338	4518.82	814.317715	845.098	814.320782	789.412	814.323549	628.627	814.326005	5241.96	814.328159	2981.18	814.330006	5505.1	814.331549	768.235	814.332786	2350.98	814.334342	1907.84	814.334663	620	814.334678	765.882	814.334386	1525.1	814.333791	1125.49	814.332889	479.216	814.331682	1176.08	814.330166	988.627	814.328352	873.726	814.311560	1071.37	814.415638	1216.47	814.415626	1639.22	814.336234	538.039	814.336804	1305.1	814.337030
830	814.328253	3988.63	814.331932	4018.82	814.335309	813.333	814.338376	763.922	814.341143	680.392	814.343600	4946.67	814.345754	2925.1	814.347600	5358.04	814.349143	692.941	814.350380	2169.8	814.351937	1769.02	814.352258	567.059	814.352273	691.373	814.351981	1459.61	814.351385	960.784	814.350484	590.588	814.349276	1074.12	814.347761	923.922	814.345947	943.529	814.329155	1004.31	814.433235	1201.57	814.433222	1660.39	814.353829	498.824	814.354399	1181.57	814.354625
831	814.345847	3947.06	814.349527	3498.04	814.352903	888.627	814.355971	607.059	814.358737	685.49	814.361194	4485.1	814.363348	2880	814.365195	4791.76	814.366738	608.627	814.367975	2078.82	814.369532	1670.59	814.369852	507.843	814.369867	649.02	814.369576	1210.59	814.368980	1002.75	814.368078	591.765	814.366871	955.686	814.365355	807.843	814.363542	870.588	814.346749	898.431	814.450831	1202.35	814.450819	1776.47	814.371424	451.373	814.371994	1048.63	814.372220
832	814.363441	3799.22	814.367121	3205.1	814.370498	900	814.373565	514.51	814.376332	600.392	814.378789	4339.61	814.380943	2756.08	814.382790	4328.24	814.384333	537.255	814.385570	2115.69	814.387127	1627.84	814.387447	545.882	814.387462	610.196	814.387171	1029.02	814.386575	1079.61	814.385673	540	814.384466	866.667	814.382950	730.588	814.381136	784.314	814.364343	804.314	814.468428	1208.63	814.468416	1886.27	814.389019	467.843	814.389589	1005.1	814.389815
833	814.381036	3392.16	814.384716	3043.14	814.388093	827.843	814.391160	599.216	814.393927	555.294	814.396384	4540.39	814.398538	2616.08	814.400385	4206.67	814.401928	538.039	814.403165	2160	814.404722	1596.08	814.405043	583.137	814.405057	581.176	814.404766	1053.73	814.404170	1030.59	814.403269	449.02	814.402061	844.314	814.400545	754.902	814.398731	809.02	814.381938	891.765	814.486025	1183.92	814.486013	1763.53	814.406614	445.49	814.407184	1105.49	814.407410
834	814.398631	2982.35	814.402311	3063.14	814.405688	790.98	814.408755	678.824	814.411522	570.98	814.413979	4402.35	814.416133	2569.02	814.417980	4177.25	814.419523	583.922	814.420760	2109.02	814.422317	1521.96	814.422638	487.843	814.422653	499.608	814.422361	1138.04	814.421766	885.098	814.420864	349.412	814.419656	930.98	814.418141	789.804	814.416327	868.627	814.399533	1041.18	814.503622	1112.55	814.503610	1567.84	814.424209	399.216	814.424779	1198.43	814.425006
835	814.416226	2833.73	814.419906	3137.25	814.423283	752.157	814.426350	649.804	814.429117	531.765	814.431574	3839.61	814.433729	2634.12	814.435575	4244.71	814.437119	563.137	814.438356	2036.08	814.439913	1261.96	814.440233	374.118	814.440248	408.235	814.439957	1012.55	814.439361	781.961	814.438459	343.922	814.437252	932.941	814.435736	757.647	814.433922	838.431	814.417128	1112.94	814.521220	1088.24	814.521208	1565.1	814.441805	317.647	814.442375	1100.78	814.442601
836	814.433821	2912.55	814.437501	3134.12	814.440878	680.784	814.443946	612.549	814.446713	470.588	814.449170	3431.37	814.451324	2539.61	814.453171	4157.65	814.454714	515.686	814.455952	2043.92	814.457508	1114.51	814.457829	346.667	814.457844	434.118	814.457552	894.51	814.456957	774.902	814.456055	404.314	814.454847	831.765	814.453332	713.726	814.451518	623.137	814.434723	1021.96	814.538817	1046.27	814.538805	1771.76	814.459400	316.471	814.459971	1062.35	814.460197
837	814.451416	2949.02	814.455097	2954.9	814.458474	616.863	814.461541	582.353	814.464309	420	814.466766	3492.16	814.468920	2396.86	814.470767	3853.33	814.472310	567.059	814.473547	2103.53	814.475104	1114.9	814.475425	373.725	814.475440	439.608	814.475148	883.529	814.474553	851.765	814.473651	431.373	814.472443	716.471	814.470928	749.412	814.469113	438.039	814.452318	830.196	814.556415	1028.63	814.556403	1799.22	814.476996	343.529	814.477567	1144.71	814.477793
838	814.469012	2805.1	814.472692	2727.84	814.476069	669.804	814.479137	529.804	814.481905	422.353	814.484362	3581.57	814.486516	2394.9	814.488363	3744.31	814.489906	757.255	814.491144	2070.59	814.492700	1165.49	814.493021	416.471	814.493036	410.196	814.492745	874.118	814.492149	889.804	814.491247	394.118	814.490039	729.412	814.488524	821.961	814.486709	482.745	814.469914	757.255	814.574013	1054.9	814.574001	1604.31	814.494593	327.059	814.495163	1132.55	814.495389
839	814.486608	2667.06	814.490288	2560	814.493665	756.078	814.496733	505.49	814.499501	433.725	814.501958	3600.78	814.504112	2494.51	814.505959	3803.14	814.507502	819.216	814.508740	1913.73	814.510297	1156.08	814.510618	409.02	814.510632	458.039	814.510341	840	814.509745	858.431	814.508843	321.569	814.507635	735.686	814.506120	769.02	814.504306	575.294	814.487510	786.667	814.591611	1022.35	814.591599	1429.8	814.512189	286.275	814.512759	1113.73	814.512985
840	814.504204	2714.9	814.507884	2567.06	814.511261	703.529	814.514329	504.706	814.517097	443.922	814.519554	3629.8	814.521709	2504.71	814.523555	3927.06	814.525099	655.686	814.526336	1687.06	814.527893	1251.76	814.528214	355.294	814.528229	549.804	814.527937	832.941	814.527341	820.784	814.526440	324.314	814.525232	758.039	814.523716	636.863	814.521902	642.745	814.505106	825.098	814.609210	947.451	814.609197	1381.18	814.529785	298.824	814.530356	1261.57	814.530582
841	814.521800	2770.59	814.525481	2684.71	814.528858	588.627	814.531926	498.824	814.534693	448.235	814.537151	3736.47	814.539305	2358.82	814.541152	3859.22	814.542695	451.765	814.543933	1609.41	814.545490	1362.75	814.545811	327.451	814.545826	593.333	814.545534	756.863	814.544938	731.373	814.544036	384.314	814.542828	753.333	814.541313	578.039	814.539498	593.333	814.522702	849.412	814.626808	888.235	814.626796	1336.86	814.547382	312.157	814.547952	1365.49	814.548179
842	814.539396	2725.1	814.543077	2744.71	814.546454	595.294	814.549522	491.765	814.552290	489.02	814.554747	3678.04	814.556902	2220	814.558749	3547.45	814.560292	418.431	814.561530	1618.43	814.563087	1341.96	814.563408	365.882	814.563422	620	814.563131	716.078	814.562535	609.412	814.561633	379.608	814.560425	700	814.558910	613.333	814.557095	563.529	814.540298	786.667	814.644407	799.608	814.644395	1294.12	814.564979	323.529	814.565549	1315.69	814.565776
843	814.556993	2663.14	814.560674	2723.53	814.564051	597.255	814.567119	472.157	814.569887	494.902	814.572344	3423.53	814.574499	2131.76	814.576346	3091.37	814.577889	458.431	814.579127	1469.41	814.580684	1137.65	814.581005	337.647	814.581019	541.961	814.580728	763.137	814.580132	597.647	814.579230	371.765	814.578022	639.216	814.576506	658.824	814.574692	647.451	814.557895	622.353	814.662006	768.235	814.661993	1227.06	814.582576	343.137	814.583147	1228.63	814.583373
844	814.574590	2652.16	814.578270	2653.33	814.581648	571.373	814.584716	443.529	814.587484	432.157	814.589941	3280.39	814.592096	1999.22	814.593943	2902.75	814.595486	479.608	814.596724	1285.88	814.598281	999.216	814.598602	285.882	814.598617	437.647	814.598325	796.078	814.597729	723.529	814.596827	374.902	814.595619	604.706	814.594104	639.608	814.592289	748.627	814.575492	561.569	814.679605	813.726	814.679593	1208.63	814.600173	327.059	814.600744	1155.69	814.600970
845	814.592187	2596.47	814.595867	2721.57	814.599245	584.706	814.602313	374.118	814.605081	400	814.607538	3304.71	814.609693	1801.96	814.611540	3230.59	814.613084	446.667	814.614321	1306.67	814.615878	1001.18	814.616199	262.745	814.616214	421.176	814.615923	715.686	814.615327	818.039	814.614425	356.078	814.613217	596.863	814.611701	647.451	814.609887	764.314	814.593089	640.392	814.697204	800	814.697192	1134.9	814.617771	301.176	814.618341	1019.61	814.618567
846	814.609784	2466.67	814.613465	2737.25	814.616842	621.569	814.619911	350.98	814.622678	455.294	814.625136	3337.25	814.627291	1774.9	814.629138	3605.49	814.630681	414.118	814.631919	1480.78	814.633476	1025.49	814.633797	228.627	814.633812	396.863	814.633520	677.255	814.632924	733.333	814.632022	315.686	814.630814	558.824	814.629299	604.314	814.627484	694.118	814.610686	666.667	814.714804	642.745	814.714791	1074.51	814.635369	272.941	814.635939	939.216	814.636165
847	814.627381	2395.29	814.631062	2525.49	814.634440	597.647	814.637508	355.294	814.640276	488.627	814.642734	3129.41	814.644888	1960	814.646736	3578.04	814.648279	425.882	814.649517	1536.47	814.651074	884.706	814.651395	187.451	814.651410	340	814.651118	708.627	814.650522	621.176	814.649620	293.725	814.648412	544.314	814.646896	520.392	814.645082	594.902	814.628283	597.647	814.732403	523.137	814.732391	1031.37	814.652966	247.843	814.653537	953.726	814.653763
[truncated: 33,284 more rows]
[truncated: 11 more columns]
